# Supplementary material for: An improved estimation of tRNA expression to better elucidate the coevolution between tRNA abundance and codon usage in bacteria
Source: Sci Rep. 2019 Feb 28;9:3184. doi: 10.1038/s41598-019-39369-x (PMC6395768; doi:10.1038/s41598-019-39369-x)
Supplement: Supplementary file 1 — Supplementary File S1 [file 41598_2019_39369_MOESM1_ESM.xlsx]

## Sheet: Description
Sheets in the format "Species###":
Species GeneBank file retrieved from NCBI, ### designates the last three digits of the SRX dataset (See table 2 in manuscript main text for SRX and NCBI accessions).
For each species, the first "Species###" sheet contains RNA-Seq transcript per kilobase million (tpm) obtained from Kallisto 0.44.0 (Bray et al. 2016) for all unique tRNA sequences determined by GtRNAdb (Chan and Lowe 2009).
For each species, the first "Species###" sheet contains all tRNA methyltransferases and tRNA methylases that are annotated in GenBank file.
Read depths (mapped reads per site) are determined and graphed for all unique tRNA sequences (each represented by a line). A verticle red line indicate tRNA site that can be potentially post-modified by methylation due to the presence of species specific methyltransferases and methylases.
"Ecoli174a":
Contains site specific nucleotide base at tRNA sites that can be pothentially methylated. In red are nucleotide bases that are susceptible to methylation.
Unique tRNA sequences highlighted red have atleast five sites that can be potentially methylated, they are identified as potential "Heavily methylated tRNAs", all others are named "Other tRNAs".
"Ecoli174b":
Read depths (mapped reads per site) are determined and graphed for all unique tRNA sequences (each represented by a line) for all 50 unique tRNAs separated into 3 graphs.
For each unique tRNA sequence, sites that are potentiallymethylated (e.g. presence of U54 is subjected to methylation by m(5)U54 methyltransferase (trmA)) are highlighted red.
Legend:
target_id: the ID of the taget sequence (IDs of identical sequences are adjoined).
length: sequence length of the target tRNA sequence.
eff_length: length of the target tRNA sequence - average length of mapped reads.
est_counts: raw counts of mapped reads.
tpm: normalized counts of mapped reads in transcript per kilobase million

## Sheet: Ecoli174a
Methyltransferase protein genes								unique tRNA sequences	Sequence	Site 18 (G methylation)	site 32 base (C or U methylation)	site 34 base (U methylation)	site 37 base (G or A methylation)	site 46 base (G methylation)	site 54 (U methylation)	tRNA	site	Other tRNAs	Heavily methylated tRNAs			target_id	length	eff_length	est_counts	tpm (Other tRNAs)	tpm (Heavily methylated tRNAs)
								Escherichia_coli_K12_chr.trna70-AlaGGC_Escherichia_coli_K12_chr.trna71-AlaGGC	GGGGCTATAGCTCAGCTGGGAGAGCGCTTGCATGGCATGCAAGAGGTCAGCGGTTCGATCCCGCTTAGCTCCACCA	G	A	G	A	G	T	Escherichia_coli_K12_chr.trna70-AlaGGC_Escherichia_coli_K12_chr.trna71-AlaGGC	1	106				Escherichia_coli_K12_chr.trna70-AlaGGC_Escherichia_coli_K12_chr.trna71-AlaGGC	76	27.1999	1694	25438.8
GeneName	Locus_Tag	Protein abundance	Protein_ID	Pseudogene	Product			Escherichia_coli_K12_chr.trna2-AlaTGC_Escherichia_coli_K12_chr.trna41-AlaTGC_Escherichia_coli_K12_chr.trna58-AlaTGC	GGGGCTATAGCTCAGCTGGGAGAGCGCCTGCTTTGCACGCAGGAGGTCTGCGGTTCGATCCCGCATAGCTCCACCA	G	T	T	A	G	T	Escherichia_coli_K12_chr.trna70-AlaGGC_Escherichia_coli_K12_chr.trna71-AlaGGC	2	160				Escherichia_coli_K12_chr.trna2-AlaTGC_Escherichia_coli_K12_chr.trna41-AlaTGC_Escherichia_coli_K12_chr.trna58-AlaTGC	76	27.1999	3906		58656.4
cmoB	b1871	7.25	NP_416385.1	No	tRNA (cmo5U34)-carboxymethyltransferase			Escherichia_coli_K12_chr.trna64-ArgACG_Escherichia_coli_K12_chr.trna65-ArgACG_Escherichia_coli_K12_chr.trna66-ArgACG_Escherichia_coli_K12_chr.trna67-ArgACG	GCATCCGTAGCTCAGCTGGATAGAGTACTCGGCTACGAACCGAGCGGTCGGAGGTTCGAATCCTCCCGGATGCACCA	G	G	T	G	G	G	Escherichia_coli_K12_chr.trna70-AlaGGC_Escherichia_coli_K12_chr.trna71-AlaGGC	3	208				Escherichia_coli_K12_chr.trna64-ArgACG_Escherichia_coli_K12_chr.trna65-ArgACG_Escherichia_coli_K12_chr.trna66-ArgACG_Escherichia_coli_K12_chr.trna67-ArgACG	77	28.1999	2988	43279.6
mnmE	b3706	88.6	NP_418162.1	No	tRNA U34 5-methylaminomethyl-2-thiouridi			Escherichia_coli_K12_chr.trna36-ArgCCG	GCGCCCGTAGCTCAGCTGGATAGAGCGCTGCCCTCCGGAGGCAGAGGTCTCAGGTTCGAATCCTGTCGGGCGCGCCA	G	C	T	G	G	G	Escherichia_coli_K12_chr.trna70-AlaGGC_Escherichia_coli_K12_chr.trna71-AlaGGC	4	248				Escherichia_coli_K12_chr.trna36-ArgCCG	77	28.1999	1354		19612
trmA	b3965	23.3	NP_418400.1	No	tRNA m(5)U54 methyltransferase, SAM-depe			Escherichia_coli_K12_chr.trna22-ArgCCT	GTCCTCTTAGTTAAATGGATATAACGAGCCCCTCCTAAGGGCTAATTGCAGGTTCGATTCCTGCAGGGGACACCA	G	C	C	A	T	T	Escherichia_coli_K12_chr.trna70-AlaGGC_Escherichia_coli_K12_chr.trna71-AlaGGC	5	292				Escherichia_coli_K12_chr.trna22-ArgCCT	75	26.1999	733	11427.6
trmD	b2607	11.8	NP_417098.1	No	tRNA m(1)G37 methyltransferase, SAM-depe			Escherichia_coli_K12_chr.trna8-ArgTCT	GCGCCCTTAGCTCAGTTGGATAGAGCAACGACCTTCTAAGTCGTGGGCCGCAGGTTCGAATCCTGCAGGGCGCGCCA	G	C	T	T	G	G	Escherichia_coli_K12_chr.trna70-AlaGGC_Escherichia_coli_K12_chr.trna71-AlaGGC	6	337				Escherichia_coli_K12_chr.trna8-ArgTCT	77	28.1999	439	6358.69
trmH	b3651	6.27	NP_418108.1	No	tRNA mG18-2'-O-methyltransferase, SAM-de			Escherichia_coli_K12_chr.trna18-AsnGTT_Escherichia_coli_K12_chr.trna19-AsnGTT_Escherichia_coli_K12_chr.trna20-AsnGTT_Escherichia_coli_K12_chr.trna72-AsnGTT	TCCTCTGTAGTTCAGTCGGTAGAACGGCGGACTGTTAATCCGTATGTCACTGGTTCGAGTCCAGTCAGAGGAGCCA	G	C	G	A	G	T	Escherichia_coli_K12_chr.trna70-AlaGGC_Escherichia_coli_K12_chr.trna71-AlaGGC	7	423				Escherichia_coli_K12_chr.trna18-AsnGTT_Escherichia_coli_K12_chr.trna19-AsnGTT_Escherichia_coli_K12_chr.trna20-AsnGTT_Escherichia_coli_K12_chr.trna72-AsnGTT	76	27.1999	1693		25423.8
trmI	b2960	101	NP_417435.1	No	tRNA m(7)G46 methyltransferase, SAM-depe			Escherichia_coli_K12_chr.trna3-AspGTC_Escherichia_coli_K12_chr.trna34-AspGTC_Escherichia_coli_K12_chr.trna4-AspGTC	GGAGCGGTAGTTCAGTCGGTTAGAATACCTGCCTGTCACGCAGGGGGTCGCGGGTTCGAGTCCCGTCCGTTCCGCCA	G	C	T	C	G	G	Escherichia_coli_K12_chr.trna70-AlaGGC_Escherichia_coli_K12_chr.trna71-AlaGGC	8	456				Escherichia_coli_K12_chr.trna3-AspGTC_Escherichia_coli_K12_chr.trna34-AspGTC_Escherichia_coli_K12_chr.trna4-AspGTC	77	28.1999	4231	61283.9
trmJ	b2532	59.9	NP_417027.1	No	tRNA mC32,mU32 2'-O-methyltransferase			Escherichia_coli_K12_chr.trna75-CysGCA	GGCGCGTTAACAAAGCGGTTATGTAGCGGATTGCAAATCCGTCTAGTCCGGTTCGACTCCGGAACGCGCCTCCA	G	T	C	A	G	C	Escherichia_coli_K12_chr.trna70-AlaGGC_Escherichia_coli_K12_chr.trna71-AlaGGC	9	502				Escherichia_coli_K12_chr.trna75-CysGCA	74	25.1999	1319	21379.5
trmL	b3606	5	NP_418063.1	No	tRNA Leu mC34,mU34 2'-O-methyltransferas			Escherichia_coli_K12_chr.trna87-GlnCTG_Escherichia_coli_K12_chr.trna88-GlnCTG	TGGGGTATCGCCAAGCGGTAAGGCACCGGATTCTGATTCCGGCATTCCGAGGTTCGAATCCTCGTACCCCAGCCA	G	T	T	T	T	T	Escherichia_coli_K12_chr.trna70-AlaGGC_Escherichia_coli_K12_chr.trna71-AlaGGC	10	557				Escherichia_coli_K12_chr.trna87-GlnCTG_Escherichia_coli_K12_chr.trna88-GlnCTG	75	26.1999	1894	29527.8
trmN	b2575	1.91	NP_417070.2	No	tRNA1(Val) (adenine(37)-N6)-methyltransf			Escherichia_coli_K12_chr.trna84-GlnTTG_Escherichia_coli_K12_chr.trna85-GlnTTG	TGGGGTATCGCCAAGCGGTAAGGCACCGGTTTTTGATACCGGCATTCCCTGGTTCGAATCCAGGTACCCCAGCCA	G	T	T	T	T	T	Escherichia_coli_K12_chr.trna70-AlaGGC_Escherichia_coli_K12_chr.trna71-AlaGGC	11	608				Escherichia_coli_K12_chr.trna84-GlnTTG_Escherichia_coli_K12_chr.trna85-GlnTTG	75	26.1999	2009	31320.7
miaB	b0661	13	NP_415194.1	No	tRNA-i(6)A37 methylthiotransferase			Escherichia_coli_K12_chr.trna33-GluTTC_Escherichia_coli_K12_chr.trna42-GluTTC_Escherichia_coli_K12_chr.trna47-GluTTC_Escherichia_coli_K12_chr.trna69-GluTTC	GTCCCCTTCGTCTAGAGGCCCAGGACACCGCCCTTTCACGGCGGTAACAGGGGTTCGAATCCCCTAGGGGACGCCA	G	C	T	C	A	T	Escherichia_coli_K12_chr.trna70-AlaGGC_Escherichia_coli_K12_chr.trna71-AlaGGC	12	680				Escherichia_coli_K12_chr.trna33-GluTTC_Escherichia_coli_K12_chr.trna42-GluTTC_Escherichia_coli_K12_chr.trna47-GluTTC_Escherichia_coli_K12_chr.trna69-GluTTC	76	27.1999	3799	57049.6
tsaA	b0195	12.6	NP_414737.1	No	tRNA-Thr(GGU) m(6)t(6)A37 methyltransfer			Escherichia_coli_K12_chr.trna62-GlyCCC	GCGGGCGTAGTTCAATGGTAGAACGAGAGCTTCCCAAGCTCTATACGAGGGTTCGATTCCCTTCGCCCGCTCCA	G	T	C	A	C	C	Escherichia_coli_K12_chr.trna70-AlaGGC_Escherichia_coli_K12_chr.trna71-AlaGGC	13	708				Escherichia_coli_K12_chr.trna62-GlyCCC	74	25.1999	527	8542.06
								Escherichia_coli_K12_chr.trna48-GlyGCC_Escherichia_coli_K12_chr.trna49-GlyGCC_Escherichia_coli_K12_chr.trna50-GlyGCC_Escherichia_coli_K12_chr.trna74-GlyGCC	GCGGGAATAGCTCAGTTGGTAGAGCACGACCTTGCCAAGGTCGGGGTCGCGAGTTCGAGTCTCGTTTCCCGCTCCA	G	T	G	A	G	T	Escherichia_coli_K12_chr.trna70-AlaGGC_Escherichia_coli_K12_chr.trna71-AlaGGC	14	743				Escherichia_coli_K12_chr.trna48-GlyGCC_Escherichia_coli_K12_chr.trna49-GlyGCC_Escherichia_coli_K12_chr.trna50-GlyGCC_Escherichia_coli_K12_chr.trna74-GlyGCC	76	27.1999	2026		30424.5
								Escherichia_coli_K12_chr.trna45-GlyTCC	GCGGGCATCGTATAATGGCTATTACCTCAGCCTTCCAAGCTGATGATGCGGGTTCGATTCCCGCTGCCCGCTCCA	G	C	T	A	A	T	Escherichia_coli_K12_chr.trna70-AlaGGC_Escherichia_coli_K12_chr.trna71-AlaGGC	15	777				Escherichia_coli_K12_chr.trna45-GlyTCC	75	26.1999	1882		29340.7
								Escherichia_coli_K12_chr.trna37-HisGTG	GTGGCTATAGCTCAGTTGGTAGAGCCCTGGATTGTGATTCCAGTTGTCGTGGGTTCGAATCCCATTAGCCACCCCA	G	T	G	A	G	T	Escherichia_coli_K12_chr.trna70-AlaGGC_Escherichia_coli_K12_chr.trna71-AlaGGC	16	826				Escherichia_coli_K12_chr.trna37-HisGTG	76	27.1999	1418		21294.1
								Escherichia_coli_K12_chr.trna1-IleGAT_Escherichia_coli_K12_chr.trna40-IleGAT_Escherichia_coli_K12_chr.trna57-IleGAT	AGGCTTGTAGCTCAGGTGGTTAGAGCGCACCCCTGATAAGGGTGAGGTCGGTGGTTCAAGTCCACTCAGGCCTACCA	G	C	T	T	G	G	Escherichia_coli_K12_chr.trna70-AlaGGC_Escherichia_coli_K12_chr.trna71-AlaGGC	17	863				Escherichia_coli_K12_chr.trna1-IleGAT_Escherichia_coli_K12_chr.trna40-IleGAT_Escherichia_coli_K12_chr.trna57-IleGAT	77	28.1999	1929	27940.6
								Escherichia_coli_K12_chr.trna51-LeuCAA	GCCGAAGTGGCGAAATCGGTAGACGCAGTTGATTCAAAATCAACCGTAGAAATACGTGCCGGTTCGAGTCCGGCCTTCGGCACCA	G	A	T	A	G	A	Escherichia_coli_K12_chr.trna70-AlaGGC_Escherichia_coli_K12_chr.trna71-AlaGGC	18	920				Escherichia_coli_K12_chr.trna51-LeuCAA	85	36.1999	746	8417.48
								Escherichia_coli_K12_chr.trna53-LeuCAG	GCGAAGGTGGCGGAATTGGTAGACGCGCTAGCTTCAGGTGTTAGTGTTCTTACGGACGTGGGGGTTCAAGTCCCCCCCCTCGCACCA	G	C	T	G	G	G	Escherichia_coli_K12_chr.trna70-AlaGGC_Escherichia_coli_K12_chr.trna71-AlaGGC	19	963				Escherichia_coli_K12_chr.trna53-LeuCAG	87	38.1999	1425.23		15239.6
								Escherichia_coli_K12_chr.trna38-LeuCAG_Escherichia_coli_K12_chr.trna52-LeuCAG_Escherichia_coli_K12_chr.trna54-LeuCAG	GCGAAGGTGGCGGAATTGGTAGACGCGCTAGCTTCAGGTGTTAGTGTCCTTACGGACGTGGGGGTTCAAGTCCCCCCCCTCGCACCA	G	C	T	G	G	G	Escherichia_coli_K12_chr.trna70-AlaGGC_Escherichia_coli_K12_chr.trna71-AlaGGC	20	992				Escherichia_coli_K12_chr.trna38-LeuCAG_Escherichia_coli_K12_chr.trna52-LeuCAG_Escherichia_coli_K12_chr.trna54-LeuCAG	87	38.1999	3169.77		33893.5
								Escherichia_coli_K12_chr.trna60-LeuGAG	GCCGAGGTGGTGGAATTGGTAGACACGCTACCTTGAGGTGGTAGTGCCCAATAGGGCTTACGGGTTCAAGTCCCGTCCTCGGTACCA	G	C	T	G	G	G	Escherichia_coli_K12_chr.trna70-AlaGGC_Escherichia_coli_K12_chr.trna71-AlaGGC	21	1023				Escherichia_coli_K12_chr.trna60-LeuGAG	87	38.1999	1223		13077.2
								Escherichia_coli_K12_chr.trna76-LeuTAA	GCCCGGATGGTGGAATCGGTAGACACAAGGGATTTAAAATCCCTCGGCGTTCGCGCTGTGCGGGTTCAAGTCCCGCTCCGGGTACCA	G	A	T	A	G	C	Escherichia_coli_K12_chr.trna70-AlaGGC_Escherichia_coli_K12_chr.trna71-AlaGGC	22	1076				Escherichia_coli_K12_chr.trna76-LeuTAA	87	38.1999	1217	13013
								Escherichia_coli_K12_chr.trna83-LeuTAG	GCGGGAGTGGCGAAATTGGTAGACGCACCAGATTTAGGTTCTGGCGCCGCAAGGTGTGCGAGTTCAAGTCTCGCCTCCCGCACCA	G	A	T	G	G	G	Escherichia_coli_K12_chr.trna70-AlaGGC_Escherichia_coli_K12_chr.trna71-AlaGGC	23	1098				Escherichia_coli_K12_chr.trna83-LeuTAG	85	36.1999	2002	22589.5
								Escherichia_coli_K12_chr.trna11-LysTTT_Escherichia_coli_K12_chr.trna13-LysTTT_Escherichia_coli_K12_chr.trna14-LysTTT_Escherichia_coli_K12_chr.trna15-LysTTT_Escherichia_coli_K12_chr.trna26-LysTTT_Escherichia_coli_K12_chr.trna9-LysTTT	GGGTCGTTAGCTCAGTTGGTAGAGCAGTTGACTTTTAATCAATTGGTCGCAGGTTCGAATCCTGCACGACCCACCA	G	C	T	A	G	T	Escherichia_coli_K12_chr.trna70-AlaGGC_Escherichia_coli_K12_chr.trna71-AlaGGC	24	1120				Escherichia_coli_K12_chr.trna11-LysTTT_Escherichia_coli_K12_chr.trna13-LysTTT_Escherichia_coli_K12_chr.trna14-LysTTT_Escherichia_coli_K12_chr.trna15-LysTTT_Escherichia_coli_K12_chr.trna26-LysTTT_Escherichia_coli_K12_chr.trna9-LysTTT	76	27.1999	2033		30529.6
								Escherichia_coli_K12_chr.trna61-MetCAT	CGCGGGGTGGAGCAGCCTGGTAGCTCGTCGGGCTCATAACCCGAAGATCGTCGGTTCAAATCCGGCCCCCGCAACCA	T	G	T	T	G	G	Escherichia_coli_K12_chr.trna70-AlaGGC_Escherichia_coli_K12_chr.trna71-AlaGGC	25	1156				Escherichia_coli_K12_chr.trna61-MetCAT	77	28.1999	956.295	13851.4
								Escherichia_coli_K12_chr.trna27-MetCAT_Escherichia_coli_K12_chr.trna28-MetCAT_Escherichia_coli_K12_chr.trna29-MetCAT	CGCGGGGTGGAGCAGCCTGGTAGCTCGTCGGGCTCATAACCCGAAGGTCGTCGGTTCAAATCCGGCCCCCGCAACCA	T	G	T	T	G	G	Escherichia_coli_K12_chr.trna70-AlaGGC_Escherichia_coli_K12_chr.trna71-AlaGGC	26	1184				Escherichia_coli_K12_chr.trna27-MetCAT_Escherichia_coli_K12_chr.trna28-MetCAT_Escherichia_coli_K12_chr.trna29-MetCAT	77	28.1999	1827.71	26473.4
								Escherichia_coli_K12_chr.trna31-MetCAT	GGCCCCTTAGCTCAGTGGTTAGAGCAGGCGACTCATAATCGCTTGGTCGCTGGTTCAAGTCCAGCAGGGGCCACCA	G	C	C	A	G	T	Escherichia_coli_K12_chr.trna70-AlaGGC_Escherichia_coli_K12_chr.trna71-AlaGGC	27	1299				Escherichia_coli_K12_chr.trna31-MetCAT	76	27.1999	108.267		1625.84
								Escherichia_coli_K12_chr.trna68-MetCAT	GGCCCTTTAGCTCAGTGGTTAGAGCAGGCGACTCATAATCGCTTGGTCGCTGGTTCAAGTCCAGCAAGGGCCACCA	G	C	C	A	G	T	Escherichia_coli_K12_chr.trna70-AlaGGC_Escherichia_coli_K12_chr.trna71-AlaGGC	28	1340				Escherichia_coli_K12_chr.trna68-MetCAT	76	27.1999	3.73333		56.0635
								Escherichia_coli_K12_chr.trna82-MetCAT_Escherichia_coli_K12_chr.trna86-MetCAT	GGCTACGTAGCTCAGTTGGTTAGAGCACATCACTCATAATGATGGGGTCACAGGTTCGAATCCCGTCGTAGCCACCA	G	A	T	T	G	G	Escherichia_coli_K12_chr.trna70-AlaGGC_Escherichia_coli_K12_chr.trna71-AlaGGC	29	1375				Escherichia_coli_K12_chr.trna82-MetCAT_Escherichia_coli_K12_chr.trna86-MetCAT	77	28.1999	1302	18858.8
								Escherichia_coli_K12_chr.trna30-PheGAA_Escherichia_coli_K12_chr.trna55-PheGAA	GCCCGGATAGCTCAGTCGGTAGAGCAGGGGATTGAAAATCCCCGTGTCCTTGGTTCGATTCCGAGTCCGGGCACCA	G	T	G	A	G	T	Escherichia_coli_K12_chr.trna70-AlaGGC_Escherichia_coli_K12_chr.trna71-AlaGGC	30	1407				Escherichia_coli_K12_chr.trna30-PheGAA_Escherichia_coli_K12_chr.trna55-PheGAA	76	27.1999	617	9265.49
								Escherichia_coli_K12_chr.trna56-ProCGG	CGGTGATTGGCGCAGCCTGGTAGCGCACTTCGTTCGGGACGAAGGGGTCGGAGGTTCGAATCCTCTATCACCGACCA	T	G	T	G	G	G	Escherichia_coli_K12_chr.trna70-AlaGGC_Escherichia_coli_K12_chr.trna71-AlaGGC	31	1437				Escherichia_coli_K12_chr.trna56-ProCGG	77	28.1999	561	8125.8
								Escherichia_coli_K12_chr.trna21-ProGGG	CGGCACGTAGCGCAGCCTGGTAGCGCACCGTCATGGGGTGTCGGGGGTCGGAGGTTCAAATCCTCTCGTGCCGACCA	T	C	T	G	G	G	Escherichia_coli_K12_chr.trna70-AlaGGC_Escherichia_coli_K12_chr.trna71-AlaGGC	32	1458				Escherichia_coli_K12_chr.trna21-ProGGG	77	28.1999	646	9356.98
								Escherichia_coli_K12_chr.trna39-ProTGG	CGGCGAGTAGCGCAGCTTGGTAGCGCAACTGGTTTGGGACCAGTGGGTCGGAGGTTCGAATCCTCTCTCGCCGACCA	T	G	T	G	G	G	Escherichia_coli_K12_chr.trna70-AlaGGC_Escherichia_coli_K12_chr.trna71-AlaGGC	33	1493				Escherichia_coli_K12_chr.trna39-ProTGG	77	28.1999	1371	19858.2
								Escherichia_coli_K12_chr.trna32-SeCpTCA	GGAAGATCGTCGTCTCCGGTGAGGCGGCTGGACTTCAAATCCAGTTGGGGCCGCCAGCGGTCCCGGGCAGGTTCGACTCCTGTGATCTTCCA	G	A	T	A	T	C	Escherichia_coli_K12_chr.trna70-AlaGGC_Escherichia_coli_K12_chr.trna71-AlaGGC	34	1528				Escherichia_coli_K12_chr.trna32-SeCpTCA	92	43.1999	357	3375.48
								Escherichia_coli_K12_chr.trna73-SerCGA	GGAGAGATGCCGGAGCGGCTGAACGGACCGGTCTCGAAAACCGGAGTAGGGGCAACTCTACCGGGGGTTCAAATCCCCCTCTCTCCGCCA	G	T	T	A	G	A	Escherichia_coli_K12_chr.trna70-AlaGGC_Escherichia_coli_K12_chr.trna71-AlaGGC	35	1564				Escherichia_coli_K12_chr.trna73-SerCGA	90	41.1999	409		4054.88
								Escherichia_coli_K12_chr.trna63-SerGCT	GGTGAGGTGGCCGAGAGGCTGAAGGCGCTCCCCTGCTAAGGGAGTATGCGGTCAAAAGCTGCATCCGGGGTTCGAATCCCCGCCTCACCGCCA	G	C	T	T	A	A	Escherichia_coli_K12_chr.trna70-AlaGGC_Escherichia_coli_K12_chr.trna71-AlaGGC	36	1587				Escherichia_coli_K12_chr.trna63-SerGCT	93	44.1999	2115	19545.2
								Escherichia_coli_K12_chr.trna79-SerGGA_Escherichia_coli_K12_chr.trna81-SerGGA	GGTGAGGTGTCCGAGTGGCTGAAGGAGCACGCCTGGAAAGTGTGTATACGGCAACGTATCGGGGGTTCGAATCCCCCCCTCACCGCCA	G	C	T	A	A	A	Escherichia_coli_K12_chr.trna70-AlaGGC_Escherichia_coli_K12_chr.trna71-AlaGGC	37	1604				Escherichia_coli_K12_chr.trna79-SerGGA_Escherichia_coli_K12_chr.trna81-SerGGA	88	39.1999	1208	12587.3
								Escherichia_coli_K12_chr.trna80-SerTGA	GGAAGTGTGGCCGAGCGGTTGAAGGCACCGGTCTTGAAAACCGGCGACCCGAAAGGGTTCCAGAGTTCGAATCTCTGCGCTTCCGCCA	G	T	T	A	G	A	Escherichia_coli_K12_chr.trna70-AlaGGC_Escherichia_coli_K12_chr.trna71-AlaGGC	38	1620				Escherichia_coli_K12_chr.trna80-SerTGA	88	39.1999	645		6720.87
								Escherichia_coli_K12_chr.trna6-ThrCGT	GCTCAAGTAGTTAAAAATGCATTAACATCGCATTCGTAATGCGAAGGTCGTAGGTTCGACTCCTATTATCGGCACCA	T	A	T	T	G	G	Escherichia_coli_K12_chr.trna70-AlaGGC_Escherichia_coli_K12_chr.trna71-AlaGGC	39	1629				Escherichia_coli_K12_chr.trna6-ThrCGT	77	28.1999	45.7656	662.891
								Escherichia_coli_K12_chr.trna5-ThrCGT	GCCGATATAGCTCAGTTGGTAGAGCAGCGCATTCGTAATGCGAAGGTCGTAGGTTCGACTCCTATTATCGGCACCA	G	T	C	A	G	T	Escherichia_coli_K12_chr.trna70-AlaGGC_Escherichia_coli_K12_chr.trna71-AlaGGC	40	1639				Escherichia_coli_K12_chr.trna5-ThrCGT	76	27.1999	958.234		14389.8
								Escherichia_coli_K12_chr.trna59-ThrGGT	GCTGATATGGCTCAGTTGGTAGAGCGCACCCTTGGTAAGGGTGAGGTCCCCAGTTCGACTCTGGGTATCAGCACCA	G	T	G	A	G	T	Escherichia_coli_K12_chr.trna70-AlaGGC_Escherichia_coli_K12_chr.trna71-AlaGGC	41	1645				Escherichia_coli_K12_chr.trna59-ThrGGT	76	27.1999	1590.7		23887.5
								Escherichia_coli_K12_chr.trna46-ThrGGT	GCTGATATAGCTCAGTTGGTAGAGCGCACCCTTGGTAAGGGTGAGGTCGGCAGTTCGAATCTGCCTATCAGCACCA	G	T	G	A	G	T	Escherichia_coli_K12_chr.trna70-AlaGGC_Escherichia_coli_K12_chr.trna71-AlaGGC	42	1657				Escherichia_coli_K12_chr.trna46-ThrGGT	76	27.1999	1508.3		22650.2
								Escherichia_coli_K12_chr.trna43-ThrTGT	GCCGACTTAGCTCAGTAGGTAGAGCAACTGACTTGTAATCAGTAGGTCACCAGTTCGATTCCGGTAGTCGGCACCA	G	C	T	A	G	T	Escherichia_coli_K12_chr.trna70-AlaGGC_Escherichia_coli_K12_chr.trna71-AlaGGC	43	1669				Escherichia_coli_K12_chr.trna43-ThrTGT	76	27.1999	1350		20273
								Escherichia_coli_K12_chr.trna35-TrpCCA	AGGGGCGTAGTTCAATTGGTAGAGCACCGGTCTCCAAAACCGGGTGTTGGGAGTTCGAGTCTCTCCGCCCCTGCCA	G	C	C	A	G	T	Escherichia_coli_K12_chr.trna70-AlaGGC_Escherichia_coli_K12_chr.trna71-AlaGGC	44	1675				Escherichia_coli_K12_chr.trna35-TrpCCA	76	27.1999	1441		21639.5
								Escherichia_coli_K12_chr.trna77-TyrGTA_Escherichia_coli_K12_chr.trna78-TyrGTA	GGTGGGGTTCCCGAGCGGCCAAAGGGAGCAGACTGTAAATCTGCCGTCATCGACTTCGAAGGTTCGAATCCTTCCCCCACCACCA	G	A	T	A	G	C	Escherichia_coli_K12_chr.trna70-AlaGGC_Escherichia_coli_K12_chr.trna71-AlaGGC	45	1681				Escherichia_coli_K12_chr.trna77-TyrGTA_Escherichia_coli_K12_chr.trna78-TyrGTA	85	36.1999	1252.74	14135.3
								Escherichia_coli_K12_chr.trna44-TyrGTA	GGTGGGGTTCCCGAGCGGCCAAAGGGAGCAGACTGTAAATCTGCCGTCACAGACTTCGAAGGTTCGAATCCTTCCCCCACCACCA	G	A	T	A	G	C	Escherichia_coli_K12_chr.trna70-AlaGGC_Escherichia_coli_K12_chr.trna71-AlaGGC	46	1691				Escherichia_coli_K12_chr.trna44-TyrGTA	85	36.1999	1350.26	15235.6
								Escherichia_coli_K12_chr.trna16-ValGAC	GCGTTCATAGCTCAGTTGGTTAGAGCACCACCTTGACATGGTGGGGGTCGTTGGTTCGAGTCCAATTGAACGCACCA	G	C	T	C	G	G	Escherichia_coli_K12_chr.trna70-AlaGGC_Escherichia_coli_K12_chr.trna71-AlaGGC	47	1691				Escherichia_coli_K12_chr.trna16-ValGAC	77	28.1999	598.931	8675.21
								Escherichia_coli_K12_chr.trna17-ValGAC	GCGTCCGTAGCTCAGTTGGTTAGAGCACCACCTTGACATGGTGGGGGTCGGTGGTTCGAGTCCACTCGGACGCACCA	G	C	T	C	G	G	Escherichia_coli_K12_chr.trna70-AlaGGC_Escherichia_coli_K12_chr.trna71-AlaGGC	48	1691				Escherichia_coli_K12_chr.trna17-ValGAC	77	28.1999	533.069	7721.23
								Escherichia_coli_K12_chr.trna10-ValTAC_Escherichia_coli_K12_chr.trna12-ValTAC_Escherichia_coli_K12_chr.trna23-ValTAC_Escherichia_coli_K12_chr.trna24-ValTAC_Escherichia_coli_K12_chr.trna25-ValTAC	GGGTGATTAGCTCAGCTGGGAGAGCACCTCCCTTACAAGGAGGGGGTCGGCGGTTCGATCCCGTCATCACCCACCA	G	C	T	A	G	T	Escherichia_coli_K12_chr.trna70-AlaGGC_Escherichia_coli_K12_chr.trna71-AlaGGC	49	1691				Escherichia_coli_K12_chr.trna10-ValTAC_Escherichia_coli_K12_chr.trna12-ValTAC_Escherichia_coli_K12_chr.trna23-ValTAC_Escherichia_coli_K12_chr.trna24-ValTAC_Escherichia_coli_K12_chr.trna25-ValTAC	76	27.1999	3457		51913.8
																Escherichia_coli_K12_chr.trna70-AlaGGC_Escherichia_coli_K12_chr.trna71-AlaGGC	50	1626
								#tRNA highlighted red are subjected to more post-transcriptional modifications by methylation than others								Escherichia_coli_K12_chr.trna70-AlaGGC_Escherichia_coli_K12_chr.trna71-AlaGGC	51	1583
																Escherichia_coli_K12_chr.trna70-AlaGGC_Escherichia_coli_K12_chr.trna71-AlaGGC	52	1527
																Escherichia_coli_K12_chr.trna70-AlaGGC_Escherichia_coli_K12_chr.trna71-AlaGGC	53	1480
																Escherichia_coli_K12_chr.trna70-AlaGGC_Escherichia_coli_K12_chr.trna71-AlaGGC	54	1442
																Escherichia_coli_K12_chr.trna70-AlaGGC_Escherichia_coli_K12_chr.trna71-AlaGGC	55	1379
																Escherichia_coli_K12_chr.trna70-AlaGGC_Escherichia_coli_K12_chr.trna71-AlaGGC	56	1330
																Escherichia_coli_K12_chr.trna70-AlaGGC_Escherichia_coli_K12_chr.trna71-AlaGGC	57	1241
																Escherichia_coli_K12_chr.trna70-AlaGGC_Escherichia_coli_K12_chr.trna71-AlaGGC	58	1225
																Escherichia_coli_K12_chr.trna70-AlaGGC_Escherichia_coli_K12_chr.trna71-AlaGGC	59	1177
																Escherichia_coli_K12_chr.trna70-AlaGGC_Escherichia_coli_K12_chr.trna71-AlaGGC	60	1124
																Escherichia_coli_K12_chr.trna70-AlaGGC_Escherichia_coli_K12_chr.trna71-AlaGGC	61	1080
																Escherichia_coli_K12_chr.trna70-AlaGGC_Escherichia_coli_K12_chr.trna71-AlaGGC	62	1006
																Escherichia_coli_K12_chr.trna70-AlaGGC_Escherichia_coli_K12_chr.trna71-AlaGGC	63	958
																Escherichia_coli_K12_chr.trna70-AlaGGC_Escherichia_coli_K12_chr.trna71-AlaGGC	64	923
																Escherichia_coli_K12_chr.trna70-AlaGGC_Escherichia_coli_K12_chr.trna71-AlaGGC	65	891
																Escherichia_coli_K12_chr.trna70-AlaGGC_Escherichia_coli_K12_chr.trna71-AlaGGC	66	863
																Escherichia_coli_K12_chr.trna70-AlaGGC_Escherichia_coli_K12_chr.trna71-AlaGGC	67	825
																Escherichia_coli_K12_chr.trna70-AlaGGC_Escherichia_coli_K12_chr.trna71-AlaGGC	68	764
																Escherichia_coli_K12_chr.trna70-AlaGGC_Escherichia_coli_K12_chr.trna71-AlaGGC	69	713
																Escherichia_coli_K12_chr.trna70-AlaGGC_Escherichia_coli_K12_chr.trna71-AlaGGC	70	682
																Escherichia_coli_K12_chr.trna70-AlaGGC_Escherichia_coli_K12_chr.trna71-AlaGGC	71	656
																Escherichia_coli_K12_chr.trna70-AlaGGC_Escherichia_coli_K12_chr.trna71-AlaGGC	72	611
																Escherichia_coli_K12_chr.trna70-AlaGGC_Escherichia_coli_K12_chr.trna71-AlaGGC	73	589
																Escherichia_coli_K12_chr.trna70-AlaGGC_Escherichia_coli_K12_chr.trna71-AlaGGC	74	568
																Escherichia_coli_K12_chr.trna70-AlaGGC_Escherichia_coli_K12_chr.trna71-AlaGGC	75	534
																Escherichia_coli_K12_chr.trna70-AlaGGC_Escherichia_coli_K12_chr.trna71-AlaGGC	76	509
																Escherichia_coli_K12_chr.trna2-AlaTGC_Escherichia_coli_K12_chr.trna41-AlaTGC_Escherichia_coli_K12_chr.trna58-AlaTGC	1		198
																Escherichia_coli_K12_chr.trna2-AlaTGC_Escherichia_coli_K12_chr.trna41-AlaTGC_Escherichia_coli_K12_chr.trna58-AlaTGC	2		356
																Escherichia_coli_K12_chr.trna2-AlaTGC_Escherichia_coli_K12_chr.trna41-AlaTGC_Escherichia_coli_K12_chr.trna58-AlaTGC	3		442
																Escherichia_coli_K12_chr.trna2-AlaTGC_Escherichia_coli_K12_chr.trna41-AlaTGC_Escherichia_coli_K12_chr.trna58-AlaTGC	4		518
																Escherichia_coli_K12_chr.trna2-AlaTGC_Escherichia_coli_K12_chr.trna41-AlaTGC_Escherichia_coli_K12_chr.trna58-AlaTGC	5		599
																Escherichia_coli_K12_chr.trna2-AlaTGC_Escherichia_coli_K12_chr.trna41-AlaTGC_Escherichia_coli_K12_chr.trna58-AlaTGC	6		703
																Escherichia_coli_K12_chr.trna2-AlaTGC_Escherichia_coli_K12_chr.trna41-AlaTGC_Escherichia_coli_K12_chr.trna58-AlaTGC	7		806
																Escherichia_coli_K12_chr.trna2-AlaTGC_Escherichia_coli_K12_chr.trna41-AlaTGC_Escherichia_coli_K12_chr.trna58-AlaTGC	8		871
																Escherichia_coli_K12_chr.trna2-AlaTGC_Escherichia_coli_K12_chr.trna41-AlaTGC_Escherichia_coli_K12_chr.trna58-AlaTGC	9		949
																Escherichia_coli_K12_chr.trna2-AlaTGC_Escherichia_coli_K12_chr.trna41-AlaTGC_Escherichia_coli_K12_chr.trna58-AlaTGC	10		1026
																Escherichia_coli_K12_chr.trna2-AlaTGC_Escherichia_coli_K12_chr.trna41-AlaTGC_Escherichia_coli_K12_chr.trna58-AlaTGC	11		1112
																Escherichia_coli_K12_chr.trna2-AlaTGC_Escherichia_coli_K12_chr.trna41-AlaTGC_Escherichia_coli_K12_chr.trna58-AlaTGC	12		1231
																Escherichia_coli_K12_chr.trna2-AlaTGC_Escherichia_coli_K12_chr.trna41-AlaTGC_Escherichia_coli_K12_chr.trna58-AlaTGC	13		1291
																Escherichia_coli_K12_chr.trna2-AlaTGC_Escherichia_coli_K12_chr.trna41-AlaTGC_Escherichia_coli_K12_chr.trna58-AlaTGC	14		1382
																Escherichia_coli_K12_chr.trna2-AlaTGC_Escherichia_coli_K12_chr.trna41-AlaTGC_Escherichia_coli_K12_chr.trna58-AlaTGC	15		1457
																Escherichia_coli_K12_chr.trna2-AlaTGC_Escherichia_coli_K12_chr.trna41-AlaTGC_Escherichia_coli_K12_chr.trna58-AlaTGC	16		1564
																Escherichia_coli_K12_chr.trna2-AlaTGC_Escherichia_coli_K12_chr.trna41-AlaTGC_Escherichia_coli_K12_chr.trna58-AlaTGC	17		1662
																Escherichia_coli_K12_chr.trna2-AlaTGC_Escherichia_coli_K12_chr.trna41-AlaTGC_Escherichia_coli_K12_chr.trna58-AlaTGC	18		1810
																Escherichia_coli_K12_chr.trna2-AlaTGC_Escherichia_coli_K12_chr.trna41-AlaTGC_Escherichia_coli_K12_chr.trna58-AlaTGC	19		1874
																Escherichia_coli_K12_chr.trna2-AlaTGC_Escherichia_coli_K12_chr.trna41-AlaTGC_Escherichia_coli_K12_chr.trna58-AlaTGC	20		1929
																Escherichia_coli_K12_chr.trna2-AlaTGC_Escherichia_coli_K12_chr.trna41-AlaTGC_Escherichia_coli_K12_chr.trna58-AlaTGC	21		1980
																Escherichia_coli_K12_chr.trna2-AlaTGC_Escherichia_coli_K12_chr.trna41-AlaTGC_Escherichia_coli_K12_chr.trna58-AlaTGC	22		2046
																Escherichia_coli_K12_chr.trna2-AlaTGC_Escherichia_coli_K12_chr.trna41-AlaTGC_Escherichia_coli_K12_chr.trna58-AlaTGC	23		2105
																Escherichia_coli_K12_chr.trna2-AlaTGC_Escherichia_coli_K12_chr.trna41-AlaTGC_Escherichia_coli_K12_chr.trna58-AlaTGC	24		2150
																Escherichia_coli_K12_chr.trna2-AlaTGC_Escherichia_coli_K12_chr.trna41-AlaTGC_Escherichia_coli_K12_chr.trna58-AlaTGC	25		2202
																Escherichia_coli_K12_chr.trna2-AlaTGC_Escherichia_coli_K12_chr.trna41-AlaTGC_Escherichia_coli_K12_chr.trna58-AlaTGC	26		2266
																Escherichia_coli_K12_chr.trna2-AlaTGC_Escherichia_coli_K12_chr.trna41-AlaTGC_Escherichia_coli_K12_chr.trna58-AlaTGC	27		2428
																Escherichia_coli_K12_chr.trna2-AlaTGC_Escherichia_coli_K12_chr.trna41-AlaTGC_Escherichia_coli_K12_chr.trna58-AlaTGC	28		2558
																Escherichia_coli_K12_chr.trna2-AlaTGC_Escherichia_coli_K12_chr.trna41-AlaTGC_Escherichia_coli_K12_chr.trna58-AlaTGC	29		2709
																Escherichia_coli_K12_chr.trna2-AlaTGC_Escherichia_coli_K12_chr.trna41-AlaTGC_Escherichia_coli_K12_chr.trna58-AlaTGC	30		2816
																Escherichia_coli_K12_chr.trna2-AlaTGC_Escherichia_coli_K12_chr.trna41-AlaTGC_Escherichia_coli_K12_chr.trna58-AlaTGC	31		2882
																Escherichia_coli_K12_chr.trna2-AlaTGC_Escherichia_coli_K12_chr.trna41-AlaTGC_Escherichia_coli_K12_chr.trna58-AlaTGC	32		2958
																Escherichia_coli_K12_chr.trna2-AlaTGC_Escherichia_coli_K12_chr.trna41-AlaTGC_Escherichia_coli_K12_chr.trna58-AlaTGC	33		3025
																Escherichia_coli_K12_chr.trna2-AlaTGC_Escherichia_coli_K12_chr.trna41-AlaTGC_Escherichia_coli_K12_chr.trna58-AlaTGC	34		3106
																Escherichia_coli_K12_chr.trna2-AlaTGC_Escherichia_coli_K12_chr.trna41-AlaTGC_Escherichia_coli_K12_chr.trna58-AlaTGC	35		3176
																Escherichia_coli_K12_chr.trna2-AlaTGC_Escherichia_coli_K12_chr.trna41-AlaTGC_Escherichia_coli_K12_chr.trna58-AlaTGC	36		3239
																Escherichia_coli_K12_chr.trna2-AlaTGC_Escherichia_coli_K12_chr.trna41-AlaTGC_Escherichia_coli_K12_chr.trna58-AlaTGC	37		3313
																Escherichia_coli_K12_chr.trna2-AlaTGC_Escherichia_coli_K12_chr.trna41-AlaTGC_Escherichia_coli_K12_chr.trna58-AlaTGC	38		3407
																Escherichia_coli_K12_chr.trna2-AlaTGC_Escherichia_coli_K12_chr.trna41-AlaTGC_Escherichia_coli_K12_chr.trna58-AlaTGC	39		3451
																Escherichia_coli_K12_chr.trna2-AlaTGC_Escherichia_coli_K12_chr.trna41-AlaTGC_Escherichia_coli_K12_chr.trna58-AlaTGC	40		3468
																Escherichia_coli_K12_chr.trna2-AlaTGC_Escherichia_coli_K12_chr.trna41-AlaTGC_Escherichia_coli_K12_chr.trna58-AlaTGC	41		3549
																Escherichia_coli_K12_chr.trna2-AlaTGC_Escherichia_coli_K12_chr.trna41-AlaTGC_Escherichia_coli_K12_chr.trna58-AlaTGC	42		3557
																Escherichia_coli_K12_chr.trna2-AlaTGC_Escherichia_coli_K12_chr.trna41-AlaTGC_Escherichia_coli_K12_chr.trna58-AlaTGC	43		3718
																Escherichia_coli_K12_chr.trna2-AlaTGC_Escherichia_coli_K12_chr.trna41-AlaTGC_Escherichia_coli_K12_chr.trna58-AlaTGC	44		3780
																Escherichia_coli_K12_chr.trna2-AlaTGC_Escherichia_coli_K12_chr.trna41-AlaTGC_Escherichia_coli_K12_chr.trna58-AlaTGC	45		3885
																Escherichia_coli_K12_chr.trna2-AlaTGC_Escherichia_coli_K12_chr.trna41-AlaTGC_Escherichia_coli_K12_chr.trna58-AlaTGC	46		3905
																Escherichia_coli_K12_chr.trna2-AlaTGC_Escherichia_coli_K12_chr.trna41-AlaTGC_Escherichia_coli_K12_chr.trna58-AlaTGC	47		3903
																Escherichia_coli_K12_chr.trna2-AlaTGC_Escherichia_coli_K12_chr.trna41-AlaTGC_Escherichia_coli_K12_chr.trna58-AlaTGC	48		3902
																Escherichia_coli_K12_chr.trna2-AlaTGC_Escherichia_coli_K12_chr.trna41-AlaTGC_Escherichia_coli_K12_chr.trna58-AlaTGC	49		3902
																Escherichia_coli_K12_chr.trna2-AlaTGC_Escherichia_coli_K12_chr.trna41-AlaTGC_Escherichia_coli_K12_chr.trna58-AlaTGC	50		3761
																Escherichia_coli_K12_chr.trna2-AlaTGC_Escherichia_coli_K12_chr.trna41-AlaTGC_Escherichia_coli_K12_chr.trna58-AlaTGC	51		3698
																Escherichia_coli_K12_chr.trna2-AlaTGC_Escherichia_coli_K12_chr.trna41-AlaTGC_Escherichia_coli_K12_chr.trna58-AlaTGC	52		3536
																Escherichia_coli_K12_chr.trna2-AlaTGC_Escherichia_coli_K12_chr.trna41-AlaTGC_Escherichia_coli_K12_chr.trna58-AlaTGC	53		3454
																Escherichia_coli_K12_chr.trna2-AlaTGC_Escherichia_coli_K12_chr.trna41-AlaTGC_Escherichia_coli_K12_chr.trna58-AlaTGC	54		3376
																Escherichia_coli_K12_chr.trna2-AlaTGC_Escherichia_coli_K12_chr.trna41-AlaTGC_Escherichia_coli_K12_chr.trna58-AlaTGC	55		3264
																Escherichia_coli_K12_chr.trna2-AlaTGC_Escherichia_coli_K12_chr.trna41-AlaTGC_Escherichia_coli_K12_chr.trna58-AlaTGC	56		3160
																Escherichia_coli_K12_chr.trna2-AlaTGC_Escherichia_coli_K12_chr.trna41-AlaTGC_Escherichia_coli_K12_chr.trna58-AlaTGC	57		3055
																Escherichia_coli_K12_chr.trna2-AlaTGC_Escherichia_coli_K12_chr.trna41-AlaTGC_Escherichia_coli_K12_chr.trna58-AlaTGC	58		3021
																Escherichia_coli_K12_chr.trna2-AlaTGC_Escherichia_coli_K12_chr.trna41-AlaTGC_Escherichia_coli_K12_chr.trna58-AlaTGC	59		2943
																Escherichia_coli_K12_chr.trna2-AlaTGC_Escherichia_coli_K12_chr.trna41-AlaTGC_Escherichia_coli_K12_chr.trna58-AlaTGC	60		2868
																Escherichia_coli_K12_chr.trna2-AlaTGC_Escherichia_coli_K12_chr.trna41-AlaTGC_Escherichia_coli_K12_chr.trna58-AlaTGC	61		2788
																Escherichia_coli_K12_chr.trna2-AlaTGC_Escherichia_coli_K12_chr.trna41-AlaTGC_Escherichia_coli_K12_chr.trna58-AlaTGC	62		2668
																Escherichia_coli_K12_chr.trna2-AlaTGC_Escherichia_coli_K12_chr.trna41-AlaTGC_Escherichia_coli_K12_chr.trna58-AlaTGC	63		2578
																Escherichia_coli_K12_chr.trna2-AlaTGC_Escherichia_coli_K12_chr.trna41-AlaTGC_Escherichia_coli_K12_chr.trna58-AlaTGC	64		2483
																Escherichia_coli_K12_chr.trna2-AlaTGC_Escherichia_coli_K12_chr.trna41-AlaTGC_Escherichia_coli_K12_chr.trna58-AlaTGC	65		2407
																Escherichia_coli_K12_chr.trna2-AlaTGC_Escherichia_coli_K12_chr.trna41-AlaTGC_Escherichia_coli_K12_chr.trna58-AlaTGC	66		2331
																Escherichia_coli_K12_chr.trna2-AlaTGC_Escherichia_coli_K12_chr.trna41-AlaTGC_Escherichia_coli_K12_chr.trna58-AlaTGC	67		2231
																Escherichia_coli_K12_chr.trna2-AlaTGC_Escherichia_coli_K12_chr.trna41-AlaTGC_Escherichia_coli_K12_chr.trna58-AlaTGC	68		2078
																Escherichia_coli_K12_chr.trna2-AlaTGC_Escherichia_coli_K12_chr.trna41-AlaTGC_Escherichia_coli_K12_chr.trna58-AlaTGC	69		2003
																Escherichia_coli_K12_chr.trna2-AlaTGC_Escherichia_coli_K12_chr.trna41-AlaTGC_Escherichia_coli_K12_chr.trna58-AlaTGC	70		1948
																Escherichia_coli_K12_chr.trna2-AlaTGC_Escherichia_coli_K12_chr.trna41-AlaTGC_Escherichia_coli_K12_chr.trna58-AlaTGC	71		1902
																Escherichia_coli_K12_chr.trna2-AlaTGC_Escherichia_coli_K12_chr.trna41-AlaTGC_Escherichia_coli_K12_chr.trna58-AlaTGC	72		1850
																Escherichia_coli_K12_chr.trna2-AlaTGC_Escherichia_coli_K12_chr.trna41-AlaTGC_Escherichia_coli_K12_chr.trna58-AlaTGC	73		1794
																Escherichia_coli_K12_chr.trna2-AlaTGC_Escherichia_coli_K12_chr.trna41-AlaTGC_Escherichia_coli_K12_chr.trna58-AlaTGC	74		1750
																Escherichia_coli_K12_chr.trna2-AlaTGC_Escherichia_coli_K12_chr.trna41-AlaTGC_Escherichia_coli_K12_chr.trna58-AlaTGC	75		1695
																Escherichia_coli_K12_chr.trna2-AlaTGC_Escherichia_coli_K12_chr.trna41-AlaTGC_Escherichia_coli_K12_chr.trna58-AlaTGC	76		1633
																Escherichia_coli_K12_chr.trna64-ArgACG_Escherichia_coli_K12_chr.trna65-ArgACG_Escherichia_coli_K12_chr.trna66-ArgACG_Escherichia_coli_K12_chr.trna67-ArgACG	1	127
																Escherichia_coli_K12_chr.trna64-ArgACG_Escherichia_coli_K12_chr.trna65-ArgACG_Escherichia_coli_K12_chr.trna66-ArgACG_Escherichia_coli_K12_chr.trna67-ArgACG	2	154
																Escherichia_coli_K12_chr.trna64-ArgACG_Escherichia_coli_K12_chr.trna65-ArgACG_Escherichia_coli_K12_chr.trna66-ArgACG_Escherichia_coli_K12_chr.trna67-ArgACG	3	221
																Escherichia_coli_K12_chr.trna64-ArgACG_Escherichia_coli_K12_chr.trna65-ArgACG_Escherichia_coli_K12_chr.trna66-ArgACG_Escherichia_coli_K12_chr.trna67-ArgACG	4	312
																Escherichia_coli_K12_chr.trna64-ArgACG_Escherichia_coli_K12_chr.trna65-ArgACG_Escherichia_coli_K12_chr.trna66-ArgACG_Escherichia_coli_K12_chr.trna67-ArgACG	5	369
																Escherichia_coli_K12_chr.trna64-ArgACG_Escherichia_coli_K12_chr.trna65-ArgACG_Escherichia_coli_K12_chr.trna66-ArgACG_Escherichia_coli_K12_chr.trna67-ArgACG	6	453
																Escherichia_coli_K12_chr.trna64-ArgACG_Escherichia_coli_K12_chr.trna65-ArgACG_Escherichia_coli_K12_chr.trna66-ArgACG_Escherichia_coli_K12_chr.trna67-ArgACG	7	550
																Escherichia_coli_K12_chr.trna64-ArgACG_Escherichia_coli_K12_chr.trna65-ArgACG_Escherichia_coli_K12_chr.trna66-ArgACG_Escherichia_coli_K12_chr.trna67-ArgACG	8	639
																Escherichia_coli_K12_chr.trna64-ArgACG_Escherichia_coli_K12_chr.trna65-ArgACG_Escherichia_coli_K12_chr.trna66-ArgACG_Escherichia_coli_K12_chr.trna67-ArgACG	9	682
																Escherichia_coli_K12_chr.trna64-ArgACG_Escherichia_coli_K12_chr.trna65-ArgACG_Escherichia_coli_K12_chr.trna66-ArgACG_Escherichia_coli_K12_chr.trna67-ArgACG	10	737
																Escherichia_coli_K12_chr.trna64-ArgACG_Escherichia_coli_K12_chr.trna65-ArgACG_Escherichia_coli_K12_chr.trna66-ArgACG_Escherichia_coli_K12_chr.trna67-ArgACG	11	777
																Escherichia_coli_K12_chr.trna64-ArgACG_Escherichia_coli_K12_chr.trna65-ArgACG_Escherichia_coli_K12_chr.trna66-ArgACG_Escherichia_coli_K12_chr.trna67-ArgACG	12	819
																Escherichia_coli_K12_chr.trna64-ArgACG_Escherichia_coli_K12_chr.trna65-ArgACG_Escherichia_coli_K12_chr.trna66-ArgACG_Escherichia_coli_K12_chr.trna67-ArgACG	13	858
																Escherichia_coli_K12_chr.trna64-ArgACG_Escherichia_coli_K12_chr.trna65-ArgACG_Escherichia_coli_K12_chr.trna66-ArgACG_Escherichia_coli_K12_chr.trna67-ArgACG	14	917
																Escherichia_coli_K12_chr.trna64-ArgACG_Escherichia_coli_K12_chr.trna65-ArgACG_Escherichia_coli_K12_chr.trna66-ArgACG_Escherichia_coli_K12_chr.trna67-ArgACG	15	974
																Escherichia_coli_K12_chr.trna64-ArgACG_Escherichia_coli_K12_chr.trna65-ArgACG_Escherichia_coli_K12_chr.trna66-ArgACG_Escherichia_coli_K12_chr.trna67-ArgACG	16	1029
																Escherichia_coli_K12_chr.trna64-ArgACG_Escherichia_coli_K12_chr.trna65-ArgACG_Escherichia_coli_K12_chr.trna66-ArgACG_Escherichia_coli_K12_chr.trna67-ArgACG	17	1106
																Escherichia_coli_K12_chr.trna64-ArgACG_Escherichia_coli_K12_chr.trna65-ArgACG_Escherichia_coli_K12_chr.trna66-ArgACG_Escherichia_coli_K12_chr.trna67-ArgACG	18	1200
																Escherichia_coli_K12_chr.trna64-ArgACG_Escherichia_coli_K12_chr.trna65-ArgACG_Escherichia_coli_K12_chr.trna66-ArgACG_Escherichia_coli_K12_chr.trna67-ArgACG	19	1274
																Escherichia_coli_K12_chr.trna64-ArgACG_Escherichia_coli_K12_chr.trna65-ArgACG_Escherichia_coli_K12_chr.trna66-ArgACG_Escherichia_coli_K12_chr.trna67-ArgACG	20	1324
																Escherichia_coli_K12_chr.trna64-ArgACG_Escherichia_coli_K12_chr.trna65-ArgACG_Escherichia_coli_K12_chr.trna66-ArgACG_Escherichia_coli_K12_chr.trna67-ArgACG	21	1397
																Escherichia_coli_K12_chr.trna64-ArgACG_Escherichia_coli_K12_chr.trna65-ArgACG_Escherichia_coli_K12_chr.trna66-ArgACG_Escherichia_coli_K12_chr.trna67-ArgACG	22	1464
																Escherichia_coli_K12_chr.trna64-ArgACG_Escherichia_coli_K12_chr.trna65-ArgACG_Escherichia_coli_K12_chr.trna66-ArgACG_Escherichia_coli_K12_chr.trna67-ArgACG	23	1538
																Escherichia_coli_K12_chr.trna64-ArgACG_Escherichia_coli_K12_chr.trna65-ArgACG_Escherichia_coli_K12_chr.trna66-ArgACG_Escherichia_coli_K12_chr.trna67-ArgACG	24	1617
																Escherichia_coli_K12_chr.trna64-ArgACG_Escherichia_coli_K12_chr.trna65-ArgACG_Escherichia_coli_K12_chr.trna66-ArgACG_Escherichia_coli_K12_chr.trna67-ArgACG	25	1681
																Escherichia_coli_K12_chr.trna64-ArgACG_Escherichia_coli_K12_chr.trna65-ArgACG_Escherichia_coli_K12_chr.trna66-ArgACG_Escherichia_coli_K12_chr.trna67-ArgACG	26	1756
																Escherichia_coli_K12_chr.trna64-ArgACG_Escherichia_coli_K12_chr.trna65-ArgACG_Escherichia_coli_K12_chr.trna66-ArgACG_Escherichia_coli_K12_chr.trna67-ArgACG	27	1822
																Escherichia_coli_K12_chr.trna64-ArgACG_Escherichia_coli_K12_chr.trna65-ArgACG_Escherichia_coli_K12_chr.trna66-ArgACG_Escherichia_coli_K12_chr.trna67-ArgACG	28	1902
																Escherichia_coli_K12_chr.trna64-ArgACG_Escherichia_coli_K12_chr.trna65-ArgACG_Escherichia_coli_K12_chr.trna66-ArgACG_Escherichia_coli_K12_chr.trna67-ArgACG	29	2031
																Escherichia_coli_K12_chr.trna64-ArgACG_Escherichia_coli_K12_chr.trna65-ArgACG_Escherichia_coli_K12_chr.trna66-ArgACG_Escherichia_coli_K12_chr.trna67-ArgACG	30	2119
																Escherichia_coli_K12_chr.trna64-ArgACG_Escherichia_coli_K12_chr.trna65-ArgACG_Escherichia_coli_K12_chr.trna66-ArgACG_Escherichia_coli_K12_chr.trna67-ArgACG	31	2203
																Escherichia_coli_K12_chr.trna64-ArgACG_Escherichia_coli_K12_chr.trna65-ArgACG_Escherichia_coli_K12_chr.trna66-ArgACG_Escherichia_coli_K12_chr.trna67-ArgACG	32	2338
																Escherichia_coli_K12_chr.trna64-ArgACG_Escherichia_coli_K12_chr.trna65-ArgACG_Escherichia_coli_K12_chr.trna66-ArgACG_Escherichia_coli_K12_chr.trna67-ArgACG	33	2421
																Escherichia_coli_K12_chr.trna64-ArgACG_Escherichia_coli_K12_chr.trna65-ArgACG_Escherichia_coli_K12_chr.trna66-ArgACG_Escherichia_coli_K12_chr.trna67-ArgACG	34	2503
																Escherichia_coli_K12_chr.trna64-ArgACG_Escherichia_coli_K12_chr.trna65-ArgACG_Escherichia_coli_K12_chr.trna66-ArgACG_Escherichia_coli_K12_chr.trna67-ArgACG	35	2608
																Escherichia_coli_K12_chr.trna64-ArgACG_Escherichia_coli_K12_chr.trna65-ArgACG_Escherichia_coli_K12_chr.trna66-ArgACG_Escherichia_coli_K12_chr.trna67-ArgACG	36	2676
																Escherichia_coli_K12_chr.trna64-ArgACG_Escherichia_coli_K12_chr.trna65-ArgACG_Escherichia_coli_K12_chr.trna66-ArgACG_Escherichia_coli_K12_chr.trna67-ArgACG	37	2729
																Escherichia_coli_K12_chr.trna64-ArgACG_Escherichia_coli_K12_chr.trna65-ArgACG_Escherichia_coli_K12_chr.trna66-ArgACG_Escherichia_coli_K12_chr.trna67-ArgACG	38	2773
																Escherichia_coli_K12_chr.trna64-ArgACG_Escherichia_coli_K12_chr.trna65-ArgACG_Escherichia_coli_K12_chr.trna66-ArgACG_Escherichia_coli_K12_chr.trna67-ArgACG	39	2799
																Escherichia_coli_K12_chr.trna64-ArgACG_Escherichia_coli_K12_chr.trna65-ArgACG_Escherichia_coli_K12_chr.trna66-ArgACG_Escherichia_coli_K12_chr.trna67-ArgACG	40	2831
																Escherichia_coli_K12_chr.trna64-ArgACG_Escherichia_coli_K12_chr.trna65-ArgACG_Escherichia_coli_K12_chr.trna66-ArgACG_Escherichia_coli_K12_chr.trna67-ArgACG	41	2863
																Escherichia_coli_K12_chr.trna64-ArgACG_Escherichia_coli_K12_chr.trna65-ArgACG_Escherichia_coli_K12_chr.trna66-ArgACG_Escherichia_coli_K12_chr.trna67-ArgACG	42	2892
																Escherichia_coli_K12_chr.trna64-ArgACG_Escherichia_coli_K12_chr.trna65-ArgACG_Escherichia_coli_K12_chr.trna66-ArgACG_Escherichia_coli_K12_chr.trna67-ArgACG	43	2911
																Escherichia_coli_K12_chr.trna64-ArgACG_Escherichia_coli_K12_chr.trna65-ArgACG_Escherichia_coli_K12_chr.trna66-ArgACG_Escherichia_coli_K12_chr.trna67-ArgACG	44	2940
																Escherichia_coli_K12_chr.trna64-ArgACG_Escherichia_coli_K12_chr.trna65-ArgACG_Escherichia_coli_K12_chr.trna66-ArgACG_Escherichia_coli_K12_chr.trna67-ArgACG	45	2962
																Escherichia_coli_K12_chr.trna64-ArgACG_Escherichia_coli_K12_chr.trna65-ArgACG_Escherichia_coli_K12_chr.trna66-ArgACG_Escherichia_coli_K12_chr.trna67-ArgACG	46	2986
																Escherichia_coli_K12_chr.trna64-ArgACG_Escherichia_coli_K12_chr.trna65-ArgACG_Escherichia_coli_K12_chr.trna66-ArgACG_Escherichia_coli_K12_chr.trna67-ArgACG	47	2986
																Escherichia_coli_K12_chr.trna64-ArgACG_Escherichia_coli_K12_chr.trna65-ArgACG_Escherichia_coli_K12_chr.trna66-ArgACG_Escherichia_coli_K12_chr.trna67-ArgACG	48	2986
																Escherichia_coli_K12_chr.trna64-ArgACG_Escherichia_coli_K12_chr.trna65-ArgACG_Escherichia_coli_K12_chr.trna66-ArgACG_Escherichia_coli_K12_chr.trna67-ArgACG	49	2986
																Escherichia_coli_K12_chr.trna64-ArgACG_Escherichia_coli_K12_chr.trna65-ArgACG_Escherichia_coli_K12_chr.trna66-ArgACG_Escherichia_coli_K12_chr.trna67-ArgACG	50	2887
																Escherichia_coli_K12_chr.trna64-ArgACG_Escherichia_coli_K12_chr.trna65-ArgACG_Escherichia_coli_K12_chr.trna66-ArgACG_Escherichia_coli_K12_chr.trna67-ArgACG	51	2857
																Escherichia_coli_K12_chr.trna64-ArgACG_Escherichia_coli_K12_chr.trna65-ArgACG_Escherichia_coli_K12_chr.trna66-ArgACG_Escherichia_coli_K12_chr.trna67-ArgACG	52	2830
																Escherichia_coli_K12_chr.trna64-ArgACG_Escherichia_coli_K12_chr.trna65-ArgACG_Escherichia_coli_K12_chr.trna66-ArgACG_Escherichia_coli_K12_chr.trna67-ArgACG	53	2763
																Escherichia_coli_K12_chr.trna64-ArgACG_Escherichia_coli_K12_chr.trna65-ArgACG_Escherichia_coli_K12_chr.trna66-ArgACG_Escherichia_coli_K12_chr.trna67-ArgACG	54	2668
																Escherichia_coli_K12_chr.trna64-ArgACG_Escherichia_coli_K12_chr.trna65-ArgACG_Escherichia_coli_K12_chr.trna66-ArgACG_Escherichia_coli_K12_chr.trna67-ArgACG	55	2600
																Escherichia_coli_K12_chr.trna64-ArgACG_Escherichia_coli_K12_chr.trna65-ArgACG_Escherichia_coli_K12_chr.trna66-ArgACG_Escherichia_coli_K12_chr.trna67-ArgACG	56	2498
																Escherichia_coli_K12_chr.trna64-ArgACG_Escherichia_coli_K12_chr.trna65-ArgACG_Escherichia_coli_K12_chr.trna66-ArgACG_Escherichia_coli_K12_chr.trna67-ArgACG	57	2402
																Escherichia_coli_K12_chr.trna64-ArgACG_Escherichia_coli_K12_chr.trna65-ArgACG_Escherichia_coli_K12_chr.trna66-ArgACG_Escherichia_coli_K12_chr.trna67-ArgACG	58	2323
																Escherichia_coli_K12_chr.trna64-ArgACG_Escherichia_coli_K12_chr.trna65-ArgACG_Escherichia_coli_K12_chr.trna66-ArgACG_Escherichia_coli_K12_chr.trna67-ArgACG	59	2297
																Escherichia_coli_K12_chr.trna64-ArgACG_Escherichia_coli_K12_chr.trna65-ArgACG_Escherichia_coli_K12_chr.trna66-ArgACG_Escherichia_coli_K12_chr.trna67-ArgACG	60	2245
																Escherichia_coli_K12_chr.trna64-ArgACG_Escherichia_coli_K12_chr.trna65-ArgACG_Escherichia_coli_K12_chr.trna66-ArgACG_Escherichia_coli_K12_chr.trna67-ArgACG	61	2204
																Escherichia_coli_K12_chr.trna64-ArgACG_Escherichia_coli_K12_chr.trna65-ArgACG_Escherichia_coli_K12_chr.trna66-ArgACG_Escherichia_coli_K12_chr.trna67-ArgACG	62	2161
																Escherichia_coli_K12_chr.trna64-ArgACG_Escherichia_coli_K12_chr.trna65-ArgACG_Escherichia_coli_K12_chr.trna66-ArgACG_Escherichia_coli_K12_chr.trna67-ArgACG	63	2115
																Escherichia_coli_K12_chr.trna64-ArgACG_Escherichia_coli_K12_chr.trna65-ArgACG_Escherichia_coli_K12_chr.trna66-ArgACG_Escherichia_coli_K12_chr.trna67-ArgACG	64	2055
																Escherichia_coli_K12_chr.trna64-ArgACG_Escherichia_coli_K12_chr.trna65-ArgACG_Escherichia_coli_K12_chr.trna66-ArgACG_Escherichia_coli_K12_chr.trna67-ArgACG	65	2000
																Escherichia_coli_K12_chr.trna64-ArgACG_Escherichia_coli_K12_chr.trna65-ArgACG_Escherichia_coli_K12_chr.trna66-ArgACG_Escherichia_coli_K12_chr.trna67-ArgACG	66	1955
																Escherichia_coli_K12_chr.trna64-ArgACG_Escherichia_coli_K12_chr.trna65-ArgACG_Escherichia_coli_K12_chr.trna66-ArgACG_Escherichia_coli_K12_chr.trna67-ArgACG	67	1878
																Escherichia_coli_K12_chr.trna64-ArgACG_Escherichia_coli_K12_chr.trna65-ArgACG_Escherichia_coli_K12_chr.trna66-ArgACG_Escherichia_coli_K12_chr.trna67-ArgACG	68	1758
																Escherichia_coli_K12_chr.trna64-ArgACG_Escherichia_coli_K12_chr.trna65-ArgACG_Escherichia_coli_K12_chr.trna66-ArgACG_Escherichia_coli_K12_chr.trna67-ArgACG	69	1681
																Escherichia_coli_K12_chr.trna64-ArgACG_Escherichia_coli_K12_chr.trna65-ArgACG_Escherichia_coli_K12_chr.trna66-ArgACG_Escherichia_coli_K12_chr.trna67-ArgACG	70	1631
																Escherichia_coli_K12_chr.trna64-ArgACG_Escherichia_coli_K12_chr.trna65-ArgACG_Escherichia_coli_K12_chr.trna66-ArgACG_Escherichia_coli_K12_chr.trna67-ArgACG	71	1584
																Escherichia_coli_K12_chr.trna64-ArgACG_Escherichia_coli_K12_chr.trna65-ArgACG_Escherichia_coli_K12_chr.trna66-ArgACG_Escherichia_coli_K12_chr.trna67-ArgACG	72	1519
																Escherichia_coli_K12_chr.trna64-ArgACG_Escherichia_coli_K12_chr.trna65-ArgACG_Escherichia_coli_K12_chr.trna66-ArgACG_Escherichia_coli_K12_chr.trna67-ArgACG	73	1445
																Escherichia_coli_K12_chr.trna64-ArgACG_Escherichia_coli_K12_chr.trna65-ArgACG_Escherichia_coli_K12_chr.trna66-ArgACG_Escherichia_coli_K12_chr.trna67-ArgACG	74	1361
																Escherichia_coli_K12_chr.trna64-ArgACG_Escherichia_coli_K12_chr.trna65-ArgACG_Escherichia_coli_K12_chr.trna66-ArgACG_Escherichia_coli_K12_chr.trna67-ArgACG	75	1298
																Escherichia_coli_K12_chr.trna64-ArgACG_Escherichia_coli_K12_chr.trna65-ArgACG_Escherichia_coli_K12_chr.trna66-ArgACG_Escherichia_coli_K12_chr.trna67-ArgACG	76	1223
																Escherichia_coli_K12_chr.trna64-ArgACG_Escherichia_coli_K12_chr.trna65-ArgACG_Escherichia_coli_K12_chr.trna66-ArgACG_Escherichia_coli_K12_chr.trna67-ArgACG	77	1161
																Escherichia_coli_K12_chr.trna36-ArgCCG	1		126
																Escherichia_coli_K12_chr.trna36-ArgCCG	2		182
																Escherichia_coli_K12_chr.trna36-ArgCCG	3		220
																Escherichia_coli_K12_chr.trna36-ArgCCG	4		266
																Escherichia_coli_K12_chr.trna36-ArgCCG	5		324
																Escherichia_coli_K12_chr.trna36-ArgCCG	6		375
																Escherichia_coli_K12_chr.trna36-ArgCCG	7		438
																Escherichia_coli_K12_chr.trna36-ArgCCG	8		490
																Escherichia_coli_K12_chr.trna36-ArgCCG	9		530
																Escherichia_coli_K12_chr.trna36-ArgCCG	10		560
																Escherichia_coli_K12_chr.trna36-ArgCCG	11		578
																Escherichia_coli_K12_chr.trna36-ArgCCG	12		593
																Escherichia_coli_K12_chr.trna36-ArgCCG	13		607
																Escherichia_coli_K12_chr.trna36-ArgCCG	14		623
																Escherichia_coli_K12_chr.trna36-ArgCCG	15		649
																Escherichia_coli_K12_chr.trna36-ArgCCG	16		683
																Escherichia_coli_K12_chr.trna36-ArgCCG	17		707
																Escherichia_coli_K12_chr.trna36-ArgCCG	18		744
																Escherichia_coli_K12_chr.trna36-ArgCCG	19		766
																Escherichia_coli_K12_chr.trna36-ArgCCG	20		790
																Escherichia_coli_K12_chr.trna36-ArgCCG	21		828
																Escherichia_coli_K12_chr.trna36-ArgCCG	22		859
																Escherichia_coli_K12_chr.trna36-ArgCCG	23		878
																Escherichia_coli_K12_chr.trna36-ArgCCG	24		895
																Escherichia_coli_K12_chr.trna36-ArgCCG	25		911
																Escherichia_coli_K12_chr.trna36-ArgCCG	26		945
																Escherichia_coli_K12_chr.trna36-ArgCCG	27		993
																Escherichia_coli_K12_chr.trna36-ArgCCG	28		1034
																Escherichia_coli_K12_chr.trna36-ArgCCG	29		1068
																Escherichia_coli_K12_chr.trna36-ArgCCG	30		1091
																Escherichia_coli_K12_chr.trna36-ArgCCG	31		1114
																Escherichia_coli_K12_chr.trna36-ArgCCG	32		1136
																Escherichia_coli_K12_chr.trna36-ArgCCG	33		1167
																Escherichia_coli_K12_chr.trna36-ArgCCG	34		1201
																Escherichia_coli_K12_chr.trna36-ArgCCG	35		1226
																Escherichia_coli_K12_chr.trna36-ArgCCG	36		1242
																Escherichia_coli_K12_chr.trna36-ArgCCG	37		1251
																Escherichia_coli_K12_chr.trna36-ArgCCG	38		1262
																Escherichia_coli_K12_chr.trna36-ArgCCG	39		1271
																Escherichia_coli_K12_chr.trna36-ArgCCG	40		1295
																Escherichia_coli_K12_chr.trna36-ArgCCG	41		1304
																Escherichia_coli_K12_chr.trna36-ArgCCG	42		1306
																Escherichia_coli_K12_chr.trna36-ArgCCG	43		1318
																Escherichia_coli_K12_chr.trna36-ArgCCG	44		1325
																Escherichia_coli_K12_chr.trna36-ArgCCG	45		1342
																Escherichia_coli_K12_chr.trna36-ArgCCG	46		1347
																Escherichia_coli_K12_chr.trna36-ArgCCG	47		1353
																Escherichia_coli_K12_chr.trna36-ArgCCG	48		1352
																Escherichia_coli_K12_chr.trna36-ArgCCG	49		1352
																Escherichia_coli_K12_chr.trna36-ArgCCG	50		1304
																Escherichia_coli_K12_chr.trna36-ArgCCG	51		1224
																Escherichia_coli_K12_chr.trna36-ArgCCG	52		1166
																Escherichia_coli_K12_chr.trna36-ArgCCG	53		1129
																Escherichia_coli_K12_chr.trna36-ArgCCG	54		1083
																Escherichia_coli_K12_chr.trna36-ArgCCG	55		1022
																Escherichia_coli_K12_chr.trna36-ArgCCG	56		952
																Escherichia_coli_K12_chr.trna36-ArgCCG	57		888
																Escherichia_coli_K12_chr.trna36-ArgCCG	58		839
																Escherichia_coli_K12_chr.trna36-ArgCCG	59		817
																Escherichia_coli_K12_chr.trna36-ArgCCG	60		792
																Escherichia_coli_K12_chr.trna36-ArgCCG	61		776
																Escherichia_coli_K12_chr.trna36-ArgCCG	62		760
																Escherichia_coli_K12_chr.trna36-ArgCCG	63		742
																Escherichia_coli_K12_chr.trna36-ArgCCG	64		726
																Escherichia_coli_K12_chr.trna36-ArgCCG	65		699
																Escherichia_coli_K12_chr.trna36-ArgCCG	66		652
																Escherichia_coli_K12_chr.trna36-ArgCCG	67		627
																Escherichia_coli_K12_chr.trna36-ArgCCG	68		573
																Escherichia_coli_K12_chr.trna36-ArgCCG	69		554
																Escherichia_coli_K12_chr.trna36-ArgCCG	70		544
																Escherichia_coli_K12_chr.trna36-ArgCCG	71		525
																Escherichia_coli_K12_chr.trna36-ArgCCG	72		494
																Escherichia_coli_K12_chr.trna36-ArgCCG	73		474
																Escherichia_coli_K12_chr.trna36-ArgCCG	74		456
																Escherichia_coli_K12_chr.trna36-ArgCCG	75		440
																Escherichia_coli_K12_chr.trna36-ArgCCG	76		406
																Escherichia_coli_K12_chr.trna36-ArgCCG	77		359
																Escherichia_coli_K12_chr.trna22-ArgCCT	1	132
																Escherichia_coli_K12_chr.trna22-ArgCCT	2	141
																Escherichia_coli_K12_chr.trna22-ArgCCT	3	155
																Escherichia_coli_K12_chr.trna22-ArgCCT	4	170
																Escherichia_coli_K12_chr.trna22-ArgCCT	5	181
																Escherichia_coli_K12_chr.trna22-ArgCCT	6	195
																Escherichia_coli_K12_chr.trna22-ArgCCT	7	203
																Escherichia_coli_K12_chr.trna22-ArgCCT	8	227
																Escherichia_coli_K12_chr.trna22-ArgCCT	9	242
																Escherichia_coli_K12_chr.trna22-ArgCCT	10	254
																Escherichia_coli_K12_chr.trna22-ArgCCT	11	291
																Escherichia_coli_K12_chr.trna22-ArgCCT	12	309
																Escherichia_coli_K12_chr.trna22-ArgCCT	13	322
																Escherichia_coli_K12_chr.trna22-ArgCCT	14	353
																Escherichia_coli_K12_chr.trna22-ArgCCT	15	395
																Escherichia_coli_K12_chr.trna22-ArgCCT	16	442
																Escherichia_coli_K12_chr.trna22-ArgCCT	17	462
																Escherichia_coli_K12_chr.trna22-ArgCCT	18	475
																Escherichia_coli_K12_chr.trna22-ArgCCT	19	480
																Escherichia_coli_K12_chr.trna22-ArgCCT	20	496
																Escherichia_coli_K12_chr.trna22-ArgCCT	21	507
																Escherichia_coli_K12_chr.trna22-ArgCCT	22	521
																Escherichia_coli_K12_chr.trna22-ArgCCT	23	535
																Escherichia_coli_K12_chr.trna22-ArgCCT	24	545
																Escherichia_coli_K12_chr.trna22-ArgCCT	25	553
																Escherichia_coli_K12_chr.trna22-ArgCCT	26	577
																Escherichia_coli_K12_chr.trna22-ArgCCT	27	605
																Escherichia_coli_K12_chr.trna22-ArgCCT	28	620
																Escherichia_coli_K12_chr.trna22-ArgCCT	29	638
																Escherichia_coli_K12_chr.trna22-ArgCCT	30	647
																Escherichia_coli_K12_chr.trna22-ArgCCT	31	652
																Escherichia_coli_K12_chr.trna22-ArgCCT	32	661
																Escherichia_coli_K12_chr.trna22-ArgCCT	33	666
																Escherichia_coli_K12_chr.trna22-ArgCCT	34	675
																Escherichia_coli_K12_chr.trna22-ArgCCT	35	684
																Escherichia_coli_K12_chr.trna22-ArgCCT	36	691
																Escherichia_coli_K12_chr.trna22-ArgCCT	37	695
																Escherichia_coli_K12_chr.trna22-ArgCCT	38	697
																Escherichia_coli_K12_chr.trna22-ArgCCT	39	706
																Escherichia_coli_K12_chr.trna22-ArgCCT	40	711
																Escherichia_coli_K12_chr.trna22-ArgCCT	41	718
																Escherichia_coli_K12_chr.trna22-ArgCCT	42	724
																Escherichia_coli_K12_chr.trna22-ArgCCT	43	727
																Escherichia_coli_K12_chr.trna22-ArgCCT	44	730
																Escherichia_coli_K12_chr.trna22-ArgCCT	45	732
																Escherichia_coli_K12_chr.trna22-ArgCCT	46	731
																Escherichia_coli_K12_chr.trna22-ArgCCT	47	731
																Escherichia_coli_K12_chr.trna22-ArgCCT	48	731
																Escherichia_coli_K12_chr.trna22-ArgCCT	49	731
																Escherichia_coli_K12_chr.trna22-ArgCCT	50	607
																Escherichia_coli_K12_chr.trna22-ArgCCT	51	597
																Escherichia_coli_K12_chr.trna22-ArgCCT	52	588
																Escherichia_coli_K12_chr.trna22-ArgCCT	53	577
																Escherichia_coli_K12_chr.trna22-ArgCCT	54	554
																Escherichia_coli_K12_chr.trna22-ArgCCT	55	542
																Escherichia_coli_K12_chr.trna22-ArgCCT	56	528
																Escherichia_coli_K12_chr.trna22-ArgCCT	57	528
																Escherichia_coli_K12_chr.trna22-ArgCCT	58	504
																Escherichia_coli_K12_chr.trna22-ArgCCT	59	489
																Escherichia_coli_K12_chr.trna22-ArgCCT	60	477
																Escherichia_coli_K12_chr.trna22-ArgCCT	61	440
																Escherichia_coli_K12_chr.trna22-ArgCCT	62	423
																Escherichia_coli_K12_chr.trna22-ArgCCT	63	409
																Escherichia_coli_K12_chr.trna22-ArgCCT	64	377
																Escherichia_coli_K12_chr.trna22-ArgCCT	65	335
																Escherichia_coli_K12_chr.trna22-ArgCCT	66	288
																Escherichia_coli_K12_chr.trna22-ArgCCT	67	263
																Escherichia_coli_K12_chr.trna22-ArgCCT	68	249
																Escherichia_coli_K12_chr.trna22-ArgCCT	69	243
																Escherichia_coli_K12_chr.trna22-ArgCCT	70	233
																Escherichia_coli_K12_chr.trna22-ArgCCT	71	222
																Escherichia_coli_K12_chr.trna22-ArgCCT	72	210
																Escherichia_coli_K12_chr.trna22-ArgCCT	73	197
																Escherichia_coli_K12_chr.trna22-ArgCCT	74	188
																Escherichia_coli_K12_chr.trna22-ArgCCT	75	180
																Escherichia_coli_K12_chr.trna8-ArgTCT	1	41
																Escherichia_coli_K12_chr.trna8-ArgTCT	2	47
																Escherichia_coli_K12_chr.trna8-ArgTCT	3	54
																Escherichia_coli_K12_chr.trna8-ArgTCT	4	55
																Escherichia_coli_K12_chr.trna8-ArgTCT	5	62
																Escherichia_coli_K12_chr.trna8-ArgTCT	6	76
																Escherichia_coli_K12_chr.trna8-ArgTCT	7	92
																Escherichia_coli_K12_chr.trna8-ArgTCT	8	106
																Escherichia_coli_K12_chr.trna8-ArgTCT	9	110
																Escherichia_coli_K12_chr.trna8-ArgTCT	10	118
																Escherichia_coli_K12_chr.trna8-ArgTCT	11	122
																Escherichia_coli_K12_chr.trna8-ArgTCT	12	132
																Escherichia_coli_K12_chr.trna8-ArgTCT	13	137
																Escherichia_coli_K12_chr.trna8-ArgTCT	14	143
																Escherichia_coli_K12_chr.trna8-ArgTCT	15	152
																Escherichia_coli_K12_chr.trna8-ArgTCT	16	170
																Escherichia_coli_K12_chr.trna8-ArgTCT	17	177
																Escherichia_coli_K12_chr.trna8-ArgTCT	18	195
																Escherichia_coli_K12_chr.trna8-ArgTCT	19	202
																Escherichia_coli_K12_chr.trna8-ArgTCT	20	212
																Escherichia_coli_K12_chr.trna8-ArgTCT	21	222
																Escherichia_coli_K12_chr.trna8-ArgTCT	22	232
																Escherichia_coli_K12_chr.trna8-ArgTCT	23	240
																Escherichia_coli_K12_chr.trna8-ArgTCT	24	248
																Escherichia_coli_K12_chr.trna8-ArgTCT	25	256
																Escherichia_coli_K12_chr.trna8-ArgTCT	26	268
																Escherichia_coli_K12_chr.trna8-ArgTCT	27	275
																Escherichia_coli_K12_chr.trna8-ArgTCT	28	329
																Escherichia_coli_K12_chr.trna8-ArgTCT	29	338
																Escherichia_coli_K12_chr.trna8-ArgTCT	30	347
																Escherichia_coli_K12_chr.trna8-ArgTCT	31	356
																Escherichia_coli_K12_chr.trna8-ArgTCT	32	372
																Escherichia_coli_K12_chr.trna8-ArgTCT	33	378
																Escherichia_coli_K12_chr.trna8-ArgTCT	34	383
																Escherichia_coli_K12_chr.trna8-ArgTCT	35	394
																Escherichia_coli_K12_chr.trna8-ArgTCT	36	398
																Escherichia_coli_K12_chr.trna8-ArgTCT	37	401
																Escherichia_coli_K12_chr.trna8-ArgTCT	38	404
																Escherichia_coli_K12_chr.trna8-ArgTCT	39	406
																Escherichia_coli_K12_chr.trna8-ArgTCT	40	404
																Escherichia_coli_K12_chr.trna8-ArgTCT	41	404
																Escherichia_coli_K12_chr.trna8-ArgTCT	42	406
																Escherichia_coli_K12_chr.trna8-ArgTCT	43	409
																Escherichia_coli_K12_chr.trna8-ArgTCT	44	416
																Escherichia_coli_K12_chr.trna8-ArgTCT	45	421
																Escherichia_coli_K12_chr.trna8-ArgTCT	46	425
																Escherichia_coli_K12_chr.trna8-ArgTCT	47	429
																Escherichia_coli_K12_chr.trna8-ArgTCT	48	429
																Escherichia_coli_K12_chr.trna8-ArgTCT	49	428
																Escherichia_coli_K12_chr.trna8-ArgTCT	50	406
																Escherichia_coli_K12_chr.trna8-ArgTCT	51	397
																Escherichia_coli_K12_chr.trna8-ArgTCT	52	390
																Escherichia_coli_K12_chr.trna8-ArgTCT	53	384
																Escherichia_coli_K12_chr.trna8-ArgTCT	54	383
																Escherichia_coli_K12_chr.trna8-ArgTCT	55	377
																Escherichia_coli_K12_chr.trna8-ArgTCT	56	360
																Escherichia_coli_K12_chr.trna8-ArgTCT	57	343
																Escherichia_coli_K12_chr.trna8-ArgTCT	58	328
																Escherichia_coli_K12_chr.trna8-ArgTCT	59	327
																Escherichia_coli_K12_chr.trna8-ArgTCT	60	320
																Escherichia_coli_K12_chr.trna8-ArgTCT	61	316
																Escherichia_coli_K12_chr.trna8-ArgTCT	62	306
																Escherichia_coli_K12_chr.trna8-ArgTCT	63	300
																Escherichia_coli_K12_chr.trna8-ArgTCT	64	295
																Escherichia_coli_K12_chr.trna8-ArgTCT	65	286
																Escherichia_coli_K12_chr.trna8-ArgTCT	66	269
																Escherichia_coli_K12_chr.trna8-ArgTCT	67	260
																Escherichia_coli_K12_chr.trna8-ArgTCT	68	239
																Escherichia_coli_K12_chr.trna8-ArgTCT	69	231
																Escherichia_coli_K12_chr.trna8-ArgTCT	70	223
																Escherichia_coli_K12_chr.trna8-ArgTCT	71	215
																Escherichia_coli_K12_chr.trna8-ArgTCT	72	205
																Escherichia_coli_K12_chr.trna8-ArgTCT	73	196
																Escherichia_coli_K12_chr.trna8-ArgTCT	74	188
																Escherichia_coli_K12_chr.trna8-ArgTCT	75	181
																Escherichia_coli_K12_chr.trna8-ArgTCT	76	170
																Escherichia_coli_K12_chr.trna8-ArgTCT	77	163
																Escherichia_coli_K12_chr.trna18-AsnGTT_Escherichia_coli_K12_chr.trna19-AsnGTT_Escherichia_coli_K12_chr.trna20-AsnGTT_Escherichia_coli_K12_chr.trna72-AsnGTT	1		44
																Escherichia_coli_K12_chr.trna18-AsnGTT_Escherichia_coli_K12_chr.trna19-AsnGTT_Escherichia_coli_K12_chr.trna20-AsnGTT_Escherichia_coli_K12_chr.trna72-AsnGTT	2		82
																Escherichia_coli_K12_chr.trna18-AsnGTT_Escherichia_coli_K12_chr.trna19-AsnGTT_Escherichia_coli_K12_chr.trna20-AsnGTT_Escherichia_coli_K12_chr.trna72-AsnGTT	3		113
																Escherichia_coli_K12_chr.trna18-AsnGTT_Escherichia_coli_K12_chr.trna19-AsnGTT_Escherichia_coli_K12_chr.trna20-AsnGTT_Escherichia_coli_K12_chr.trna72-AsnGTT	4		143
																Escherichia_coli_K12_chr.trna18-AsnGTT_Escherichia_coli_K12_chr.trna19-AsnGTT_Escherichia_coli_K12_chr.trna20-AsnGTT_Escherichia_coli_K12_chr.trna72-AsnGTT	5		177
																Escherichia_coli_K12_chr.trna18-AsnGTT_Escherichia_coli_K12_chr.trna19-AsnGTT_Escherichia_coli_K12_chr.trna20-AsnGTT_Escherichia_coli_K12_chr.trna72-AsnGTT	6		214
																Escherichia_coli_K12_chr.trna18-AsnGTT_Escherichia_coli_K12_chr.trna19-AsnGTT_Escherichia_coli_K12_chr.trna20-AsnGTT_Escherichia_coli_K12_chr.trna72-AsnGTT	7		267
																Escherichia_coli_K12_chr.trna18-AsnGTT_Escherichia_coli_K12_chr.trna19-AsnGTT_Escherichia_coli_K12_chr.trna20-AsnGTT_Escherichia_coli_K12_chr.trna72-AsnGTT	8		300
																Escherichia_coli_K12_chr.trna18-AsnGTT_Escherichia_coli_K12_chr.trna19-AsnGTT_Escherichia_coli_K12_chr.trna20-AsnGTT_Escherichia_coli_K12_chr.trna72-AsnGTT	9		335
																Escherichia_coli_K12_chr.trna18-AsnGTT_Escherichia_coli_K12_chr.trna19-AsnGTT_Escherichia_coli_K12_chr.trna20-AsnGTT_Escherichia_coli_K12_chr.trna72-AsnGTT	10		360
																Escherichia_coli_K12_chr.trna18-AsnGTT_Escherichia_coli_K12_chr.trna19-AsnGTT_Escherichia_coli_K12_chr.trna20-AsnGTT_Escherichia_coli_K12_chr.trna72-AsnGTT	11		402
																Escherichia_coli_K12_chr.trna18-AsnGTT_Escherichia_coli_K12_chr.trna19-AsnGTT_Escherichia_coli_K12_chr.trna20-AsnGTT_Escherichia_coli_K12_chr.trna72-AsnGTT	12		432
																Escherichia_coli_K12_chr.trna18-AsnGTT_Escherichia_coli_K12_chr.trna19-AsnGTT_Escherichia_coli_K12_chr.trna20-AsnGTT_Escherichia_coli_K12_chr.trna72-AsnGTT	13		461
																Escherichia_coli_K12_chr.trna18-AsnGTT_Escherichia_coli_K12_chr.trna19-AsnGTT_Escherichia_coli_K12_chr.trna20-AsnGTT_Escherichia_coli_K12_chr.trna72-AsnGTT	14		509
																Escherichia_coli_K12_chr.trna18-AsnGTT_Escherichia_coli_K12_chr.trna19-AsnGTT_Escherichia_coli_K12_chr.trna20-AsnGTT_Escherichia_coli_K12_chr.trna72-AsnGTT	15		554
																Escherichia_coli_K12_chr.trna18-AsnGTT_Escherichia_coli_K12_chr.trna19-AsnGTT_Escherichia_coli_K12_chr.trna20-AsnGTT_Escherichia_coli_K12_chr.trna72-AsnGTT	16		613
																Escherichia_coli_K12_chr.trna18-AsnGTT_Escherichia_coli_K12_chr.trna19-AsnGTT_Escherichia_coli_K12_chr.trna20-AsnGTT_Escherichia_coli_K12_chr.trna72-AsnGTT	17		659
																Escherichia_coli_K12_chr.trna18-AsnGTT_Escherichia_coli_K12_chr.trna19-AsnGTT_Escherichia_coli_K12_chr.trna20-AsnGTT_Escherichia_coli_K12_chr.trna72-AsnGTT	18		735
																Escherichia_coli_K12_chr.trna18-AsnGTT_Escherichia_coli_K12_chr.trna19-AsnGTT_Escherichia_coli_K12_chr.trna20-AsnGTT_Escherichia_coli_K12_chr.trna72-AsnGTT	19		766
																Escherichia_coli_K12_chr.trna18-AsnGTT_Escherichia_coli_K12_chr.trna19-AsnGTT_Escherichia_coli_K12_chr.trna20-AsnGTT_Escherichia_coli_K12_chr.trna72-AsnGTT	20		788
																Escherichia_coli_K12_chr.trna18-AsnGTT_Escherichia_coli_K12_chr.trna19-AsnGTT_Escherichia_coli_K12_chr.trna20-AsnGTT_Escherichia_coli_K12_chr.trna72-AsnGTT	21		810
																Escherichia_coli_K12_chr.trna18-AsnGTT_Escherichia_coli_K12_chr.trna19-AsnGTT_Escherichia_coli_K12_chr.trna20-AsnGTT_Escherichia_coli_K12_chr.trna72-AsnGTT	22		833
																Escherichia_coli_K12_chr.trna18-AsnGTT_Escherichia_coli_K12_chr.trna19-AsnGTT_Escherichia_coli_K12_chr.trna20-AsnGTT_Escherichia_coli_K12_chr.trna72-AsnGTT	23		856
																Escherichia_coli_K12_chr.trna18-AsnGTT_Escherichia_coli_K12_chr.trna19-AsnGTT_Escherichia_coli_K12_chr.trna20-AsnGTT_Escherichia_coli_K12_chr.trna72-AsnGTT	24		887
																Escherichia_coli_K12_chr.trna18-AsnGTT_Escherichia_coli_K12_chr.trna19-AsnGTT_Escherichia_coli_K12_chr.trna20-AsnGTT_Escherichia_coli_K12_chr.trna72-AsnGTT	25		939
																Escherichia_coli_K12_chr.trna18-AsnGTT_Escherichia_coli_K12_chr.trna19-AsnGTT_Escherichia_coli_K12_chr.trna20-AsnGTT_Escherichia_coli_K12_chr.trna72-AsnGTT	26		986
																Escherichia_coli_K12_chr.trna18-AsnGTT_Escherichia_coli_K12_chr.trna19-AsnGTT_Escherichia_coli_K12_chr.trna20-AsnGTT_Escherichia_coli_K12_chr.trna72-AsnGTT	27		1208
																Escherichia_coli_K12_chr.trna18-AsnGTT_Escherichia_coli_K12_chr.trna19-AsnGTT_Escherichia_coli_K12_chr.trna20-AsnGTT_Escherichia_coli_K12_chr.trna72-AsnGTT	28		1243
																Escherichia_coli_K12_chr.trna18-AsnGTT_Escherichia_coli_K12_chr.trna19-AsnGTT_Escherichia_coli_K12_chr.trna20-AsnGTT_Escherichia_coli_K12_chr.trna72-AsnGTT	29		1272
																Escherichia_coli_K12_chr.trna18-AsnGTT_Escherichia_coli_K12_chr.trna19-AsnGTT_Escherichia_coli_K12_chr.trna20-AsnGTT_Escherichia_coli_K12_chr.trna72-AsnGTT	30		1343
																Escherichia_coli_K12_chr.trna18-AsnGTT_Escherichia_coli_K12_chr.trna19-AsnGTT_Escherichia_coli_K12_chr.trna20-AsnGTT_Escherichia_coli_K12_chr.trna72-AsnGTT	31		1378
																Escherichia_coli_K12_chr.trna18-AsnGTT_Escherichia_coli_K12_chr.trna19-AsnGTT_Escherichia_coli_K12_chr.trna20-AsnGTT_Escherichia_coli_K12_chr.trna72-AsnGTT	32		1433
																Escherichia_coli_K12_chr.trna18-AsnGTT_Escherichia_coli_K12_chr.trna19-AsnGTT_Escherichia_coli_K12_chr.trna20-AsnGTT_Escherichia_coli_K12_chr.trna72-AsnGTT	33		1487
																Escherichia_coli_K12_chr.trna18-AsnGTT_Escherichia_coli_K12_chr.trna19-AsnGTT_Escherichia_coli_K12_chr.trna20-AsnGTT_Escherichia_coli_K12_chr.trna72-AsnGTT	34		1525
																Escherichia_coli_K12_chr.trna18-AsnGTT_Escherichia_coli_K12_chr.trna19-AsnGTT_Escherichia_coli_K12_chr.trna20-AsnGTT_Escherichia_coli_K12_chr.trna72-AsnGTT	35		1556
																Escherichia_coli_K12_chr.trna18-AsnGTT_Escherichia_coli_K12_chr.trna19-AsnGTT_Escherichia_coli_K12_chr.trna20-AsnGTT_Escherichia_coli_K12_chr.trna72-AsnGTT	36		1572
																Escherichia_coli_K12_chr.trna18-AsnGTT_Escherichia_coli_K12_chr.trna19-AsnGTT_Escherichia_coli_K12_chr.trna20-AsnGTT_Escherichia_coli_K12_chr.trna72-AsnGTT	37		1582
																Escherichia_coli_K12_chr.trna18-AsnGTT_Escherichia_coli_K12_chr.trna19-AsnGTT_Escherichia_coli_K12_chr.trna20-AsnGTT_Escherichia_coli_K12_chr.trna72-AsnGTT	38		1593
																Escherichia_coli_K12_chr.trna18-AsnGTT_Escherichia_coli_K12_chr.trna19-AsnGTT_Escherichia_coli_K12_chr.trna20-AsnGTT_Escherichia_coli_K12_chr.trna72-AsnGTT	39		1610
																Escherichia_coli_K12_chr.trna18-AsnGTT_Escherichia_coli_K12_chr.trna19-AsnGTT_Escherichia_coli_K12_chr.trna20-AsnGTT_Escherichia_coli_K12_chr.trna72-AsnGTT	40		1619
																Escherichia_coli_K12_chr.trna18-AsnGTT_Escherichia_coli_K12_chr.trna19-AsnGTT_Escherichia_coli_K12_chr.trna20-AsnGTT_Escherichia_coli_K12_chr.trna72-AsnGTT	41		1636
																Escherichia_coli_K12_chr.trna18-AsnGTT_Escherichia_coli_K12_chr.trna19-AsnGTT_Escherichia_coli_K12_chr.trna20-AsnGTT_Escherichia_coli_K12_chr.trna72-AsnGTT	42		1648
																Escherichia_coli_K12_chr.trna18-AsnGTT_Escherichia_coli_K12_chr.trna19-AsnGTT_Escherichia_coli_K12_chr.trna20-AsnGTT_Escherichia_coli_K12_chr.trna72-AsnGTT	43		1661
																Escherichia_coli_K12_chr.trna18-AsnGTT_Escherichia_coli_K12_chr.trna19-AsnGTT_Escherichia_coli_K12_chr.trna20-AsnGTT_Escherichia_coli_K12_chr.trna72-AsnGTT	44		1669
																Escherichia_coli_K12_chr.trna18-AsnGTT_Escherichia_coli_K12_chr.trna19-AsnGTT_Escherichia_coli_K12_chr.trna20-AsnGTT_Escherichia_coli_K12_chr.trna72-AsnGTT	45		1679
																Escherichia_coli_K12_chr.trna18-AsnGTT_Escherichia_coli_K12_chr.trna19-AsnGTT_Escherichia_coli_K12_chr.trna20-AsnGTT_Escherichia_coli_K12_chr.trna72-AsnGTT	46		1683
																Escherichia_coli_K12_chr.trna18-AsnGTT_Escherichia_coli_K12_chr.trna19-AsnGTT_Escherichia_coli_K12_chr.trna20-AsnGTT_Escherichia_coli_K12_chr.trna72-AsnGTT	47		1683
																Escherichia_coli_K12_chr.trna18-AsnGTT_Escherichia_coli_K12_chr.trna19-AsnGTT_Escherichia_coli_K12_chr.trna20-AsnGTT_Escherichia_coli_K12_chr.trna72-AsnGTT	48		1681
																Escherichia_coli_K12_chr.trna18-AsnGTT_Escherichia_coli_K12_chr.trna19-AsnGTT_Escherichia_coli_K12_chr.trna20-AsnGTT_Escherichia_coli_K12_chr.trna72-AsnGTT	49		1680
																Escherichia_coli_K12_chr.trna18-AsnGTT_Escherichia_coli_K12_chr.trna19-AsnGTT_Escherichia_coli_K12_chr.trna20-AsnGTT_Escherichia_coli_K12_chr.trna72-AsnGTT	50		1662
																Escherichia_coli_K12_chr.trna18-AsnGTT_Escherichia_coli_K12_chr.trna19-AsnGTT_Escherichia_coli_K12_chr.trna20-AsnGTT_Escherichia_coli_K12_chr.trna72-AsnGTT	51		1647
																Escherichia_coli_K12_chr.trna18-AsnGTT_Escherichia_coli_K12_chr.trna19-AsnGTT_Escherichia_coli_K12_chr.trna20-AsnGTT_Escherichia_coli_K12_chr.trna72-AsnGTT	52		1608
																Escherichia_coli_K12_chr.trna18-AsnGTT_Escherichia_coli_K12_chr.trna19-AsnGTT_Escherichia_coli_K12_chr.trna20-AsnGTT_Escherichia_coli_K12_chr.trna72-AsnGTT	53		1579
																Escherichia_coli_K12_chr.trna18-AsnGTT_Escherichia_coli_K12_chr.trna19-AsnGTT_Escherichia_coli_K12_chr.trna20-AsnGTT_Escherichia_coli_K12_chr.trna72-AsnGTT	54		1547
																Escherichia_coli_K12_chr.trna18-AsnGTT_Escherichia_coli_K12_chr.trna19-AsnGTT_Escherichia_coli_K12_chr.trna20-AsnGTT_Escherichia_coli_K12_chr.trna72-AsnGTT	55		1493
																Escherichia_coli_K12_chr.trna18-AsnGTT_Escherichia_coli_K12_chr.trna19-AsnGTT_Escherichia_coli_K12_chr.trna20-AsnGTT_Escherichia_coli_K12_chr.trna72-AsnGTT	56		1454
																Escherichia_coli_K12_chr.trna18-AsnGTT_Escherichia_coli_K12_chr.trna19-AsnGTT_Escherichia_coli_K12_chr.trna20-AsnGTT_Escherichia_coli_K12_chr.trna72-AsnGTT	57		1401
																Escherichia_coli_K12_chr.trna18-AsnGTT_Escherichia_coli_K12_chr.trna19-AsnGTT_Escherichia_coli_K12_chr.trna20-AsnGTT_Escherichia_coli_K12_chr.trna72-AsnGTT	58		1385
																Escherichia_coli_K12_chr.trna18-AsnGTT_Escherichia_coli_K12_chr.trna19-AsnGTT_Escherichia_coli_K12_chr.trna20-AsnGTT_Escherichia_coli_K12_chr.trna72-AsnGTT	59		1352
																Escherichia_coli_K12_chr.trna18-AsnGTT_Escherichia_coli_K12_chr.trna19-AsnGTT_Escherichia_coli_K12_chr.trna20-AsnGTT_Escherichia_coli_K12_chr.trna72-AsnGTT	60		1329
																Escherichia_coli_K12_chr.trna18-AsnGTT_Escherichia_coli_K12_chr.trna19-AsnGTT_Escherichia_coli_K12_chr.trna20-AsnGTT_Escherichia_coli_K12_chr.trna72-AsnGTT	61		1289
																Escherichia_coli_K12_chr.trna18-AsnGTT_Escherichia_coli_K12_chr.trna19-AsnGTT_Escherichia_coli_K12_chr.trna20-AsnGTT_Escherichia_coli_K12_chr.trna72-AsnGTT	62		1257
																Escherichia_coli_K12_chr.trna18-AsnGTT_Escherichia_coli_K12_chr.trna19-AsnGTT_Escherichia_coli_K12_chr.trna20-AsnGTT_Escherichia_coli_K12_chr.trna72-AsnGTT	63		1219
																Escherichia_coli_K12_chr.trna18-AsnGTT_Escherichia_coli_K12_chr.trna19-AsnGTT_Escherichia_coli_K12_chr.trna20-AsnGTT_Escherichia_coli_K12_chr.trna72-AsnGTT	64		1171
																Escherichia_coli_K12_chr.trna18-AsnGTT_Escherichia_coli_K12_chr.trna19-AsnGTT_Escherichia_coli_K12_chr.trna20-AsnGTT_Escherichia_coli_K12_chr.trna72-AsnGTT	65		1126
																Escherichia_coli_K12_chr.trna18-AsnGTT_Escherichia_coli_K12_chr.trna19-AsnGTT_Escherichia_coli_K12_chr.trna20-AsnGTT_Escherichia_coli_K12_chr.trna72-AsnGTT	66		1076
																Escherichia_coli_K12_chr.trna18-AsnGTT_Escherichia_coli_K12_chr.trna19-AsnGTT_Escherichia_coli_K12_chr.trna20-AsnGTT_Escherichia_coli_K12_chr.trna72-AsnGTT	67		1029
																Escherichia_coli_K12_chr.trna18-AsnGTT_Escherichia_coli_K12_chr.trna19-AsnGTT_Escherichia_coli_K12_chr.trna20-AsnGTT_Escherichia_coli_K12_chr.trna72-AsnGTT	68		952
																Escherichia_coli_K12_chr.trna18-AsnGTT_Escherichia_coli_K12_chr.trna19-AsnGTT_Escherichia_coli_K12_chr.trna20-AsnGTT_Escherichia_coli_K12_chr.trna72-AsnGTT	69		918
																Escherichia_coli_K12_chr.trna18-AsnGTT_Escherichia_coli_K12_chr.trna19-AsnGTT_Escherichia_coli_K12_chr.trna20-AsnGTT_Escherichia_coli_K12_chr.trna72-AsnGTT	70		897
																Escherichia_coli_K12_chr.trna18-AsnGTT_Escherichia_coli_K12_chr.trna19-AsnGTT_Escherichia_coli_K12_chr.trna20-AsnGTT_Escherichia_coli_K12_chr.trna72-AsnGTT	71		878
																Escherichia_coli_K12_chr.trna18-AsnGTT_Escherichia_coli_K12_chr.trna19-AsnGTT_Escherichia_coli_K12_chr.trna20-AsnGTT_Escherichia_coli_K12_chr.trna72-AsnGTT	72		857
																Escherichia_coli_K12_chr.trna18-AsnGTT_Escherichia_coli_K12_chr.trna19-AsnGTT_Escherichia_coli_K12_chr.trna20-AsnGTT_Escherichia_coli_K12_chr.trna72-AsnGTT	73		834
																Escherichia_coli_K12_chr.trna18-AsnGTT_Escherichia_coli_K12_chr.trna19-AsnGTT_Escherichia_coli_K12_chr.trna20-AsnGTT_Escherichia_coli_K12_chr.trna72-AsnGTT	74		801
																Escherichia_coli_K12_chr.trna18-AsnGTT_Escherichia_coli_K12_chr.trna19-AsnGTT_Escherichia_coli_K12_chr.trna20-AsnGTT_Escherichia_coli_K12_chr.trna72-AsnGTT	75		749
																Escherichia_coli_K12_chr.trna18-AsnGTT_Escherichia_coli_K12_chr.trna19-AsnGTT_Escherichia_coli_K12_chr.trna20-AsnGTT_Escherichia_coli_K12_chr.trna72-AsnGTT	76		702
																Escherichia_coli_K12_chr.trna3-AspGTC_Escherichia_coli_K12_chr.trna34-AspGTC_Escherichia_coli_K12_chr.trna4-AspGTC	1	94
																Escherichia_coli_K12_chr.trna3-AspGTC_Escherichia_coli_K12_chr.trna34-AspGTC_Escherichia_coli_K12_chr.trna4-AspGTC	2	171
																Escherichia_coli_K12_chr.trna3-AspGTC_Escherichia_coli_K12_chr.trna34-AspGTC_Escherichia_coli_K12_chr.trna4-AspGTC	3	213
																Escherichia_coli_K12_chr.trna3-AspGTC_Escherichia_coli_K12_chr.trna34-AspGTC_Escherichia_coli_K12_chr.trna4-AspGTC	4	308
																Escherichia_coli_K12_chr.trna3-AspGTC_Escherichia_coli_K12_chr.trna34-AspGTC_Escherichia_coli_K12_chr.trna4-AspGTC	5	380
																Escherichia_coli_K12_chr.trna3-AspGTC_Escherichia_coli_K12_chr.trna34-AspGTC_Escherichia_coli_K12_chr.trna4-AspGTC	6	454
																Escherichia_coli_K12_chr.trna3-AspGTC_Escherichia_coli_K12_chr.trna34-AspGTC_Escherichia_coli_K12_chr.trna4-AspGTC	7	531
																Escherichia_coli_K12_chr.trna3-AspGTC_Escherichia_coli_K12_chr.trna34-AspGTC_Escherichia_coli_K12_chr.trna4-AspGTC	8	617
																Escherichia_coli_K12_chr.trna3-AspGTC_Escherichia_coli_K12_chr.trna34-AspGTC_Escherichia_coli_K12_chr.trna4-AspGTC	9	674
																Escherichia_coli_K12_chr.trna3-AspGTC_Escherichia_coli_K12_chr.trna34-AspGTC_Escherichia_coli_K12_chr.trna4-AspGTC	10	747
																Escherichia_coli_K12_chr.trna3-AspGTC_Escherichia_coli_K12_chr.trna34-AspGTC_Escherichia_coli_K12_chr.trna4-AspGTC	11	816
																Escherichia_coli_K12_chr.trna3-AspGTC_Escherichia_coli_K12_chr.trna34-AspGTC_Escherichia_coli_K12_chr.trna4-AspGTC	12	947
																Escherichia_coli_K12_chr.trna3-AspGTC_Escherichia_coli_K12_chr.trna34-AspGTC_Escherichia_coli_K12_chr.trna4-AspGTC	13	1015
																Escherichia_coli_K12_chr.trna3-AspGTC_Escherichia_coli_K12_chr.trna34-AspGTC_Escherichia_coli_K12_chr.trna4-AspGTC	14	1074
																Escherichia_coli_K12_chr.trna3-AspGTC_Escherichia_coli_K12_chr.trna34-AspGTC_Escherichia_coli_K12_chr.trna4-AspGTC	15	1187
																Escherichia_coli_K12_chr.trna3-AspGTC_Escherichia_coli_K12_chr.trna34-AspGTC_Escherichia_coli_K12_chr.trna4-AspGTC	16	1329
																Escherichia_coli_K12_chr.trna3-AspGTC_Escherichia_coli_K12_chr.trna34-AspGTC_Escherichia_coli_K12_chr.trna4-AspGTC	17	1419
																Escherichia_coli_K12_chr.trna3-AspGTC_Escherichia_coli_K12_chr.trna34-AspGTC_Escherichia_coli_K12_chr.trna4-AspGTC	18	1524
																Escherichia_coli_K12_chr.trna3-AspGTC_Escherichia_coli_K12_chr.trna34-AspGTC_Escherichia_coli_K12_chr.trna4-AspGTC	19	1668
																Escherichia_coli_K12_chr.trna3-AspGTC_Escherichia_coli_K12_chr.trna34-AspGTC_Escherichia_coli_K12_chr.trna4-AspGTC	20	1734
																Escherichia_coli_K12_chr.trna3-AspGTC_Escherichia_coli_K12_chr.trna34-AspGTC_Escherichia_coli_K12_chr.trna4-AspGTC	21	1792
																Escherichia_coli_K12_chr.trna3-AspGTC_Escherichia_coli_K12_chr.trna34-AspGTC_Escherichia_coli_K12_chr.trna4-AspGTC	22	1870
																Escherichia_coli_K12_chr.trna3-AspGTC_Escherichia_coli_K12_chr.trna34-AspGTC_Escherichia_coli_K12_chr.trna4-AspGTC	23	1948
																Escherichia_coli_K12_chr.trna3-AspGTC_Escherichia_coli_K12_chr.trna34-AspGTC_Escherichia_coli_K12_chr.trna4-AspGTC	24	2026
																Escherichia_coli_K12_chr.trna3-AspGTC_Escherichia_coli_K12_chr.trna34-AspGTC_Escherichia_coli_K12_chr.trna4-AspGTC	25	2074
																Escherichia_coli_K12_chr.trna3-AspGTC_Escherichia_coli_K12_chr.trna34-AspGTC_Escherichia_coli_K12_chr.trna4-AspGTC	26	2189
																Escherichia_coli_K12_chr.trna3-AspGTC_Escherichia_coli_K12_chr.trna34-AspGTC_Escherichia_coli_K12_chr.trna4-AspGTC	27	2283
																Escherichia_coli_K12_chr.trna3-AspGTC_Escherichia_coli_K12_chr.trna34-AspGTC_Escherichia_coli_K12_chr.trna4-AspGTC	28	2544
																Escherichia_coli_K12_chr.trna3-AspGTC_Escherichia_coli_K12_chr.trna34-AspGTC_Escherichia_coli_K12_chr.trna4-AspGTC	29	2622
																Escherichia_coli_K12_chr.trna3-AspGTC_Escherichia_coli_K12_chr.trna34-AspGTC_Escherichia_coli_K12_chr.trna4-AspGTC	30	2873
																Escherichia_coli_K12_chr.trna3-AspGTC_Escherichia_coli_K12_chr.trna34-AspGTC_Escherichia_coli_K12_chr.trna4-AspGTC	31	3096
																Escherichia_coli_K12_chr.trna3-AspGTC_Escherichia_coli_K12_chr.trna34-AspGTC_Escherichia_coli_K12_chr.trna4-AspGTC	32	3302
																Escherichia_coli_K12_chr.trna3-AspGTC_Escherichia_coli_K12_chr.trna34-AspGTC_Escherichia_coli_K12_chr.trna4-AspGTC	33	3427
																Escherichia_coli_K12_chr.trna3-AspGTC_Escherichia_coli_K12_chr.trna34-AspGTC_Escherichia_coli_K12_chr.trna4-AspGTC	34	3523
																Escherichia_coli_K12_chr.trna3-AspGTC_Escherichia_coli_K12_chr.trna34-AspGTC_Escherichia_coli_K12_chr.trna4-AspGTC	35	3609
																Escherichia_coli_K12_chr.trna3-AspGTC_Escherichia_coli_K12_chr.trna34-AspGTC_Escherichia_coli_K12_chr.trna4-AspGTC	36	3679
																Escherichia_coli_K12_chr.trna3-AspGTC_Escherichia_coli_K12_chr.trna34-AspGTC_Escherichia_coli_K12_chr.trna4-AspGTC	37	3746
																Escherichia_coli_K12_chr.trna3-AspGTC_Escherichia_coli_K12_chr.trna34-AspGTC_Escherichia_coli_K12_chr.trna4-AspGTC	38	3824
																Escherichia_coli_K12_chr.trna3-AspGTC_Escherichia_coli_K12_chr.trna34-AspGTC_Escherichia_coli_K12_chr.trna4-AspGTC	39	3881
																Escherichia_coli_K12_chr.trna3-AspGTC_Escherichia_coli_K12_chr.trna34-AspGTC_Escherichia_coli_K12_chr.trna4-AspGTC	40	3918
																Escherichia_coli_K12_chr.trna3-AspGTC_Escherichia_coli_K12_chr.trna34-AspGTC_Escherichia_coli_K12_chr.trna4-AspGTC	41	3931
																Escherichia_coli_K12_chr.trna3-AspGTC_Escherichia_coli_K12_chr.trna34-AspGTC_Escherichia_coli_K12_chr.trna4-AspGTC	42	3991
																Escherichia_coli_K12_chr.trna3-AspGTC_Escherichia_coli_K12_chr.trna34-AspGTC_Escherichia_coli_K12_chr.trna4-AspGTC	43	4052
																Escherichia_coli_K12_chr.trna3-AspGTC_Escherichia_coli_K12_chr.trna34-AspGTC_Escherichia_coli_K12_chr.trna4-AspGTC	44	4136
																Escherichia_coli_K12_chr.trna3-AspGTC_Escherichia_coli_K12_chr.trna34-AspGTC_Escherichia_coli_K12_chr.trna4-AspGTC	45	4172
																Escherichia_coli_K12_chr.trna3-AspGTC_Escherichia_coli_K12_chr.trna34-AspGTC_Escherichia_coli_K12_chr.trna4-AspGTC	46	4197
																Escherichia_coli_K12_chr.trna3-AspGTC_Escherichia_coli_K12_chr.trna34-AspGTC_Escherichia_coli_K12_chr.trna4-AspGTC	47	4228
																Escherichia_coli_K12_chr.trna3-AspGTC_Escherichia_coli_K12_chr.trna34-AspGTC_Escherichia_coli_K12_chr.trna4-AspGTC	48	4227
																Escherichia_coli_K12_chr.trna3-AspGTC_Escherichia_coli_K12_chr.trna34-AspGTC_Escherichia_coli_K12_chr.trna4-AspGTC	49	4227
																Escherichia_coli_K12_chr.trna3-AspGTC_Escherichia_coli_K12_chr.trna34-AspGTC_Escherichia_coli_K12_chr.trna4-AspGTC	50	4138
																Escherichia_coli_K12_chr.trna3-AspGTC_Escherichia_coli_K12_chr.trna34-AspGTC_Escherichia_coli_K12_chr.trna4-AspGTC	51	4111
																Escherichia_coli_K12_chr.trna3-AspGTC_Escherichia_coli_K12_chr.trna34-AspGTC_Escherichia_coli_K12_chr.trna4-AspGTC	52	4028
																Escherichia_coli_K12_chr.trna3-AspGTC_Escherichia_coli_K12_chr.trna34-AspGTC_Escherichia_coli_K12_chr.trna4-AspGTC	53	3987
																Escherichia_coli_K12_chr.trna3-AspGTC_Escherichia_coli_K12_chr.trna34-AspGTC_Escherichia_coli_K12_chr.trna4-AspGTC	54	3912
																Escherichia_coli_K12_chr.trna3-AspGTC_Escherichia_coli_K12_chr.trna34-AspGTC_Escherichia_coli_K12_chr.trna4-AspGTC	55	3838
																Escherichia_coli_K12_chr.trna3-AspGTC_Escherichia_coli_K12_chr.trna34-AspGTC_Escherichia_coli_K12_chr.trna4-AspGTC	56	3729
																Escherichia_coli_K12_chr.trna3-AspGTC_Escherichia_coli_K12_chr.trna34-AspGTC_Escherichia_coli_K12_chr.trna4-AspGTC	57	3652
																Escherichia_coli_K12_chr.trna3-AspGTC_Escherichia_coli_K12_chr.trna34-AspGTC_Escherichia_coli_K12_chr.trna4-AspGTC	58	3569
																Escherichia_coli_K12_chr.trna3-AspGTC_Escherichia_coli_K12_chr.trna34-AspGTC_Escherichia_coli_K12_chr.trna4-AspGTC	59	3544
																Escherichia_coli_K12_chr.trna3-AspGTC_Escherichia_coli_K12_chr.trna34-AspGTC_Escherichia_coli_K12_chr.trna4-AspGTC	60	3470
																Escherichia_coli_K12_chr.trna3-AspGTC_Escherichia_coli_K12_chr.trna34-AspGTC_Escherichia_coli_K12_chr.trna4-AspGTC	61	3406
																Escherichia_coli_K12_chr.trna3-AspGTC_Escherichia_coli_K12_chr.trna34-AspGTC_Escherichia_coli_K12_chr.trna4-AspGTC	62	3268
																Escherichia_coli_K12_chr.trna3-AspGTC_Escherichia_coli_K12_chr.trna34-AspGTC_Escherichia_coli_K12_chr.trna4-AspGTC	63	3194
																Escherichia_coli_K12_chr.trna3-AspGTC_Escherichia_coli_K12_chr.trna34-AspGTC_Escherichia_coli_K12_chr.trna4-AspGTC	64	3132
																Escherichia_coli_K12_chr.trna3-AspGTC_Escherichia_coli_K12_chr.trna34-AspGTC_Escherichia_coli_K12_chr.trna4-AspGTC	65	3022
																Escherichia_coli_K12_chr.trna3-AspGTC_Escherichia_coli_K12_chr.trna34-AspGTC_Escherichia_coli_K12_chr.trna4-AspGTC	66	2890
																Escherichia_coli_K12_chr.trna3-AspGTC_Escherichia_coli_K12_chr.trna34-AspGTC_Escherichia_coli_K12_chr.trna4-AspGTC	67	2802
																Escherichia_coli_K12_chr.trna3-AspGTC_Escherichia_coli_K12_chr.trna34-AspGTC_Escherichia_coli_K12_chr.trna4-AspGTC	68	2695
																Escherichia_coli_K12_chr.trna3-AspGTC_Escherichia_coli_K12_chr.trna34-AspGTC_Escherichia_coli_K12_chr.trna4-AspGTC	69	2550
																Escherichia_coli_K12_chr.trna3-AspGTC_Escherichia_coli_K12_chr.trna34-AspGTC_Escherichia_coli_K12_chr.trna4-AspGTC	70	2483
																Escherichia_coli_K12_chr.trna3-AspGTC_Escherichia_coli_K12_chr.trna34-AspGTC_Escherichia_coli_K12_chr.trna4-AspGTC	71	2423
																Escherichia_coli_K12_chr.trna3-AspGTC_Escherichia_coli_K12_chr.trna34-AspGTC_Escherichia_coli_K12_chr.trna4-AspGTC	72	2347
																Escherichia_coli_K12_chr.trna3-AspGTC_Escherichia_coli_K12_chr.trna34-AspGTC_Escherichia_coli_K12_chr.trna4-AspGTC	73	2270
																Escherichia_coli_K12_chr.trna3-AspGTC_Escherichia_coli_K12_chr.trna34-AspGTC_Escherichia_coli_K12_chr.trna4-AspGTC	74	2196
																Escherichia_coli_K12_chr.trna3-AspGTC_Escherichia_coli_K12_chr.trna34-AspGTC_Escherichia_coli_K12_chr.trna4-AspGTC	75	2151
																Escherichia_coli_K12_chr.trna3-AspGTC_Escherichia_coli_K12_chr.trna34-AspGTC_Escherichia_coli_K12_chr.trna4-AspGTC	76	2038
																Escherichia_coli_K12_chr.trna3-AspGTC_Escherichia_coli_K12_chr.trna34-AspGTC_Escherichia_coli_K12_chr.trna4-AspGTC	77	1944
																Escherichia_coli_K12_chr.trna75-CysGCA	1	37
																Escherichia_coli_K12_chr.trna75-CysGCA	2	52
																Escherichia_coli_K12_chr.trna75-CysGCA	3	75
																Escherichia_coli_K12_chr.trna75-CysGCA	4	111
																Escherichia_coli_K12_chr.trna75-CysGCA	5	161
																Escherichia_coli_K12_chr.trna75-CysGCA	6	182
																Escherichia_coli_K12_chr.trna75-CysGCA	7	227
																Escherichia_coli_K12_chr.trna75-CysGCA	8	254
																Escherichia_coli_K12_chr.trna75-CysGCA	9	286
																Escherichia_coli_K12_chr.trna75-CysGCA	10	312
																Escherichia_coli_K12_chr.trna75-CysGCA	11	338
																Escherichia_coli_K12_chr.trna75-CysGCA	12	356
																Escherichia_coli_K12_chr.trna75-CysGCA	13	386
																Escherichia_coli_K12_chr.trna75-CysGCA	14	419
																Escherichia_coli_K12_chr.trna75-CysGCA	15	483
																Escherichia_coli_K12_chr.trna75-CysGCA	16	539
																Escherichia_coli_K12_chr.trna75-CysGCA	17	567
																Escherichia_coli_K12_chr.trna75-CysGCA	18	648
																Escherichia_coli_K12_chr.trna75-CysGCA	19	679
																Escherichia_coli_K12_chr.trna75-CysGCA	20	720
																Escherichia_coli_K12_chr.trna75-CysGCA	21	738
																Escherichia_coli_K12_chr.trna75-CysGCA	22	764
																Escherichia_coli_K12_chr.trna75-CysGCA	23	813
																Escherichia_coli_K12_chr.trna75-CysGCA	24	866
																Escherichia_coli_K12_chr.trna75-CysGCA	25	979
																Escherichia_coli_K12_chr.trna75-CysGCA	26	1048
																Escherichia_coli_K12_chr.trna75-CysGCA	27	1093
																Escherichia_coli_K12_chr.trna75-CysGCA	28	1129
																Escherichia_coli_K12_chr.trna75-CysGCA	29	1171
																Escherichia_coli_K12_chr.trna75-CysGCA	30	1186
																Escherichia_coli_K12_chr.trna75-CysGCA	31	1213
																Escherichia_coli_K12_chr.trna75-CysGCA	32	1232
																Escherichia_coli_K12_chr.trna75-CysGCA	33	1242
																Escherichia_coli_K12_chr.trna75-CysGCA	34	1252
																Escherichia_coli_K12_chr.trna75-CysGCA	35	1265
																Escherichia_coli_K12_chr.trna75-CysGCA	36	1267
																Escherichia_coli_K12_chr.trna75-CysGCA	37	1275
																Escherichia_coli_K12_chr.trna75-CysGCA	38	1282
																Escherichia_coli_K12_chr.trna75-CysGCA	39	1295
																Escherichia_coli_K12_chr.trna75-CysGCA	40	1299
																Escherichia_coli_K12_chr.trna75-CysGCA	41	1307
																Escherichia_coli_K12_chr.trna75-CysGCA	42	1314
																Escherichia_coli_K12_chr.trna75-CysGCA	43	1317
																Escherichia_coli_K12_chr.trna75-CysGCA	44	1319
																Escherichia_coli_K12_chr.trna75-CysGCA	45	1319
																Escherichia_coli_K12_chr.trna75-CysGCA	46	1319
																Escherichia_coli_K12_chr.trna75-CysGCA	47	1319
																Escherichia_coli_K12_chr.trna75-CysGCA	48	1319
																Escherichia_coli_K12_chr.trna75-CysGCA	49	1319
																Escherichia_coli_K12_chr.trna75-CysGCA	50	1303
																Escherichia_coli_K12_chr.trna75-CysGCA	51	1279
																Escherichia_coli_K12_chr.trna75-CysGCA	52	1263
																Escherichia_coli_K12_chr.trna75-CysGCA	53	1222
																Escherichia_coli_K12_chr.trna75-CysGCA	54	1186
																Escherichia_coli_K12_chr.trna75-CysGCA	55	1136
																Escherichia_coli_K12_chr.trna75-CysGCA	56	1132
																Escherichia_coli_K12_chr.trna75-CysGCA	57	1087
																Escherichia_coli_K12_chr.trna75-CysGCA	58	1059
																Escherichia_coli_K12_chr.trna75-CysGCA	59	1028
																Escherichia_coli_K12_chr.trna75-CysGCA	60	1004
																Escherichia_coli_K12_chr.trna75-CysGCA	61	979
																Escherichia_coli_K12_chr.trna75-CysGCA	62	962
																Escherichia_coli_K12_chr.trna75-CysGCA	63	931
																Escherichia_coli_K12_chr.trna75-CysGCA	64	898
																Escherichia_coli_K12_chr.trna75-CysGCA	65	832
																Escherichia_coli_K12_chr.trna75-CysGCA	66	773
																Escherichia_coli_K12_chr.trna75-CysGCA	67	745
																Escherichia_coli_K12_chr.trna75-CysGCA	68	661
																Escherichia_coli_K12_chr.trna75-CysGCA	69	632
																Escherichia_coli_K12_chr.trna75-CysGCA	70	588
																Escherichia_coli_K12_chr.trna75-CysGCA	71	574
																Escherichia_coli_K12_chr.trna75-CysGCA	72	548
																Escherichia_coli_K12_chr.trna75-CysGCA	73	502
																Escherichia_coli_K12_chr.trna75-CysGCA	74	448
																Escherichia_coli_K12_chr.trna87-GlnCTG_Escherichia_coli_K12_chr.trna88-GlnCTG	1	80
																Escherichia_coli_K12_chr.trna87-GlnCTG_Escherichia_coli_K12_chr.trna88-GlnCTG	2	158
																Escherichia_coli_K12_chr.trna87-GlnCTG_Escherichia_coli_K12_chr.trna88-GlnCTG	3	205
																Escherichia_coli_K12_chr.trna87-GlnCTG_Escherichia_coli_K12_chr.trna88-GlnCTG	4	248
																Escherichia_coli_K12_chr.trna87-GlnCTG_Escherichia_coli_K12_chr.trna88-GlnCTG	5	303
																Escherichia_coli_K12_chr.trna87-GlnCTG_Escherichia_coli_K12_chr.trna88-GlnCTG	6	385
																Escherichia_coli_K12_chr.trna87-GlnCTG_Escherichia_coli_K12_chr.trna88-GlnCTG	7	430
																Escherichia_coli_K12_chr.trna87-GlnCTG_Escherichia_coli_K12_chr.trna88-GlnCTG	8	468
																Escherichia_coli_K12_chr.trna87-GlnCTG_Escherichia_coli_K12_chr.trna88-GlnCTG	9	503
																Escherichia_coli_K12_chr.trna87-GlnCTG_Escherichia_coli_K12_chr.trna88-GlnCTG	10	580
																Escherichia_coli_K12_chr.trna87-GlnCTG_Escherichia_coli_K12_chr.trna88-GlnCTG	11	639
																Escherichia_coli_K12_chr.trna87-GlnCTG_Escherichia_coli_K12_chr.trna88-GlnCTG	12	669
																Escherichia_coli_K12_chr.trna87-GlnCTG_Escherichia_coli_K12_chr.trna88-GlnCTG	13	714
																Escherichia_coli_K12_chr.trna87-GlnCTG_Escherichia_coli_K12_chr.trna88-GlnCTG	14	765
																Escherichia_coli_K12_chr.trna87-GlnCTG_Escherichia_coli_K12_chr.trna88-GlnCTG	15	809
																Escherichia_coli_K12_chr.trna87-GlnCTG_Escherichia_coli_K12_chr.trna88-GlnCTG	16	868
																Escherichia_coli_K12_chr.trna87-GlnCTG_Escherichia_coli_K12_chr.trna88-GlnCTG	17	931
																Escherichia_coli_K12_chr.trna87-GlnCTG_Escherichia_coli_K12_chr.trna88-GlnCTG	18	989
																Escherichia_coli_K12_chr.trna87-GlnCTG_Escherichia_coli_K12_chr.trna88-GlnCTG	19	1025
																Escherichia_coli_K12_chr.trna87-GlnCTG_Escherichia_coli_K12_chr.trna88-GlnCTG	20	1052
																Escherichia_coli_K12_chr.trna87-GlnCTG_Escherichia_coli_K12_chr.trna88-GlnCTG	21	1078
																Escherichia_coli_K12_chr.trna87-GlnCTG_Escherichia_coli_K12_chr.trna88-GlnCTG	22	1104
																Escherichia_coli_K12_chr.trna87-GlnCTG_Escherichia_coli_K12_chr.trna88-GlnCTG	23	1139
																Escherichia_coli_K12_chr.trna87-GlnCTG_Escherichia_coli_K12_chr.trna88-GlnCTG	24	1194
																Escherichia_coli_K12_chr.trna87-GlnCTG_Escherichia_coli_K12_chr.trna88-GlnCTG	25	1239
																Escherichia_coli_K12_chr.trna87-GlnCTG_Escherichia_coli_K12_chr.trna88-GlnCTG	26	1379
																Escherichia_coli_K12_chr.trna87-GlnCTG_Escherichia_coli_K12_chr.trna88-GlnCTG	27	1453
																Escherichia_coli_K12_chr.trna87-GlnCTG_Escherichia_coli_K12_chr.trna88-GlnCTG	28	1486
																Escherichia_coli_K12_chr.trna87-GlnCTG_Escherichia_coli_K12_chr.trna88-GlnCTG	29	1530
																Escherichia_coli_K12_chr.trna87-GlnCTG_Escherichia_coli_K12_chr.trna88-GlnCTG	30	1578
																Escherichia_coli_K12_chr.trna87-GlnCTG_Escherichia_coli_K12_chr.trna88-GlnCTG	31	1642
																Escherichia_coli_K12_chr.trna87-GlnCTG_Escherichia_coli_K12_chr.trna88-GlnCTG	32	1682
																Escherichia_coli_K12_chr.trna87-GlnCTG_Escherichia_coli_K12_chr.trna88-GlnCTG	33	1723
																Escherichia_coli_K12_chr.trna87-GlnCTG_Escherichia_coli_K12_chr.trna88-GlnCTG	34	1733
																Escherichia_coli_K12_chr.trna87-GlnCTG_Escherichia_coli_K12_chr.trna88-GlnCTG	35	1746
																Escherichia_coli_K12_chr.trna87-GlnCTG_Escherichia_coli_K12_chr.trna88-GlnCTG	36	1755
																Escherichia_coli_K12_chr.trna87-GlnCTG_Escherichia_coli_K12_chr.trna88-GlnCTG	37	1767
																Escherichia_coli_K12_chr.trna87-GlnCTG_Escherichia_coli_K12_chr.trna88-GlnCTG	38	1785
																Escherichia_coli_K12_chr.trna87-GlnCTG_Escherichia_coli_K12_chr.trna88-GlnCTG	39	1806
																Escherichia_coli_K12_chr.trna87-GlnCTG_Escherichia_coli_K12_chr.trna88-GlnCTG	40	1830
																Escherichia_coli_K12_chr.trna87-GlnCTG_Escherichia_coli_K12_chr.trna88-GlnCTG	41	1849
																Escherichia_coli_K12_chr.trna87-GlnCTG_Escherichia_coli_K12_chr.trna88-GlnCTG	42	1865
																Escherichia_coli_K12_chr.trna87-GlnCTG_Escherichia_coli_K12_chr.trna88-GlnCTG	43	1877
																Escherichia_coli_K12_chr.trna87-GlnCTG_Escherichia_coli_K12_chr.trna88-GlnCTG	44	1882
																Escherichia_coli_K12_chr.trna87-GlnCTG_Escherichia_coli_K12_chr.trna88-GlnCTG	45	1888
																Escherichia_coli_K12_chr.trna87-GlnCTG_Escherichia_coli_K12_chr.trna88-GlnCTG	46	1885
																Escherichia_coli_K12_chr.trna87-GlnCTG_Escherichia_coli_K12_chr.trna88-GlnCTG	47	1885
																Escherichia_coli_K12_chr.trna87-GlnCTG_Escherichia_coli_K12_chr.trna88-GlnCTG	48	1885
																Escherichia_coli_K12_chr.trna87-GlnCTG_Escherichia_coli_K12_chr.trna88-GlnCTG	49	1885
																Escherichia_coli_K12_chr.trna87-GlnCTG_Escherichia_coli_K12_chr.trna88-GlnCTG	50	1855
																Escherichia_coli_K12_chr.trna87-GlnCTG_Escherichia_coli_K12_chr.trna88-GlnCTG	51	1813
																Escherichia_coli_K12_chr.trna87-GlnCTG_Escherichia_coli_K12_chr.trna88-GlnCTG	52	1732
																Escherichia_coli_K12_chr.trna87-GlnCTG_Escherichia_coli_K12_chr.trna88-GlnCTG	53	1684
																Escherichia_coli_K12_chr.trna87-GlnCTG_Escherichia_coli_K12_chr.trna88-GlnCTG	54	1609
																Escherichia_coli_K12_chr.trna87-GlnCTG_Escherichia_coli_K12_chr.trna88-GlnCTG	55	1556
																Escherichia_coli_K12_chr.trna87-GlnCTG_Escherichia_coli_K12_chr.trna88-GlnCTG	56	1471
																Escherichia_coli_K12_chr.trna87-GlnCTG_Escherichia_coli_K12_chr.trna88-GlnCTG	57	1457
																Escherichia_coli_K12_chr.trna87-GlnCTG_Escherichia_coli_K12_chr.trna88-GlnCTG	58	1419
																Escherichia_coli_K12_chr.trna87-GlnCTG_Escherichia_coli_K12_chr.trna88-GlnCTG	59	1387
																Escherichia_coli_K12_chr.trna87-GlnCTG_Escherichia_coli_K12_chr.trna88-GlnCTG	60	1308
																Escherichia_coli_K12_chr.trna87-GlnCTG_Escherichia_coli_K12_chr.trna88-GlnCTG	61	1250
																Escherichia_coli_K12_chr.trna87-GlnCTG_Escherichia_coli_K12_chr.trna88-GlnCTG	62	1113
																Escherichia_coli_K12_chr.trna87-GlnCTG_Escherichia_coli_K12_chr.trna88-GlnCTG	63	1070
																Escherichia_coli_K12_chr.trna87-GlnCTG_Escherichia_coli_K12_chr.trna88-GlnCTG	64	1019
																Escherichia_coli_K12_chr.trna87-GlnCTG_Escherichia_coli_K12_chr.trna88-GlnCTG	65	999
																Escherichia_coli_K12_chr.trna87-GlnCTG_Escherichia_coli_K12_chr.trna88-GlnCTG	66	985
																Escherichia_coli_K12_chr.trna87-GlnCTG_Escherichia_coli_K12_chr.trna88-GlnCTG	67	957
																Escherichia_coli_K12_chr.trna87-GlnCTG_Escherichia_coli_K12_chr.trna88-GlnCTG	68	899
																Escherichia_coli_K12_chr.trna87-GlnCTG_Escherichia_coli_K12_chr.trna88-GlnCTG	69	861
																Escherichia_coli_K12_chr.trna87-GlnCTG_Escherichia_coli_K12_chr.trna88-GlnCTG	70	836
																Escherichia_coli_K12_chr.trna87-GlnCTG_Escherichia_coli_K12_chr.trna88-GlnCTG	71	812
																Escherichia_coli_K12_chr.trna87-GlnCTG_Escherichia_coli_K12_chr.trna88-GlnCTG	72	787
																Escherichia_coli_K12_chr.trna87-GlnCTG_Escherichia_coli_K12_chr.trna88-GlnCTG	73	751
																Escherichia_coli_K12_chr.trna87-GlnCTG_Escherichia_coli_K12_chr.trna88-GlnCTG	74	696
																Escherichia_coli_K12_chr.trna87-GlnCTG_Escherichia_coli_K12_chr.trna88-GlnCTG	75	652
																Escherichia_coli_K12_chr.trna84-GlnTTG_Escherichia_coli_K12_chr.trna85-GlnTTG	1	90
																Escherichia_coli_K12_chr.trna84-GlnTTG_Escherichia_coli_K12_chr.trna85-GlnTTG	2	176
																Escherichia_coli_K12_chr.trna84-GlnTTG_Escherichia_coli_K12_chr.trna85-GlnTTG	3	224
																Escherichia_coli_K12_chr.trna84-GlnTTG_Escherichia_coli_K12_chr.trna85-GlnTTG	4	256
																Escherichia_coli_K12_chr.trna84-GlnTTG_Escherichia_coli_K12_chr.trna85-GlnTTG	5	301
																Escherichia_coli_K12_chr.trna84-GlnTTG_Escherichia_coli_K12_chr.trna85-GlnTTG	6	359
																Escherichia_coli_K12_chr.trna84-GlnTTG_Escherichia_coli_K12_chr.trna85-GlnTTG	7	388
																Escherichia_coli_K12_chr.trna84-GlnTTG_Escherichia_coli_K12_chr.trna85-GlnTTG	8	414
																Escherichia_coli_K12_chr.trna84-GlnTTG_Escherichia_coli_K12_chr.trna85-GlnTTG	9	435
																Escherichia_coli_K12_chr.trna84-GlnTTG_Escherichia_coli_K12_chr.trna85-GlnTTG	10	464
																Escherichia_coli_K12_chr.trna84-GlnTTG_Escherichia_coli_K12_chr.trna85-GlnTTG	11	493
																Escherichia_coli_K12_chr.trna84-GlnTTG_Escherichia_coli_K12_chr.trna85-GlnTTG	12	537
																Escherichia_coli_K12_chr.trna84-GlnTTG_Escherichia_coli_K12_chr.trna85-GlnTTG	13	557
																Escherichia_coli_K12_chr.trna84-GlnTTG_Escherichia_coli_K12_chr.trna85-GlnTTG	14	591
																Escherichia_coli_K12_chr.trna84-GlnTTG_Escherichia_coli_K12_chr.trna85-GlnTTG	15	633
																Escherichia_coli_K12_chr.trna84-GlnTTG_Escherichia_coli_K12_chr.trna85-GlnTTG	16	714
																Escherichia_coli_K12_chr.trna84-GlnTTG_Escherichia_coli_K12_chr.trna85-GlnTTG	17	798
																Escherichia_coli_K12_chr.trna84-GlnTTG_Escherichia_coli_K12_chr.trna85-GlnTTG	18	855
																Escherichia_coli_K12_chr.trna84-GlnTTG_Escherichia_coli_K12_chr.trna85-GlnTTG	19	906
																Escherichia_coli_K12_chr.trna84-GlnTTG_Escherichia_coli_K12_chr.trna85-GlnTTG	20	938
																Escherichia_coli_K12_chr.trna84-GlnTTG_Escherichia_coli_K12_chr.trna85-GlnTTG	21	957
																Escherichia_coli_K12_chr.trna84-GlnTTG_Escherichia_coli_K12_chr.trna85-GlnTTG	22	984
																Escherichia_coli_K12_chr.trna84-GlnTTG_Escherichia_coli_K12_chr.trna85-GlnTTG	23	1026
																Escherichia_coli_K12_chr.trna84-GlnTTG_Escherichia_coli_K12_chr.trna85-GlnTTG	24	1086
																Escherichia_coli_K12_chr.trna84-GlnTTG_Escherichia_coli_K12_chr.trna85-GlnTTG	25	1129
																Escherichia_coli_K12_chr.trna84-GlnTTG_Escherichia_coli_K12_chr.trna85-GlnTTG	26	1260
																Escherichia_coli_K12_chr.trna84-GlnTTG_Escherichia_coli_K12_chr.trna85-GlnTTG	27	1356
																Escherichia_coli_K12_chr.trna84-GlnTTG_Escherichia_coli_K12_chr.trna85-GlnTTG	28	1413
																Escherichia_coli_K12_chr.trna84-GlnTTG_Escherichia_coli_K12_chr.trna85-GlnTTG	29	1471
																Escherichia_coli_K12_chr.trna84-GlnTTG_Escherichia_coli_K12_chr.trna85-GlnTTG	30	1524
																Escherichia_coli_K12_chr.trna84-GlnTTG_Escherichia_coli_K12_chr.trna85-GlnTTG	31	1574
																Escherichia_coli_K12_chr.trna84-GlnTTG_Escherichia_coli_K12_chr.trna85-GlnTTG	32	1648
																Escherichia_coli_K12_chr.trna84-GlnTTG_Escherichia_coli_K12_chr.trna85-GlnTTG	33	1712
																Escherichia_coli_K12_chr.trna84-GlnTTG_Escherichia_coli_K12_chr.trna85-GlnTTG	34	1739
																Escherichia_coli_K12_chr.trna84-GlnTTG_Escherichia_coli_K12_chr.trna85-GlnTTG	35	1761
																Escherichia_coli_K12_chr.trna84-GlnTTG_Escherichia_coli_K12_chr.trna85-GlnTTG	36	1792
																Escherichia_coli_K12_chr.trna84-GlnTTG_Escherichia_coli_K12_chr.trna85-GlnTTG	37	1821
																Escherichia_coli_K12_chr.trna84-GlnTTG_Escherichia_coli_K12_chr.trna85-GlnTTG	38	1844
																Escherichia_coli_K12_chr.trna84-GlnTTG_Escherichia_coli_K12_chr.trna85-GlnTTG	39	1870
																Escherichia_coli_K12_chr.trna84-GlnTTG_Escherichia_coli_K12_chr.trna85-GlnTTG	40	1892
																Escherichia_coli_K12_chr.trna84-GlnTTG_Escherichia_coli_K12_chr.trna85-GlnTTG	41	1919
																Escherichia_coli_K12_chr.trna84-GlnTTG_Escherichia_coli_K12_chr.trna85-GlnTTG	42	1955
																Escherichia_coli_K12_chr.trna84-GlnTTG_Escherichia_coli_K12_chr.trna85-GlnTTG	43	1976
																Escherichia_coli_K12_chr.trna84-GlnTTG_Escherichia_coli_K12_chr.trna85-GlnTTG	44	1993
																Escherichia_coli_K12_chr.trna84-GlnTTG_Escherichia_coli_K12_chr.trna85-GlnTTG	45	2003
																Escherichia_coli_K12_chr.trna84-GlnTTG_Escherichia_coli_K12_chr.trna85-GlnTTG	46	2003
																Escherichia_coli_K12_chr.trna84-GlnTTG_Escherichia_coli_K12_chr.trna85-GlnTTG	47	2003
																Escherichia_coli_K12_chr.trna84-GlnTTG_Escherichia_coli_K12_chr.trna85-GlnTTG	48	2002
																Escherichia_coli_K12_chr.trna84-GlnTTG_Escherichia_coli_K12_chr.trna85-GlnTTG	49	2000
																Escherichia_coli_K12_chr.trna84-GlnTTG_Escherichia_coli_K12_chr.trna85-GlnTTG	50	1968
																Escherichia_coli_K12_chr.trna84-GlnTTG_Escherichia_coli_K12_chr.trna85-GlnTTG	51	1915
																Escherichia_coli_K12_chr.trna84-GlnTTG_Escherichia_coli_K12_chr.trna85-GlnTTG	52	1827
																Escherichia_coli_K12_chr.trna84-GlnTTG_Escherichia_coli_K12_chr.trna85-GlnTTG	53	1777
																Escherichia_coli_K12_chr.trna84-GlnTTG_Escherichia_coli_K12_chr.trna85-GlnTTG	54	1724
																Escherichia_coli_K12_chr.trna84-GlnTTG_Escherichia_coli_K12_chr.trna85-GlnTTG	55	1681
																Escherichia_coli_K12_chr.trna84-GlnTTG_Escherichia_coli_K12_chr.trna85-GlnTTG	56	1623
																Escherichia_coli_K12_chr.trna84-GlnTTG_Escherichia_coli_K12_chr.trna85-GlnTTG	57	1617
																Escherichia_coli_K12_chr.trna84-GlnTTG_Escherichia_coli_K12_chr.trna85-GlnTTG	58	1590
																Escherichia_coli_K12_chr.trna84-GlnTTG_Escherichia_coli_K12_chr.trna85-GlnTTG	59	1572
																Escherichia_coli_K12_chr.trna84-GlnTTG_Escherichia_coli_K12_chr.trna85-GlnTTG	60	1542
																Escherichia_coli_K12_chr.trna84-GlnTTG_Escherichia_coli_K12_chr.trna85-GlnTTG	61	1514
																Escherichia_coli_K12_chr.trna84-GlnTTG_Escherichia_coli_K12_chr.trna85-GlnTTG	62	1470
																Escherichia_coli_K12_chr.trna84-GlnTTG_Escherichia_coli_K12_chr.trna85-GlnTTG	63	1451
																Escherichia_coli_K12_chr.trna84-GlnTTG_Escherichia_coli_K12_chr.trna85-GlnTTG	64	1416
																Escherichia_coli_K12_chr.trna84-GlnTTG_Escherichia_coli_K12_chr.trna85-GlnTTG	65	1374
																Escherichia_coli_K12_chr.trna84-GlnTTG_Escherichia_coli_K12_chr.trna85-GlnTTG	66	1289
																Escherichia_coli_K12_chr.trna84-GlnTTG_Escherichia_coli_K12_chr.trna85-GlnTTG	67	1203
																Escherichia_coli_K12_chr.trna84-GlnTTG_Escherichia_coli_K12_chr.trna85-GlnTTG	68	1144
																Escherichia_coli_K12_chr.trna84-GlnTTG_Escherichia_coli_K12_chr.trna85-GlnTTG	69	1092
																Escherichia_coli_K12_chr.trna84-GlnTTG_Escherichia_coli_K12_chr.trna85-GlnTTG	70	1063
																Escherichia_coli_K12_chr.trna84-GlnTTG_Escherichia_coli_K12_chr.trna85-GlnTTG	71	1046
																Escherichia_coli_K12_chr.trna84-GlnTTG_Escherichia_coli_K12_chr.trna85-GlnTTG	72	1021
																Escherichia_coli_K12_chr.trna84-GlnTTG_Escherichia_coli_K12_chr.trna85-GlnTTG	73	980
																Escherichia_coli_K12_chr.trna84-GlnTTG_Escherichia_coli_K12_chr.trna85-GlnTTG	74	920
																Escherichia_coli_K12_chr.trna84-GlnTTG_Escherichia_coli_K12_chr.trna85-GlnTTG	75	878
																Escherichia_coli_K12_chr.trna33-GluTTC_Escherichia_coli_K12_chr.trna42-GluTTC_Escherichia_coli_K12_chr.trna47-GluTTC_Escherichia_coli_K12_chr.trna69-GluTTC	1	137
																Escherichia_coli_K12_chr.trna33-GluTTC_Escherichia_coli_K12_chr.trna42-GluTTC_Escherichia_coli_K12_chr.trna47-GluTTC_Escherichia_coli_K12_chr.trna69-GluTTC	2	181
																Escherichia_coli_K12_chr.trna33-GluTTC_Escherichia_coli_K12_chr.trna42-GluTTC_Escherichia_coli_K12_chr.trna47-GluTTC_Escherichia_coli_K12_chr.trna69-GluTTC	3	218
																Escherichia_coli_K12_chr.trna33-GluTTC_Escherichia_coli_K12_chr.trna42-GluTTC_Escherichia_coli_K12_chr.trna47-GluTTC_Escherichia_coli_K12_chr.trna69-GluTTC	4	252
																Escherichia_coli_K12_chr.trna33-GluTTC_Escherichia_coli_K12_chr.trna42-GluTTC_Escherichia_coli_K12_chr.trna47-GluTTC_Escherichia_coli_K12_chr.trna69-GluTTC	5	299
																Escherichia_coli_K12_chr.trna33-GluTTC_Escherichia_coli_K12_chr.trna42-GluTTC_Escherichia_coli_K12_chr.trna47-GluTTC_Escherichia_coli_K12_chr.trna69-GluTTC	6	365
																Escherichia_coli_K12_chr.trna33-GluTTC_Escherichia_coli_K12_chr.trna42-GluTTC_Escherichia_coli_K12_chr.trna47-GluTTC_Escherichia_coli_K12_chr.trna69-GluTTC	7	411
																Escherichia_coli_K12_chr.trna33-GluTTC_Escherichia_coli_K12_chr.trna42-GluTTC_Escherichia_coli_K12_chr.trna47-GluTTC_Escherichia_coli_K12_chr.trna69-GluTTC	8	458
																Escherichia_coli_K12_chr.trna33-GluTTC_Escherichia_coli_K12_chr.trna42-GluTTC_Escherichia_coli_K12_chr.trna47-GluTTC_Escherichia_coli_K12_chr.trna69-GluTTC	9	505
																Escherichia_coli_K12_chr.trna33-GluTTC_Escherichia_coli_K12_chr.trna42-GluTTC_Escherichia_coli_K12_chr.trna47-GluTTC_Escherichia_coli_K12_chr.trna69-GluTTC	10	563
																Escherichia_coli_K12_chr.trna33-GluTTC_Escherichia_coli_K12_chr.trna42-GluTTC_Escherichia_coli_K12_chr.trna47-GluTTC_Escherichia_coli_K12_chr.trna69-GluTTC	11	665
																Escherichia_coli_K12_chr.trna33-GluTTC_Escherichia_coli_K12_chr.trna42-GluTTC_Escherichia_coli_K12_chr.trna47-GluTTC_Escherichia_coli_K12_chr.trna69-GluTTC	12	746
																Escherichia_coli_K12_chr.trna33-GluTTC_Escherichia_coli_K12_chr.trna42-GluTTC_Escherichia_coli_K12_chr.trna47-GluTTC_Escherichia_coli_K12_chr.trna69-GluTTC	13	802
																Escherichia_coli_K12_chr.trna33-GluTTC_Escherichia_coli_K12_chr.trna42-GluTTC_Escherichia_coli_K12_chr.trna47-GluTTC_Escherichia_coli_K12_chr.trna69-GluTTC	14	886
																Escherichia_coli_K12_chr.trna33-GluTTC_Escherichia_coli_K12_chr.trna42-GluTTC_Escherichia_coli_K12_chr.trna47-GluTTC_Escherichia_coli_K12_chr.trna69-GluTTC	15	1015
																Escherichia_coli_K12_chr.trna33-GluTTC_Escherichia_coli_K12_chr.trna42-GluTTC_Escherichia_coli_K12_chr.trna47-GluTTC_Escherichia_coli_K12_chr.trna69-GluTTC	16	1088
																Escherichia_coli_K12_chr.trna33-GluTTC_Escherichia_coli_K12_chr.trna42-GluTTC_Escherichia_coli_K12_chr.trna47-GluTTC_Escherichia_coli_K12_chr.trna69-GluTTC	17	1152
																Escherichia_coli_K12_chr.trna33-GluTTC_Escherichia_coli_K12_chr.trna42-GluTTC_Escherichia_coli_K12_chr.trna47-GluTTC_Escherichia_coli_K12_chr.trna69-GluTTC	18	1238
																Escherichia_coli_K12_chr.trna33-GluTTC_Escherichia_coli_K12_chr.trna42-GluTTC_Escherichia_coli_K12_chr.trna47-GluTTC_Escherichia_coli_K12_chr.trna69-GluTTC	19	1286
																Escherichia_coli_K12_chr.trna33-GluTTC_Escherichia_coli_K12_chr.trna42-GluTTC_Escherichia_coli_K12_chr.trna47-GluTTC_Escherichia_coli_K12_chr.trna69-GluTTC	20	1327
																Escherichia_coli_K12_chr.trna33-GluTTC_Escherichia_coli_K12_chr.trna42-GluTTC_Escherichia_coli_K12_chr.trna47-GluTTC_Escherichia_coli_K12_chr.trna69-GluTTC	21	1365
																Escherichia_coli_K12_chr.trna33-GluTTC_Escherichia_coli_K12_chr.trna42-GluTTC_Escherichia_coli_K12_chr.trna47-GluTTC_Escherichia_coli_K12_chr.trna69-GluTTC	22	1442
																Escherichia_coli_K12_chr.trna33-GluTTC_Escherichia_coli_K12_chr.trna42-GluTTC_Escherichia_coli_K12_chr.trna47-GluTTC_Escherichia_coli_K12_chr.trna69-GluTTC	23	1503
																Escherichia_coli_K12_chr.trna33-GluTTC_Escherichia_coli_K12_chr.trna42-GluTTC_Escherichia_coli_K12_chr.trna47-GluTTC_Escherichia_coli_K12_chr.trna69-GluTTC	24	1588
																Escherichia_coli_K12_chr.trna33-GluTTC_Escherichia_coli_K12_chr.trna42-GluTTC_Escherichia_coli_K12_chr.trna47-GluTTC_Escherichia_coli_K12_chr.trna69-GluTTC	25	1701
																Escherichia_coli_K12_chr.trna33-GluTTC_Escherichia_coli_K12_chr.trna42-GluTTC_Escherichia_coli_K12_chr.trna47-GluTTC_Escherichia_coli_K12_chr.trna69-GluTTC	26	1865
																Escherichia_coli_K12_chr.trna33-GluTTC_Escherichia_coli_K12_chr.trna42-GluTTC_Escherichia_coli_K12_chr.trna47-GluTTC_Escherichia_coli_K12_chr.trna69-GluTTC	27	2315
																Escherichia_coli_K12_chr.trna33-GluTTC_Escherichia_coli_K12_chr.trna42-GluTTC_Escherichia_coli_K12_chr.trna47-GluTTC_Escherichia_coli_K12_chr.trna69-GluTTC	28	2466
																Escherichia_coli_K12_chr.trna33-GluTTC_Escherichia_coli_K12_chr.trna42-GluTTC_Escherichia_coli_K12_chr.trna47-GluTTC_Escherichia_coli_K12_chr.trna69-GluTTC	29	2636
																Escherichia_coli_K12_chr.trna33-GluTTC_Escherichia_coli_K12_chr.trna42-GluTTC_Escherichia_coli_K12_chr.trna47-GluTTC_Escherichia_coli_K12_chr.trna69-GluTTC	30	2765
																Escherichia_coli_K12_chr.trna33-GluTTC_Escherichia_coli_K12_chr.trna42-GluTTC_Escherichia_coli_K12_chr.trna47-GluTTC_Escherichia_coli_K12_chr.trna69-GluTTC	31	2896
																Escherichia_coli_K12_chr.trna33-GluTTC_Escherichia_coli_K12_chr.trna42-GluTTC_Escherichia_coli_K12_chr.trna47-GluTTC_Escherichia_coli_K12_chr.trna69-GluTTC	32	3037
																Escherichia_coli_K12_chr.trna33-GluTTC_Escherichia_coli_K12_chr.trna42-GluTTC_Escherichia_coli_K12_chr.trna47-GluTTC_Escherichia_coli_K12_chr.trna69-GluTTC	33	3154
																Escherichia_coli_K12_chr.trna33-GluTTC_Escherichia_coli_K12_chr.trna42-GluTTC_Escherichia_coli_K12_chr.trna47-GluTTC_Escherichia_coli_K12_chr.trna69-GluTTC	34	3247
																Escherichia_coli_K12_chr.trna33-GluTTC_Escherichia_coli_K12_chr.trna42-GluTTC_Escherichia_coli_K12_chr.trna47-GluTTC_Escherichia_coli_K12_chr.trna69-GluTTC	35	3314
																Escherichia_coli_K12_chr.trna33-GluTTC_Escherichia_coli_K12_chr.trna42-GluTTC_Escherichia_coli_K12_chr.trna47-GluTTC_Escherichia_coli_K12_chr.trna69-GluTTC	36	3385
																Escherichia_coli_K12_chr.trna33-GluTTC_Escherichia_coli_K12_chr.trna42-GluTTC_Escherichia_coli_K12_chr.trna47-GluTTC_Escherichia_coli_K12_chr.trna69-GluTTC	37	3446
																Escherichia_coli_K12_chr.trna33-GluTTC_Escherichia_coli_K12_chr.trna42-GluTTC_Escherichia_coli_K12_chr.trna47-GluTTC_Escherichia_coli_K12_chr.trna69-GluTTC	38	3502
																Escherichia_coli_K12_chr.trna33-GluTTC_Escherichia_coli_K12_chr.trna42-GluTTC_Escherichia_coli_K12_chr.trna47-GluTTC_Escherichia_coli_K12_chr.trna69-GluTTC	39	3540
																Escherichia_coli_K12_chr.trna33-GluTTC_Escherichia_coli_K12_chr.trna42-GluTTC_Escherichia_coli_K12_chr.trna47-GluTTC_Escherichia_coli_K12_chr.trna69-GluTTC	40	3590
																Escherichia_coli_K12_chr.trna33-GluTTC_Escherichia_coli_K12_chr.trna42-GluTTC_Escherichia_coli_K12_chr.trna47-GluTTC_Escherichia_coli_K12_chr.trna69-GluTTC	41	3642
																Escherichia_coli_K12_chr.trna33-GluTTC_Escherichia_coli_K12_chr.trna42-GluTTC_Escherichia_coli_K12_chr.trna47-GluTTC_Escherichia_coli_K12_chr.trna69-GluTTC	42	3693
																Escherichia_coli_K12_chr.trna33-GluTTC_Escherichia_coli_K12_chr.trna42-GluTTC_Escherichia_coli_K12_chr.trna47-GluTTC_Escherichia_coli_K12_chr.trna69-GluTTC	43	3730
																Escherichia_coli_K12_chr.trna33-GluTTC_Escherichia_coli_K12_chr.trna42-GluTTC_Escherichia_coli_K12_chr.trna47-GluTTC_Escherichia_coli_K12_chr.trna69-GluTTC	44	3760
																Escherichia_coli_K12_chr.trna33-GluTTC_Escherichia_coli_K12_chr.trna42-GluTTC_Escherichia_coli_K12_chr.trna47-GluTTC_Escherichia_coli_K12_chr.trna69-GluTTC	45	3779
																Escherichia_coli_K12_chr.trna33-GluTTC_Escherichia_coli_K12_chr.trna42-GluTTC_Escherichia_coli_K12_chr.trna47-GluTTC_Escherichia_coli_K12_chr.trna69-GluTTC	46	3791
																Escherichia_coli_K12_chr.trna33-GluTTC_Escherichia_coli_K12_chr.trna42-GluTTC_Escherichia_coli_K12_chr.trna47-GluTTC_Escherichia_coli_K12_chr.trna69-GluTTC	47	3789
																Escherichia_coli_K12_chr.trna33-GluTTC_Escherichia_coli_K12_chr.trna42-GluTTC_Escherichia_coli_K12_chr.trna47-GluTTC_Escherichia_coli_K12_chr.trna69-GluTTC	48	3789
																Escherichia_coli_K12_chr.trna33-GluTTC_Escherichia_coli_K12_chr.trna42-GluTTC_Escherichia_coli_K12_chr.trna47-GluTTC_Escherichia_coli_K12_chr.trna69-GluTTC	49	3788
																Escherichia_coli_K12_chr.trna33-GluTTC_Escherichia_coli_K12_chr.trna42-GluTTC_Escherichia_coli_K12_chr.trna47-GluTTC_Escherichia_coli_K12_chr.trna69-GluTTC	50	3719
																Escherichia_coli_K12_chr.trna33-GluTTC_Escherichia_coli_K12_chr.trna42-GluTTC_Escherichia_coli_K12_chr.trna47-GluTTC_Escherichia_coli_K12_chr.trna69-GluTTC	51	3658
																Escherichia_coli_K12_chr.trna33-GluTTC_Escherichia_coli_K12_chr.trna42-GluTTC_Escherichia_coli_K12_chr.trna47-GluTTC_Escherichia_coli_K12_chr.trna69-GluTTC	52	3610
																Escherichia_coli_K12_chr.trna33-GluTTC_Escherichia_coli_K12_chr.trna42-GluTTC_Escherichia_coli_K12_chr.trna47-GluTTC_Escherichia_coli_K12_chr.trna69-GluTTC	53	3574
																Escherichia_coli_K12_chr.trna33-GluTTC_Escherichia_coli_K12_chr.trna42-GluTTC_Escherichia_coli_K12_chr.trna47-GluTTC_Escherichia_coli_K12_chr.trna69-GluTTC	54	3541
																Escherichia_coli_K12_chr.trna33-GluTTC_Escherichia_coli_K12_chr.trna42-GluTTC_Escherichia_coli_K12_chr.trna47-GluTTC_Escherichia_coli_K12_chr.trna69-GluTTC	55	3475
																Escherichia_coli_K12_chr.trna33-GluTTC_Escherichia_coli_K12_chr.trna42-GluTTC_Escherichia_coli_K12_chr.trna47-GluTTC_Escherichia_coli_K12_chr.trna69-GluTTC	56	3408
																Escherichia_coli_K12_chr.trna33-GluTTC_Escherichia_coli_K12_chr.trna42-GluTTC_Escherichia_coli_K12_chr.trna47-GluTTC_Escherichia_coli_K12_chr.trna69-GluTTC	57	3362
																Escherichia_coli_K12_chr.trna33-GluTTC_Escherichia_coli_K12_chr.trna42-GluTTC_Escherichia_coli_K12_chr.trna47-GluTTC_Escherichia_coli_K12_chr.trna69-GluTTC	58	3335
																Escherichia_coli_K12_chr.trna33-GluTTC_Escherichia_coli_K12_chr.trna42-GluTTC_Escherichia_coli_K12_chr.trna47-GluTTC_Escherichia_coli_K12_chr.trna69-GluTTC	59	3288
																Escherichia_coli_K12_chr.trna33-GluTTC_Escherichia_coli_K12_chr.trna42-GluTTC_Escherichia_coli_K12_chr.trna47-GluTTC_Escherichia_coli_K12_chr.trna69-GluTTC	60	3227
																Escherichia_coli_K12_chr.trna33-GluTTC_Escherichia_coli_K12_chr.trna42-GluTTC_Escherichia_coli_K12_chr.trna47-GluTTC_Escherichia_coli_K12_chr.trna69-GluTTC	61	3122
																Escherichia_coli_K12_chr.trna33-GluTTC_Escherichia_coli_K12_chr.trna42-GluTTC_Escherichia_coli_K12_chr.trna47-GluTTC_Escherichia_coli_K12_chr.trna69-GluTTC	62	3041
																Escherichia_coli_K12_chr.trna33-GluTTC_Escherichia_coli_K12_chr.trna42-GluTTC_Escherichia_coli_K12_chr.trna47-GluTTC_Escherichia_coli_K12_chr.trna69-GluTTC	63	2985
																Escherichia_coli_K12_chr.trna33-GluTTC_Escherichia_coli_K12_chr.trna42-GluTTC_Escherichia_coli_K12_chr.trna47-GluTTC_Escherichia_coli_K12_chr.trna69-GluTTC	64	2904
																Escherichia_coli_K12_chr.trna33-GluTTC_Escherichia_coli_K12_chr.trna42-GluTTC_Escherichia_coli_K12_chr.trna47-GluTTC_Escherichia_coli_K12_chr.trna69-GluTTC	65	2775
																Escherichia_coli_K12_chr.trna33-GluTTC_Escherichia_coli_K12_chr.trna42-GluTTC_Escherichia_coli_K12_chr.trna47-GluTTC_Escherichia_coli_K12_chr.trna69-GluTTC	66	2702
																Escherichia_coli_K12_chr.trna33-GluTTC_Escherichia_coli_K12_chr.trna42-GluTTC_Escherichia_coli_K12_chr.trna47-GluTTC_Escherichia_coli_K12_chr.trna69-GluTTC	67	2639
																Escherichia_coli_K12_chr.trna33-GluTTC_Escherichia_coli_K12_chr.trna42-GluTTC_Escherichia_coli_K12_chr.trna47-GluTTC_Escherichia_coli_K12_chr.trna69-GluTTC	68	2552
																Escherichia_coli_K12_chr.trna33-GluTTC_Escherichia_coli_K12_chr.trna42-GluTTC_Escherichia_coli_K12_chr.trna47-GluTTC_Escherichia_coli_K12_chr.trna69-GluTTC	69	2503
																Escherichia_coli_K12_chr.trna33-GluTTC_Escherichia_coli_K12_chr.trna42-GluTTC_Escherichia_coli_K12_chr.trna47-GluTTC_Escherichia_coli_K12_chr.trna69-GluTTC	70	2460
																Escherichia_coli_K12_chr.trna33-GluTTC_Escherichia_coli_K12_chr.trna42-GluTTC_Escherichia_coli_K12_chr.trna47-GluTTC_Escherichia_coli_K12_chr.trna69-GluTTC	71	2413
																Escherichia_coli_K12_chr.trna33-GluTTC_Escherichia_coli_K12_chr.trna42-GluTTC_Escherichia_coli_K12_chr.trna47-GluTTC_Escherichia_coli_K12_chr.trna69-GluTTC	72	2335
																Escherichia_coli_K12_chr.trna33-GluTTC_Escherichia_coli_K12_chr.trna42-GluTTC_Escherichia_coli_K12_chr.trna47-GluTTC_Escherichia_coli_K12_chr.trna69-GluTTC	73	2261
																Escherichia_coli_K12_chr.trna33-GluTTC_Escherichia_coli_K12_chr.trna42-GluTTC_Escherichia_coli_K12_chr.trna47-GluTTC_Escherichia_coli_K12_chr.trna69-GluTTC	74	2188
																Escherichia_coli_K12_chr.trna33-GluTTC_Escherichia_coli_K12_chr.trna42-GluTTC_Escherichia_coli_K12_chr.trna47-GluTTC_Escherichia_coli_K12_chr.trna69-GluTTC	75	2078
																Escherichia_coli_K12_chr.trna33-GluTTC_Escherichia_coli_K12_chr.trna42-GluTTC_Escherichia_coli_K12_chr.trna47-GluTTC_Escherichia_coli_K12_chr.trna69-GluTTC	76	1929
																Escherichia_coli_K12_chr.trna62-GlyCCC	1	23
																Escherichia_coli_K12_chr.trna62-GlyCCC	2	36
																Escherichia_coli_K12_chr.trna62-GlyCCC	3	50
																Escherichia_coli_K12_chr.trna62-GlyCCC	4	67
																Escherichia_coli_K12_chr.trna62-GlyCCC	5	87
																Escherichia_coli_K12_chr.trna62-GlyCCC	6	102
																Escherichia_coli_K12_chr.trna62-GlyCCC	7	117
																Escherichia_coli_K12_chr.trna62-GlyCCC	8	134
																Escherichia_coli_K12_chr.trna62-GlyCCC	9	150
																Escherichia_coli_K12_chr.trna62-GlyCCC	10	165
																Escherichia_coli_K12_chr.trna62-GlyCCC	11	177
																Escherichia_coli_K12_chr.trna62-GlyCCC	12	195
																Escherichia_coli_K12_chr.trna62-GlyCCC	13	215
																Escherichia_coli_K12_chr.trna62-GlyCCC	14	228
																Escherichia_coli_K12_chr.trna62-GlyCCC	15	267
																Escherichia_coli_K12_chr.trna62-GlyCCC	16	282
																Escherichia_coli_K12_chr.trna62-GlyCCC	17	302
																Escherichia_coli_K12_chr.trna62-GlyCCC	18	316
																Escherichia_coli_K12_chr.trna62-GlyCCC	19	324
																Escherichia_coli_K12_chr.trna62-GlyCCC	20	332
																Escherichia_coli_K12_chr.trna62-GlyCCC	21	335
																Escherichia_coli_K12_chr.trna62-GlyCCC	22	348
																Escherichia_coli_K12_chr.trna62-GlyCCC	23	358
																Escherichia_coli_K12_chr.trna62-GlyCCC	24	376
																Escherichia_coli_K12_chr.trna62-GlyCCC	25	421
																Escherichia_coli_K12_chr.trna62-GlyCCC	26	432
																Escherichia_coli_K12_chr.trna62-GlyCCC	27	442
																Escherichia_coli_K12_chr.trna62-GlyCCC	28	461
																Escherichia_coli_K12_chr.trna62-GlyCCC	29	467
																Escherichia_coli_K12_chr.trna62-GlyCCC	30	473
																Escherichia_coli_K12_chr.trna62-GlyCCC	31	480
																Escherichia_coli_K12_chr.trna62-GlyCCC	32	486
																Escherichia_coli_K12_chr.trna62-GlyCCC	33	489
																Escherichia_coli_K12_chr.trna62-GlyCCC	34	498
																Escherichia_coli_K12_chr.trna62-GlyCCC	35	505
																Escherichia_coli_K12_chr.trna62-GlyCCC	36	507
																Escherichia_coli_K12_chr.trna62-GlyCCC	37	508
																Escherichia_coli_K12_chr.trna62-GlyCCC	38	510
																Escherichia_coli_K12_chr.trna62-GlyCCC	39	514
																Escherichia_coli_K12_chr.trna62-GlyCCC	40	516
																Escherichia_coli_K12_chr.trna62-GlyCCC	41	520
																Escherichia_coli_K12_chr.trna62-GlyCCC	42	523
																Escherichia_coli_K12_chr.trna62-GlyCCC	43	524
																Escherichia_coli_K12_chr.trna62-GlyCCC	44	527
																Escherichia_coli_K12_chr.trna62-GlyCCC	45	527
																Escherichia_coli_K12_chr.trna62-GlyCCC	46	527
																Escherichia_coli_K12_chr.trna62-GlyCCC	47	527
																Escherichia_coli_K12_chr.trna62-GlyCCC	48	526
																Escherichia_coli_K12_chr.trna62-GlyCCC	49	526
																Escherichia_coli_K12_chr.trna62-GlyCCC	50	518
																Escherichia_coli_K12_chr.trna62-GlyCCC	51	504
																Escherichia_coli_K12_chr.trna62-GlyCCC	52	490
																Escherichia_coli_K12_chr.trna62-GlyCCC	53	463
																Escherichia_coli_K12_chr.trna62-GlyCCC	54	446
																Escherichia_coli_K12_chr.trna62-GlyCCC	55	427
																Escherichia_coli_K12_chr.trna62-GlyCCC	56	424
																Escherichia_coli_K12_chr.trna62-GlyCCC	57	409
																Escherichia_coli_K12_chr.trna62-GlyCCC	58	391
																Escherichia_coli_K12_chr.trna62-GlyCCC	59	375
																Escherichia_coli_K12_chr.trna62-GlyCCC	60	360
																Escherichia_coli_K12_chr.trna62-GlyCCC	61	348
																Escherichia_coli_K12_chr.trna62-GlyCCC	62	326
																Escherichia_coli_K12_chr.trna62-GlyCCC	63	295
																Escherichia_coli_K12_chr.trna62-GlyCCC	64	283
																Escherichia_coli_K12_chr.trna62-GlyCCC	65	245
																Escherichia_coli_K12_chr.trna62-GlyCCC	66	240
																Escherichia_coli_K12_chr.trna62-GlyCCC	67	221
																Escherichia_coli_K12_chr.trna62-GlyCCC	68	207
																Escherichia_coli_K12_chr.trna62-GlyCCC	69	199
																Escherichia_coli_K12_chr.trna62-GlyCCC	70	191
																Escherichia_coli_K12_chr.trna62-GlyCCC	71	190
																Escherichia_coli_K12_chr.trna62-GlyCCC	72	178
																Escherichia_coli_K12_chr.trna62-GlyCCC	73	168
																Escherichia_coli_K12_chr.trna62-GlyCCC	74	149
																Escherichia_coli_K12_chr.trna48-GlyGCC_Escherichia_coli_K12_chr.trna49-GlyGCC_Escherichia_coli_K12_chr.trna50-GlyGCC_Escherichia_coli_K12_chr.trna74-GlyGCC	1		30
																Escherichia_coli_K12_chr.trna48-GlyGCC_Escherichia_coli_K12_chr.trna49-GlyGCC_Escherichia_coli_K12_chr.trna50-GlyGCC_Escherichia_coli_K12_chr.trna74-GlyGCC	2		55
																Escherichia_coli_K12_chr.trna48-GlyGCC_Escherichia_coli_K12_chr.trna49-GlyGCC_Escherichia_coli_K12_chr.trna50-GlyGCC_Escherichia_coli_K12_chr.trna74-GlyGCC	3		80
																Escherichia_coli_K12_chr.trna48-GlyGCC_Escherichia_coli_K12_chr.trna49-GlyGCC_Escherichia_coli_K12_chr.trna50-GlyGCC_Escherichia_coli_K12_chr.trna74-GlyGCC	4		106
																Escherichia_coli_K12_chr.trna48-GlyGCC_Escherichia_coli_K12_chr.trna49-GlyGCC_Escherichia_coli_K12_chr.trna50-GlyGCC_Escherichia_coli_K12_chr.trna74-GlyGCC	5		167
																Escherichia_coli_K12_chr.trna48-GlyGCC_Escherichia_coli_K12_chr.trna49-GlyGCC_Escherichia_coli_K12_chr.trna50-GlyGCC_Escherichia_coli_K12_chr.trna74-GlyGCC	6		207
																Escherichia_coli_K12_chr.trna48-GlyGCC_Escherichia_coli_K12_chr.trna49-GlyGCC_Escherichia_coli_K12_chr.trna50-GlyGCC_Escherichia_coli_K12_chr.trna74-GlyGCC	7		294
																Escherichia_coli_K12_chr.trna48-GlyGCC_Escherichia_coli_K12_chr.trna49-GlyGCC_Escherichia_coli_K12_chr.trna50-GlyGCC_Escherichia_coli_K12_chr.trna74-GlyGCC	8		339
																Escherichia_coli_K12_chr.trna48-GlyGCC_Escherichia_coli_K12_chr.trna49-GlyGCC_Escherichia_coli_K12_chr.trna50-GlyGCC_Escherichia_coli_K12_chr.trna74-GlyGCC	9		381
																Escherichia_coli_K12_chr.trna48-GlyGCC_Escherichia_coli_K12_chr.trna49-GlyGCC_Escherichia_coli_K12_chr.trna50-GlyGCC_Escherichia_coli_K12_chr.trna74-GlyGCC	10		418
																Escherichia_coli_K12_chr.trna48-GlyGCC_Escherichia_coli_K12_chr.trna49-GlyGCC_Escherichia_coli_K12_chr.trna50-GlyGCC_Escherichia_coli_K12_chr.trna74-GlyGCC	11		478
																Escherichia_coli_K12_chr.trna48-GlyGCC_Escherichia_coli_K12_chr.trna49-GlyGCC_Escherichia_coli_K12_chr.trna50-GlyGCC_Escherichia_coli_K12_chr.trna74-GlyGCC	12		515
																Escherichia_coli_K12_chr.trna48-GlyGCC_Escherichia_coli_K12_chr.trna49-GlyGCC_Escherichia_coli_K12_chr.trna50-GlyGCC_Escherichia_coli_K12_chr.trna74-GlyGCC	13		550
																Escherichia_coli_K12_chr.trna48-GlyGCC_Escherichia_coli_K12_chr.trna49-GlyGCC_Escherichia_coli_K12_chr.trna50-GlyGCC_Escherichia_coli_K12_chr.trna74-GlyGCC	14		648
																Escherichia_coli_K12_chr.trna48-GlyGCC_Escherichia_coli_K12_chr.trna49-GlyGCC_Escherichia_coli_K12_chr.trna50-GlyGCC_Escherichia_coli_K12_chr.trna74-GlyGCC	15		695
																Escherichia_coli_K12_chr.trna48-GlyGCC_Escherichia_coli_K12_chr.trna49-GlyGCC_Escherichia_coli_K12_chr.trna50-GlyGCC_Escherichia_coli_K12_chr.trna74-GlyGCC	16		746
																Escherichia_coli_K12_chr.trna48-GlyGCC_Escherichia_coli_K12_chr.trna49-GlyGCC_Escherichia_coli_K12_chr.trna50-GlyGCC_Escherichia_coli_K12_chr.trna74-GlyGCC	17		820
																Escherichia_coli_K12_chr.trna48-GlyGCC_Escherichia_coli_K12_chr.trna49-GlyGCC_Escherichia_coli_K12_chr.trna50-GlyGCC_Escherichia_coli_K12_chr.trna74-GlyGCC	18		911
																Escherichia_coli_K12_chr.trna48-GlyGCC_Escherichia_coli_K12_chr.trna49-GlyGCC_Escherichia_coli_K12_chr.trna50-GlyGCC_Escherichia_coli_K12_chr.trna74-GlyGCC	19		1013
																Escherichia_coli_K12_chr.trna48-GlyGCC_Escherichia_coli_K12_chr.trna49-GlyGCC_Escherichia_coli_K12_chr.trna50-GlyGCC_Escherichia_coli_K12_chr.trna74-GlyGCC	20		1068
																Escherichia_coli_K12_chr.trna48-GlyGCC_Escherichia_coli_K12_chr.trna49-GlyGCC_Escherichia_coli_K12_chr.trna50-GlyGCC_Escherichia_coli_K12_chr.trna74-GlyGCC	21		1110
																Escherichia_coli_K12_chr.trna48-GlyGCC_Escherichia_coli_K12_chr.trna49-GlyGCC_Escherichia_coli_K12_chr.trna50-GlyGCC_Escherichia_coli_K12_chr.trna74-GlyGCC	22		1159
																Escherichia_coli_K12_chr.trna48-GlyGCC_Escherichia_coli_K12_chr.trna49-GlyGCC_Escherichia_coli_K12_chr.trna50-GlyGCC_Escherichia_coli_K12_chr.trna74-GlyGCC	23		1189
																Escherichia_coli_K12_chr.trna48-GlyGCC_Escherichia_coli_K12_chr.trna49-GlyGCC_Escherichia_coli_K12_chr.trna50-GlyGCC_Escherichia_coli_K12_chr.trna74-GlyGCC	24		1248
																Escherichia_coli_K12_chr.trna48-GlyGCC_Escherichia_coli_K12_chr.trna49-GlyGCC_Escherichia_coli_K12_chr.trna50-GlyGCC_Escherichia_coli_K12_chr.trna74-GlyGCC	25		1292
																Escherichia_coli_K12_chr.trna48-GlyGCC_Escherichia_coli_K12_chr.trna49-GlyGCC_Escherichia_coli_K12_chr.trna50-GlyGCC_Escherichia_coli_K12_chr.trna74-GlyGCC	26		1342
																Escherichia_coli_K12_chr.trna48-GlyGCC_Escherichia_coli_K12_chr.trna49-GlyGCC_Escherichia_coli_K12_chr.trna50-GlyGCC_Escherichia_coli_K12_chr.trna74-GlyGCC	27		1462
																Escherichia_coli_K12_chr.trna48-GlyGCC_Escherichia_coli_K12_chr.trna49-GlyGCC_Escherichia_coli_K12_chr.trna50-GlyGCC_Escherichia_coli_K12_chr.trna74-GlyGCC	28		1507
																Escherichia_coli_K12_chr.trna48-GlyGCC_Escherichia_coli_K12_chr.trna49-GlyGCC_Escherichia_coli_K12_chr.trna50-GlyGCC_Escherichia_coli_K12_chr.trna74-GlyGCC	29		1560
																Escherichia_coli_K12_chr.trna48-GlyGCC_Escherichia_coli_K12_chr.trna49-GlyGCC_Escherichia_coli_K12_chr.trna50-GlyGCC_Escherichia_coli_K12_chr.trna74-GlyGCC	30		1617
																Escherichia_coli_K12_chr.trna48-GlyGCC_Escherichia_coli_K12_chr.trna49-GlyGCC_Escherichia_coli_K12_chr.trna50-GlyGCC_Escherichia_coli_K12_chr.trna74-GlyGCC	31		1663
																Escherichia_coli_K12_chr.trna48-GlyGCC_Escherichia_coli_K12_chr.trna49-GlyGCC_Escherichia_coli_K12_chr.trna50-GlyGCC_Escherichia_coli_K12_chr.trna74-GlyGCC	32		1709
																Escherichia_coli_K12_chr.trna48-GlyGCC_Escherichia_coli_K12_chr.trna49-GlyGCC_Escherichia_coli_K12_chr.trna50-GlyGCC_Escherichia_coli_K12_chr.trna74-GlyGCC	33		1745
																Escherichia_coli_K12_chr.trna48-GlyGCC_Escherichia_coli_K12_chr.trna49-GlyGCC_Escherichia_coli_K12_chr.trna50-GlyGCC_Escherichia_coli_K12_chr.trna74-GlyGCC	34		1771
																Escherichia_coli_K12_chr.trna48-GlyGCC_Escherichia_coli_K12_chr.trna49-GlyGCC_Escherichia_coli_K12_chr.trna50-GlyGCC_Escherichia_coli_K12_chr.trna74-GlyGCC	35		1798
																Escherichia_coli_K12_chr.trna48-GlyGCC_Escherichia_coli_K12_chr.trna49-GlyGCC_Escherichia_coli_K12_chr.trna50-GlyGCC_Escherichia_coli_K12_chr.trna74-GlyGCC	36		1822
																Escherichia_coli_K12_chr.trna48-GlyGCC_Escherichia_coli_K12_chr.trna49-GlyGCC_Escherichia_coli_K12_chr.trna50-GlyGCC_Escherichia_coli_K12_chr.trna74-GlyGCC	37		1840
																Escherichia_coli_K12_chr.trna48-GlyGCC_Escherichia_coli_K12_chr.trna49-GlyGCC_Escherichia_coli_K12_chr.trna50-GlyGCC_Escherichia_coli_K12_chr.trna74-GlyGCC	38		1856
																Escherichia_coli_K12_chr.trna48-GlyGCC_Escherichia_coli_K12_chr.trna49-GlyGCC_Escherichia_coli_K12_chr.trna50-GlyGCC_Escherichia_coli_K12_chr.trna74-GlyGCC	39		1871
																Escherichia_coli_K12_chr.trna48-GlyGCC_Escherichia_coli_K12_chr.trna49-GlyGCC_Escherichia_coli_K12_chr.trna50-GlyGCC_Escherichia_coli_K12_chr.trna74-GlyGCC	40		1887
																Escherichia_coli_K12_chr.trna48-GlyGCC_Escherichia_coli_K12_chr.trna49-GlyGCC_Escherichia_coli_K12_chr.trna50-GlyGCC_Escherichia_coli_K12_chr.trna74-GlyGCC	41		1912
																Escherichia_coli_K12_chr.trna48-GlyGCC_Escherichia_coli_K12_chr.trna49-GlyGCC_Escherichia_coli_K12_chr.trna50-GlyGCC_Escherichia_coli_K12_chr.trna74-GlyGCC	42		1932
																Escherichia_coli_K12_chr.trna48-GlyGCC_Escherichia_coli_K12_chr.trna49-GlyGCC_Escherichia_coli_K12_chr.trna50-GlyGCC_Escherichia_coli_K12_chr.trna74-GlyGCC	43		1966
																Escherichia_coli_K12_chr.trna48-GlyGCC_Escherichia_coli_K12_chr.trna49-GlyGCC_Escherichia_coli_K12_chr.trna50-GlyGCC_Escherichia_coli_K12_chr.trna74-GlyGCC	44		1991
																Escherichia_coli_K12_chr.trna48-GlyGCC_Escherichia_coli_K12_chr.trna49-GlyGCC_Escherichia_coli_K12_chr.trna50-GlyGCC_Escherichia_coli_K12_chr.trna74-GlyGCC	45		2008
																Escherichia_coli_K12_chr.trna48-GlyGCC_Escherichia_coli_K12_chr.trna49-GlyGCC_Escherichia_coli_K12_chr.trna50-GlyGCC_Escherichia_coli_K12_chr.trna74-GlyGCC	46		2025
																Escherichia_coli_K12_chr.trna48-GlyGCC_Escherichia_coli_K12_chr.trna49-GlyGCC_Escherichia_coli_K12_chr.trna50-GlyGCC_Escherichia_coli_K12_chr.trna74-GlyGCC	47		2025
																Escherichia_coli_K12_chr.trna48-GlyGCC_Escherichia_coli_K12_chr.trna49-GlyGCC_Escherichia_coli_K12_chr.trna50-GlyGCC_Escherichia_coli_K12_chr.trna74-GlyGCC	48		2025
																Escherichia_coli_K12_chr.trna48-GlyGCC_Escherichia_coli_K12_chr.trna49-GlyGCC_Escherichia_coli_K12_chr.trna50-GlyGCC_Escherichia_coli_K12_chr.trna74-GlyGCC	49		2024
																Escherichia_coli_K12_chr.trna48-GlyGCC_Escherichia_coli_K12_chr.trna49-GlyGCC_Escherichia_coli_K12_chr.trna50-GlyGCC_Escherichia_coli_K12_chr.trna74-GlyGCC	50		2005
																Escherichia_coli_K12_chr.trna48-GlyGCC_Escherichia_coli_K12_chr.trna49-GlyGCC_Escherichia_coli_K12_chr.trna50-GlyGCC_Escherichia_coli_K12_chr.trna74-GlyGCC	51		1996
																Escherichia_coli_K12_chr.trna48-GlyGCC_Escherichia_coli_K12_chr.trna49-GlyGCC_Escherichia_coli_K12_chr.trna50-GlyGCC_Escherichia_coli_K12_chr.trna74-GlyGCC	52		1970
																Escherichia_coli_K12_chr.trna48-GlyGCC_Escherichia_coli_K12_chr.trna49-GlyGCC_Escherichia_coli_K12_chr.trna50-GlyGCC_Escherichia_coli_K12_chr.trna74-GlyGCC	53		1944
																Escherichia_coli_K12_chr.trna48-GlyGCC_Escherichia_coli_K12_chr.trna49-GlyGCC_Escherichia_coli_K12_chr.trna50-GlyGCC_Escherichia_coli_K12_chr.trna74-GlyGCC	54		1910
																Escherichia_coli_K12_chr.trna48-GlyGCC_Escherichia_coli_K12_chr.trna49-GlyGCC_Escherichia_coli_K12_chr.trna50-GlyGCC_Escherichia_coli_K12_chr.trna74-GlyGCC	55		1824
																Escherichia_coli_K12_chr.trna48-GlyGCC_Escherichia_coli_K12_chr.trna49-GlyGCC_Escherichia_coli_K12_chr.trna50-GlyGCC_Escherichia_coli_K12_chr.trna74-GlyGCC	56		1782
																Escherichia_coli_K12_chr.trna48-GlyGCC_Escherichia_coli_K12_chr.trna49-GlyGCC_Escherichia_coli_K12_chr.trna50-GlyGCC_Escherichia_coli_K12_chr.trna74-GlyGCC	57		1701
																Escherichia_coli_K12_chr.trna48-GlyGCC_Escherichia_coli_K12_chr.trna49-GlyGCC_Escherichia_coli_K12_chr.trna50-GlyGCC_Escherichia_coli_K12_chr.trna74-GlyGCC	58		1680
																Escherichia_coli_K12_chr.trna48-GlyGCC_Escherichia_coli_K12_chr.trna49-GlyGCC_Escherichia_coli_K12_chr.trna50-GlyGCC_Escherichia_coli_K12_chr.trna74-GlyGCC	59		1635
																Escherichia_coli_K12_chr.trna48-GlyGCC_Escherichia_coli_K12_chr.trna49-GlyGCC_Escherichia_coli_K12_chr.trna50-GlyGCC_Escherichia_coli_K12_chr.trna74-GlyGCC	60		1598
																Escherichia_coli_K12_chr.trna48-GlyGCC_Escherichia_coli_K12_chr.trna49-GlyGCC_Escherichia_coli_K12_chr.trna50-GlyGCC_Escherichia_coli_K12_chr.trna74-GlyGCC	61		1540
																Escherichia_coli_K12_chr.trna48-GlyGCC_Escherichia_coli_K12_chr.trna49-GlyGCC_Escherichia_coli_K12_chr.trna50-GlyGCC_Escherichia_coli_K12_chr.trna74-GlyGCC	62		1455
																Escherichia_coli_K12_chr.trna48-GlyGCC_Escherichia_coli_K12_chr.trna49-GlyGCC_Escherichia_coli_K12_chr.trna50-GlyGCC_Escherichia_coli_K12_chr.trna74-GlyGCC	63		1410
																Escherichia_coli_K12_chr.trna48-GlyGCC_Escherichia_coli_K12_chr.trna49-GlyGCC_Escherichia_coli_K12_chr.trna50-GlyGCC_Escherichia_coli_K12_chr.trna74-GlyGCC	64		1310
																Escherichia_coli_K12_chr.trna48-GlyGCC_Escherichia_coli_K12_chr.trna49-GlyGCC_Escherichia_coli_K12_chr.trna50-GlyGCC_Escherichia_coli_K12_chr.trna74-GlyGCC	65		1294
																Escherichia_coli_K12_chr.trna48-GlyGCC_Escherichia_coli_K12_chr.trna49-GlyGCC_Escherichia_coli_K12_chr.trna50-GlyGCC_Escherichia_coli_K12_chr.trna74-GlyGCC	66		1270
																Escherichia_coli_K12_chr.trna48-GlyGCC_Escherichia_coli_K12_chr.trna49-GlyGCC_Escherichia_coli_K12_chr.trna50-GlyGCC_Escherichia_coli_K12_chr.trna74-GlyGCC	67		1200
																Escherichia_coli_K12_chr.trna48-GlyGCC_Escherichia_coli_K12_chr.trna49-GlyGCC_Escherichia_coli_K12_chr.trna50-GlyGCC_Escherichia_coli_K12_chr.trna74-GlyGCC	68		1109
																Escherichia_coli_K12_chr.trna48-GlyGCC_Escherichia_coli_K12_chr.trna49-GlyGCC_Escherichia_coli_K12_chr.trna50-GlyGCC_Escherichia_coli_K12_chr.trna74-GlyGCC	69		1001
																Escherichia_coli_K12_chr.trna48-GlyGCC_Escherichia_coli_K12_chr.trna49-GlyGCC_Escherichia_coli_K12_chr.trna50-GlyGCC_Escherichia_coli_K12_chr.trna74-GlyGCC	70		947
																Escherichia_coli_K12_chr.trna48-GlyGCC_Escherichia_coli_K12_chr.trna49-GlyGCC_Escherichia_coli_K12_chr.trna50-GlyGCC_Escherichia_coli_K12_chr.trna74-GlyGCC	71		905
																Escherichia_coli_K12_chr.trna48-GlyGCC_Escherichia_coli_K12_chr.trna49-GlyGCC_Escherichia_coli_K12_chr.trna50-GlyGCC_Escherichia_coli_K12_chr.trna74-GlyGCC	72		861
																Escherichia_coli_K12_chr.trna48-GlyGCC_Escherichia_coli_K12_chr.trna49-GlyGCC_Escherichia_coli_K12_chr.trna50-GlyGCC_Escherichia_coli_K12_chr.trna74-GlyGCC	73		833
																Escherichia_coli_K12_chr.trna48-GlyGCC_Escherichia_coli_K12_chr.trna49-GlyGCC_Escherichia_coli_K12_chr.trna50-GlyGCC_Escherichia_coli_K12_chr.trna74-GlyGCC	74		775
																Escherichia_coli_K12_chr.trna48-GlyGCC_Escherichia_coli_K12_chr.trna49-GlyGCC_Escherichia_coli_K12_chr.trna50-GlyGCC_Escherichia_coli_K12_chr.trna74-GlyGCC	75		731
																Escherichia_coli_K12_chr.trna48-GlyGCC_Escherichia_coli_K12_chr.trna49-GlyGCC_Escherichia_coli_K12_chr.trna50-GlyGCC_Escherichia_coli_K12_chr.trna74-GlyGCC	76		682
																Escherichia_coli_K12_chr.trna45-GlyTCC	1		93
																Escherichia_coli_K12_chr.trna45-GlyTCC	2		117
																Escherichia_coli_K12_chr.trna45-GlyTCC	3		144
																Escherichia_coli_K12_chr.trna45-GlyTCC	4		177
																Escherichia_coli_K12_chr.trna45-GlyTCC	5		217
																Escherichia_coli_K12_chr.trna45-GlyTCC	6		263
																Escherichia_coli_K12_chr.trna45-GlyTCC	7		297
																Escherichia_coli_K12_chr.trna45-GlyTCC	8		342
																Escherichia_coli_K12_chr.trna45-GlyTCC	9		388
																Escherichia_coli_K12_chr.trna45-GlyTCC	10		444
																Escherichia_coli_K12_chr.trna45-GlyTCC	11		500
																Escherichia_coli_K12_chr.trna45-GlyTCC	12		547
																Escherichia_coli_K12_chr.trna45-GlyTCC	13		579
																Escherichia_coli_K12_chr.trna45-GlyTCC	14		622
																Escherichia_coli_K12_chr.trna45-GlyTCC	15		653
																Escherichia_coli_K12_chr.trna45-GlyTCC	16		759
																Escherichia_coli_K12_chr.trna45-GlyTCC	17		797
																Escherichia_coli_K12_chr.trna45-GlyTCC	18		878
																Escherichia_coli_K12_chr.trna45-GlyTCC	19		929
																Escherichia_coli_K12_chr.trna45-GlyTCC	20		972
																Escherichia_coli_K12_chr.trna45-GlyTCC	21		1017
																Escherichia_coli_K12_chr.trna45-GlyTCC	22		1053
																Escherichia_coli_K12_chr.trna45-GlyTCC	23		1091
																Escherichia_coli_K12_chr.trna45-GlyTCC	24		1135
																Escherichia_coli_K12_chr.trna45-GlyTCC	25		1188
																Escherichia_coli_K12_chr.trna45-GlyTCC	26		1334
																Escherichia_coli_K12_chr.trna45-GlyTCC	27		1372
																Escherichia_coli_K12_chr.trna45-GlyTCC	28		1401
																Escherichia_coli_K12_chr.trna45-GlyTCC	29		1433
																Escherichia_coli_K12_chr.trna45-GlyTCC	30		1481
																Escherichia_coli_K12_chr.trna45-GlyTCC	31		1544
																Escherichia_coli_K12_chr.trna45-GlyTCC	32		1595
																Escherichia_coli_K12_chr.trna45-GlyTCC	33		1649
																Escherichia_coli_K12_chr.trna45-GlyTCC	34		1696
																Escherichia_coli_K12_chr.trna45-GlyTCC	35		1732
																Escherichia_coli_K12_chr.trna45-GlyTCC	36		1752
																Escherichia_coli_K12_chr.trna45-GlyTCC	37		1769
																Escherichia_coli_K12_chr.trna45-GlyTCC	38		1794
																Escherichia_coli_K12_chr.trna45-GlyTCC	39		1805
																Escherichia_coli_K12_chr.trna45-GlyTCC	40		1821
																Escherichia_coli_K12_chr.trna45-GlyTCC	41		1833
																Escherichia_coli_K12_chr.trna45-GlyTCC	42		1854
																Escherichia_coli_K12_chr.trna45-GlyTCC	43		1867
																Escherichia_coli_K12_chr.trna45-GlyTCC	44		1876
																Escherichia_coli_K12_chr.trna45-GlyTCC	45		1882
																Escherichia_coli_K12_chr.trna45-GlyTCC	46		1882
																Escherichia_coli_K12_chr.trna45-GlyTCC	47		1882
																Escherichia_coli_K12_chr.trna45-GlyTCC	48		1882
																Escherichia_coli_K12_chr.trna45-GlyTCC	49		1882
																Escherichia_coli_K12_chr.trna45-GlyTCC	50		1804
																Escherichia_coli_K12_chr.trna45-GlyTCC	51		1786
																Escherichia_coli_K12_chr.trna45-GlyTCC	52		1761
																Escherichia_coli_K12_chr.trna45-GlyTCC	53		1735
																Escherichia_coli_K12_chr.trna45-GlyTCC	54		1683
																Escherichia_coli_K12_chr.trna45-GlyTCC	55		1643
																Escherichia_coli_K12_chr.trna45-GlyTCC	56		1596
																Escherichia_coli_K12_chr.trna45-GlyTCC	57		1578
																Escherichia_coli_K12_chr.trna45-GlyTCC	58		1535
																Escherichia_coli_K12_chr.trna45-GlyTCC	59		1488
																Escherichia_coli_K12_chr.trna45-GlyTCC	60		1434
																Escherichia_coli_K12_chr.trna45-GlyTCC	61		1377
																Escherichia_coli_K12_chr.trna45-GlyTCC	62		1330
																Escherichia_coli_K12_chr.trna45-GlyTCC	63		1298
																Escherichia_coli_K12_chr.trna45-GlyTCC	64		1255
																Escherichia_coli_K12_chr.trna45-GlyTCC	65		1224
																Escherichia_coli_K12_chr.trna45-GlyTCC	66		1116
																Escherichia_coli_K12_chr.trna45-GlyTCC	67		1078
																Escherichia_coli_K12_chr.trna45-GlyTCC	68		997
																Escherichia_coli_K12_chr.trna45-GlyTCC	69		943
																Escherichia_coli_K12_chr.trna45-GlyTCC	70		899
																Escherichia_coli_K12_chr.trna45-GlyTCC	71		854
																Escherichia_coli_K12_chr.trna45-GlyTCC	72		822
																Escherichia_coli_K12_chr.trna45-GlyTCC	73		785
																Escherichia_coli_K12_chr.trna45-GlyTCC	74		742
																Escherichia_coli_K12_chr.trna45-GlyTCC	75		687
																Escherichia_coli_K12_chr.trna37-HisGTG	1		19
																Escherichia_coli_K12_chr.trna37-HisGTG	2		47
																Escherichia_coli_K12_chr.trna37-HisGTG	3		92
																Escherichia_coli_K12_chr.trna37-HisGTG	4		131
																Escherichia_coli_K12_chr.trna37-HisGTG	5		198
																Escherichia_coli_K12_chr.trna37-HisGTG	6		271
																Escherichia_coli_K12_chr.trna37-HisGTG	7		341
																Escherichia_coli_K12_chr.trna37-HisGTG	8		392
																Escherichia_coli_K12_chr.trna37-HisGTG	9		434
																Escherichia_coli_K12_chr.trna37-HisGTG	10		469
																Escherichia_coli_K12_chr.trna37-HisGTG	11		532
																Escherichia_coli_K12_chr.trna37-HisGTG	12		578
																Escherichia_coli_K12_chr.trna37-HisGTG	13		603
																Escherichia_coli_K12_chr.trna37-HisGTG	14		636
																Escherichia_coli_K12_chr.trna37-HisGTG	15		671
																Escherichia_coli_K12_chr.trna37-HisGTG	16		714
																Escherichia_coli_K12_chr.trna37-HisGTG	17		752
																Escherichia_coli_K12_chr.trna37-HisGTG	18		783
																Escherichia_coli_K12_chr.trna37-HisGTG	19		808
																Escherichia_coli_K12_chr.trna37-HisGTG	20		855
																Escherichia_coli_K12_chr.trna37-HisGTG	21		876
																Escherichia_coli_K12_chr.trna37-HisGTG	22		916
																Escherichia_coli_K12_chr.trna37-HisGTG	23		949
																Escherichia_coli_K12_chr.trna37-HisGTG	24		971
																Escherichia_coli_K12_chr.trna37-HisGTG	25		999
																Escherichia_coli_K12_chr.trna37-HisGTG	26		1030
																Escherichia_coli_K12_chr.trna37-HisGTG	27		1114
																Escherichia_coli_K12_chr.trna37-HisGTG	28		1159
																Escherichia_coli_K12_chr.trna37-HisGTG	29		1199
																Escherichia_coli_K12_chr.trna37-HisGTG	30		1219
																Escherichia_coli_K12_chr.trna37-HisGTG	31		1253
																Escherichia_coli_K12_chr.trna37-HisGTG	32		1293
																Escherichia_coli_K12_chr.trna37-HisGTG	33		1305
																Escherichia_coli_K12_chr.trna37-HisGTG	34		1322
																Escherichia_coli_K12_chr.trna37-HisGTG	35		1332
																Escherichia_coli_K12_chr.trna37-HisGTG	36		1337
																Escherichia_coli_K12_chr.trna37-HisGTG	37		1344
																Escherichia_coli_K12_chr.trna37-HisGTG	38		1353
																Escherichia_coli_K12_chr.trna37-HisGTG	39		1358
																Escherichia_coli_K12_chr.trna37-HisGTG	40		1368
																Escherichia_coli_K12_chr.trna37-HisGTG	41		1377
																Escherichia_coli_K12_chr.trna37-HisGTG	42		1391
																Escherichia_coli_K12_chr.trna37-HisGTG	43		1399
																Escherichia_coli_K12_chr.trna37-HisGTG	44		1414
																Escherichia_coli_K12_chr.trna37-HisGTG	45		1416
																Escherichia_coli_K12_chr.trna37-HisGTG	46		1418
																Escherichia_coli_K12_chr.trna37-HisGTG	47		1417
																Escherichia_coli_K12_chr.trna37-HisGTG	48		1417
																Escherichia_coli_K12_chr.trna37-HisGTG	49		1417
																Escherichia_coli_K12_chr.trna37-HisGTG	50		1410
																Escherichia_coli_K12_chr.trna37-HisGTG	51		1397
																Escherichia_coli_K12_chr.trna37-HisGTG	52		1367
																Escherichia_coli_K12_chr.trna37-HisGTG	53		1319
																Escherichia_coli_K12_chr.trna37-HisGTG	54		1273
																Escherichia_coli_K12_chr.trna37-HisGTG	55		1183
																Escherichia_coli_K12_chr.trna37-HisGTG	56		1111
																Escherichia_coli_K12_chr.trna37-HisGTG	57		1046
																Escherichia_coli_K12_chr.trna37-HisGTG	58		1016
																Escherichia_coli_K12_chr.trna37-HisGTG	59		977
																Escherichia_coli_K12_chr.trna37-HisGTG	60		943
																Escherichia_coli_K12_chr.trna37-HisGTG	61		885
																Escherichia_coli_K12_chr.trna37-HisGTG	62		836
																Escherichia_coli_K12_chr.trna37-HisGTG	63		805
																Escherichia_coli_K12_chr.trna37-HisGTG	64		772
																Escherichia_coli_K12_chr.trna37-HisGTG	65		738
																Escherichia_coli_K12_chr.trna37-HisGTG	66		701
																Escherichia_coli_K12_chr.trna37-HisGTG	67		662
																Escherichia_coli_K12_chr.trna37-HisGTG	68		630
																Escherichia_coli_K12_chr.trna37-HisGTG	69		605
																Escherichia_coli_K12_chr.trna37-HisGTG	70		557
																Escherichia_coli_K12_chr.trna37-HisGTG	71		537
																Escherichia_coli_K12_chr.trna37-HisGTG	72		496
																Escherichia_coli_K12_chr.trna37-HisGTG	73		464
																Escherichia_coli_K12_chr.trna37-HisGTG	74		442
																Escherichia_coli_K12_chr.trna37-HisGTG	75		415
																Escherichia_coli_K12_chr.trna37-HisGTG	76		384
																Escherichia_coli_K12_chr.trna1-IleGAT_Escherichia_coli_K12_chr.trna40-IleGAT_Escherichia_coli_K12_chr.trna57-IleGAT	1	85
																Escherichia_coli_K12_chr.trna1-IleGAT_Escherichia_coli_K12_chr.trna40-IleGAT_Escherichia_coli_K12_chr.trna57-IleGAT	2	101
																Escherichia_coli_K12_chr.trna1-IleGAT_Escherichia_coli_K12_chr.trna40-IleGAT_Escherichia_coli_K12_chr.trna57-IleGAT	3	139
																Escherichia_coli_K12_chr.trna1-IleGAT_Escherichia_coli_K12_chr.trna40-IleGAT_Escherichia_coli_K12_chr.trna57-IleGAT	4	169
																Escherichia_coli_K12_chr.trna1-IleGAT_Escherichia_coli_K12_chr.trna40-IleGAT_Escherichia_coli_K12_chr.trna57-IleGAT	5	195
																Escherichia_coli_K12_chr.trna1-IleGAT_Escherichia_coli_K12_chr.trna40-IleGAT_Escherichia_coli_K12_chr.trna57-IleGAT	6	216
																Escherichia_coli_K12_chr.trna1-IleGAT_Escherichia_coli_K12_chr.trna40-IleGAT_Escherichia_coli_K12_chr.trna57-IleGAT	7	260
																Escherichia_coli_K12_chr.trna1-IleGAT_Escherichia_coli_K12_chr.trna40-IleGAT_Escherichia_coli_K12_chr.trna57-IleGAT	8	308
																Escherichia_coli_K12_chr.trna1-IleGAT_Escherichia_coli_K12_chr.trna40-IleGAT_Escherichia_coli_K12_chr.trna57-IleGAT	9	334
																Escherichia_coli_K12_chr.trna1-IleGAT_Escherichia_coli_K12_chr.trna40-IleGAT_Escherichia_coli_K12_chr.trna57-IleGAT	10	376
																Escherichia_coli_K12_chr.trna1-IleGAT_Escherichia_coli_K12_chr.trna40-IleGAT_Escherichia_coli_K12_chr.trna57-IleGAT	11	419
																Escherichia_coli_K12_chr.trna1-IleGAT_Escherichia_coli_K12_chr.trna40-IleGAT_Escherichia_coli_K12_chr.trna57-IleGAT	12	468
																Escherichia_coli_K12_chr.trna1-IleGAT_Escherichia_coli_K12_chr.trna40-IleGAT_Escherichia_coli_K12_chr.trna57-IleGAT	13	507
																Escherichia_coli_K12_chr.trna1-IleGAT_Escherichia_coli_K12_chr.trna40-IleGAT_Escherichia_coli_K12_chr.trna57-IleGAT	14	553
																Escherichia_coli_K12_chr.trna1-IleGAT_Escherichia_coli_K12_chr.trna40-IleGAT_Escherichia_coli_K12_chr.trna57-IleGAT	15	584
																Escherichia_coli_K12_chr.trna1-IleGAT_Escherichia_coli_K12_chr.trna40-IleGAT_Escherichia_coli_K12_chr.trna57-IleGAT	16	629
																Escherichia_coli_K12_chr.trna1-IleGAT_Escherichia_coli_K12_chr.trna40-IleGAT_Escherichia_coli_K12_chr.trna57-IleGAT	17	676
																Escherichia_coli_K12_chr.trna1-IleGAT_Escherichia_coli_K12_chr.trna40-IleGAT_Escherichia_coli_K12_chr.trna57-IleGAT	18	741
																Escherichia_coli_K12_chr.trna1-IleGAT_Escherichia_coli_K12_chr.trna40-IleGAT_Escherichia_coli_K12_chr.trna57-IleGAT	19	789
																Escherichia_coli_K12_chr.trna1-IleGAT_Escherichia_coli_K12_chr.trna40-IleGAT_Escherichia_coli_K12_chr.trna57-IleGAT	20	879
																Escherichia_coli_K12_chr.trna1-IleGAT_Escherichia_coli_K12_chr.trna40-IleGAT_Escherichia_coli_K12_chr.trna57-IleGAT	21	929
																Escherichia_coli_K12_chr.trna1-IleGAT_Escherichia_coli_K12_chr.trna40-IleGAT_Escherichia_coli_K12_chr.trna57-IleGAT	22	997
																Escherichia_coli_K12_chr.trna1-IleGAT_Escherichia_coli_K12_chr.trna40-IleGAT_Escherichia_coli_K12_chr.trna57-IleGAT	23	1035
																Escherichia_coli_K12_chr.trna1-IleGAT_Escherichia_coli_K12_chr.trna40-IleGAT_Escherichia_coli_K12_chr.trna57-IleGAT	24	1072
																Escherichia_coli_K12_chr.trna1-IleGAT_Escherichia_coli_K12_chr.trna40-IleGAT_Escherichia_coli_K12_chr.trna57-IleGAT	25	1118
																Escherichia_coli_K12_chr.trna1-IleGAT_Escherichia_coli_K12_chr.trna40-IleGAT_Escherichia_coli_K12_chr.trna57-IleGAT	26	1162
																Escherichia_coli_K12_chr.trna1-IleGAT_Escherichia_coli_K12_chr.trna40-IleGAT_Escherichia_coli_K12_chr.trna57-IleGAT	27	1193
																Escherichia_coli_K12_chr.trna1-IleGAT_Escherichia_coli_K12_chr.trna40-IleGAT_Escherichia_coli_K12_chr.trna57-IleGAT	28	1265
																Escherichia_coli_K12_chr.trna1-IleGAT_Escherichia_coli_K12_chr.trna40-IleGAT_Escherichia_coli_K12_chr.trna57-IleGAT	29	1325
																Escherichia_coli_K12_chr.trna1-IleGAT_Escherichia_coli_K12_chr.trna40-IleGAT_Escherichia_coli_K12_chr.trna57-IleGAT	30	1371
																Escherichia_coli_K12_chr.trna1-IleGAT_Escherichia_coli_K12_chr.trna40-IleGAT_Escherichia_coli_K12_chr.trna57-IleGAT	31	1441
																Escherichia_coli_K12_chr.trna1-IleGAT_Escherichia_coli_K12_chr.trna40-IleGAT_Escherichia_coli_K12_chr.trna57-IleGAT	32	1491
																Escherichia_coli_K12_chr.trna1-IleGAT_Escherichia_coli_K12_chr.trna40-IleGAT_Escherichia_coli_K12_chr.trna57-IleGAT	33	1557
																Escherichia_coli_K12_chr.trna1-IleGAT_Escherichia_coli_K12_chr.trna40-IleGAT_Escherichia_coli_K12_chr.trna57-IleGAT	34	1611
																Escherichia_coli_K12_chr.trna1-IleGAT_Escherichia_coli_K12_chr.trna40-IleGAT_Escherichia_coli_K12_chr.trna57-IleGAT	35	1700
																Escherichia_coli_K12_chr.trna1-IleGAT_Escherichia_coli_K12_chr.trna40-IleGAT_Escherichia_coli_K12_chr.trna57-IleGAT	36	1738
																Escherichia_coli_K12_chr.trna1-IleGAT_Escherichia_coli_K12_chr.trna40-IleGAT_Escherichia_coli_K12_chr.trna57-IleGAT	37	1781
																Escherichia_coli_K12_chr.trna1-IleGAT_Escherichia_coli_K12_chr.trna40-IleGAT_Escherichia_coli_K12_chr.trna57-IleGAT	38	1804
																Escherichia_coli_K12_chr.trna1-IleGAT_Escherichia_coli_K12_chr.trna40-IleGAT_Escherichia_coli_K12_chr.trna57-IleGAT	39	1814
																Escherichia_coli_K12_chr.trna1-IleGAT_Escherichia_coli_K12_chr.trna40-IleGAT_Escherichia_coli_K12_chr.trna57-IleGAT	40	1823
																Escherichia_coli_K12_chr.trna1-IleGAT_Escherichia_coli_K12_chr.trna40-IleGAT_Escherichia_coli_K12_chr.trna57-IleGAT	41	1838
																Escherichia_coli_K12_chr.trna1-IleGAT_Escherichia_coli_K12_chr.trna40-IleGAT_Escherichia_coli_K12_chr.trna57-IleGAT	42	1850
																Escherichia_coli_K12_chr.trna1-IleGAT_Escherichia_coli_K12_chr.trna40-IleGAT_Escherichia_coli_K12_chr.trna57-IleGAT	43	1861
																Escherichia_coli_K12_chr.trna1-IleGAT_Escherichia_coli_K12_chr.trna40-IleGAT_Escherichia_coli_K12_chr.trna57-IleGAT	44	1883
																Escherichia_coli_K12_chr.trna1-IleGAT_Escherichia_coli_K12_chr.trna40-IleGAT_Escherichia_coli_K12_chr.trna57-IleGAT	45	1900
																Escherichia_coli_K12_chr.trna1-IleGAT_Escherichia_coli_K12_chr.trna40-IleGAT_Escherichia_coli_K12_chr.trna57-IleGAT	46	1922
																Escherichia_coli_K12_chr.trna1-IleGAT_Escherichia_coli_K12_chr.trna40-IleGAT_Escherichia_coli_K12_chr.trna57-IleGAT	47	1927
																Escherichia_coli_K12_chr.trna1-IleGAT_Escherichia_coli_K12_chr.trna40-IleGAT_Escherichia_coli_K12_chr.trna57-IleGAT	48	1927
																Escherichia_coli_K12_chr.trna1-IleGAT_Escherichia_coli_K12_chr.trna40-IleGAT_Escherichia_coli_K12_chr.trna57-IleGAT	49	1927
																Escherichia_coli_K12_chr.trna1-IleGAT_Escherichia_coli_K12_chr.trna40-IleGAT_Escherichia_coli_K12_chr.trna57-IleGAT	50	1857
																Escherichia_coli_K12_chr.trna1-IleGAT_Escherichia_coli_K12_chr.trna40-IleGAT_Escherichia_coli_K12_chr.trna57-IleGAT	51	1821
																Escherichia_coli_K12_chr.trna1-IleGAT_Escherichia_coli_K12_chr.trna40-IleGAT_Escherichia_coli_K12_chr.trna57-IleGAT	52	1802
																Escherichia_coli_K12_chr.trna1-IleGAT_Escherichia_coli_K12_chr.trna40-IleGAT_Escherichia_coli_K12_chr.trna57-IleGAT	53	1784
																Escherichia_coli_K12_chr.trna1-IleGAT_Escherichia_coli_K12_chr.trna40-IleGAT_Escherichia_coli_K12_chr.trna57-IleGAT	54	1757
																Escherichia_coli_K12_chr.trna1-IleGAT_Escherichia_coli_K12_chr.trna40-IleGAT_Escherichia_coli_K12_chr.trna57-IleGAT	55	1729
																Escherichia_coli_K12_chr.trna1-IleGAT_Escherichia_coli_K12_chr.trna40-IleGAT_Escherichia_coli_K12_chr.trna57-IleGAT	56	1710
																Escherichia_coli_K12_chr.trna1-IleGAT_Escherichia_coli_K12_chr.trna40-IleGAT_Escherichia_coli_K12_chr.trna57-IleGAT	57	1664
																Escherichia_coli_K12_chr.trna1-IleGAT_Escherichia_coli_K12_chr.trna40-IleGAT_Escherichia_coli_K12_chr.trna57-IleGAT	58	1618
																Escherichia_coli_K12_chr.trna1-IleGAT_Escherichia_coli_K12_chr.trna40-IleGAT_Escherichia_coli_K12_chr.trna57-IleGAT	59	1591
																Escherichia_coli_K12_chr.trna1-IleGAT_Escherichia_coli_K12_chr.trna40-IleGAT_Escherichia_coli_K12_chr.trna57-IleGAT	60	1546
																Escherichia_coli_K12_chr.trna1-IleGAT_Escherichia_coli_K12_chr.trna40-IleGAT_Escherichia_coli_K12_chr.trna57-IleGAT	61	1502
																Escherichia_coli_K12_chr.trna1-IleGAT_Escherichia_coli_K12_chr.trna40-IleGAT_Escherichia_coli_K12_chr.trna57-IleGAT	62	1450
																Escherichia_coli_K12_chr.trna1-IleGAT_Escherichia_coli_K12_chr.trna40-IleGAT_Escherichia_coli_K12_chr.trna57-IleGAT	63	1405
																Escherichia_coli_K12_chr.trna1-IleGAT_Escherichia_coli_K12_chr.trna40-IleGAT_Escherichia_coli_K12_chr.trna57-IleGAT	64	1360
																Escherichia_coli_K12_chr.trna1-IleGAT_Escherichia_coli_K12_chr.trna40-IleGAT_Escherichia_coli_K12_chr.trna57-IleGAT	65	1332
																Escherichia_coli_K12_chr.trna1-IleGAT_Escherichia_coli_K12_chr.trna40-IleGAT_Escherichia_coli_K12_chr.trna57-IleGAT	66	1296
																Escherichia_coli_K12_chr.trna1-IleGAT_Escherichia_coli_K12_chr.trna40-IleGAT_Escherichia_coli_K12_chr.trna57-IleGAT	67	1249
																Escherichia_coli_K12_chr.trna1-IleGAT_Escherichia_coli_K12_chr.trna40-IleGAT_Escherichia_coli_K12_chr.trna57-IleGAT	68	1183
																Escherichia_coli_K12_chr.trna1-IleGAT_Escherichia_coli_K12_chr.trna40-IleGAT_Escherichia_coli_K12_chr.trna57-IleGAT	69	1133
																Escherichia_coli_K12_chr.trna1-IleGAT_Escherichia_coli_K12_chr.trna40-IleGAT_Escherichia_coli_K12_chr.trna57-IleGAT	70	1042
																Escherichia_coli_K12_chr.trna1-IleGAT_Escherichia_coli_K12_chr.trna40-IleGAT_Escherichia_coli_K12_chr.trna57-IleGAT	71	989
																Escherichia_coli_K12_chr.trna1-IleGAT_Escherichia_coli_K12_chr.trna40-IleGAT_Escherichia_coli_K12_chr.trna57-IleGAT	72	921
																Escherichia_coli_K12_chr.trna1-IleGAT_Escherichia_coli_K12_chr.trna40-IleGAT_Escherichia_coli_K12_chr.trna57-IleGAT	73	886
																Escherichia_coli_K12_chr.trna1-IleGAT_Escherichia_coli_K12_chr.trna40-IleGAT_Escherichia_coli_K12_chr.trna57-IleGAT	74	853
																Escherichia_coli_K12_chr.trna1-IleGAT_Escherichia_coli_K12_chr.trna40-IleGAT_Escherichia_coli_K12_chr.trna57-IleGAT	75	808
																Escherichia_coli_K12_chr.trna1-IleGAT_Escherichia_coli_K12_chr.trna40-IleGAT_Escherichia_coli_K12_chr.trna57-IleGAT	76	763
																Escherichia_coli_K12_chr.trna1-IleGAT_Escherichia_coli_K12_chr.trna40-IleGAT_Escherichia_coli_K12_chr.trna57-IleGAT	77	733
																Escherichia_coli_K12_chr.trna51-LeuCAA	1	5
																Escherichia_coli_K12_chr.trna51-LeuCAA	2	5
																Escherichia_coli_K12_chr.trna51-LeuCAA	3	7
																Escherichia_coli_K12_chr.trna51-LeuCAA	4	10
																Escherichia_coli_K12_chr.trna51-LeuCAA	5	14
																Escherichia_coli_K12_chr.trna51-LeuCAA	6	28
																Escherichia_coli_K12_chr.trna51-LeuCAA	7	32
																Escherichia_coli_K12_chr.trna51-LeuCAA	8	38
																Escherichia_coli_K12_chr.trna51-LeuCAA	9	43
																Escherichia_coli_K12_chr.trna51-LeuCAA	10	65
																Escherichia_coli_K12_chr.trna51-LeuCAA	11	73
																Escherichia_coli_K12_chr.trna51-LeuCAA	12	77
																Escherichia_coli_K12_chr.trna51-LeuCAA	13	82
																Escherichia_coli_K12_chr.trna51-LeuCAA	14	87
																Escherichia_coli_K12_chr.trna51-LeuCAA	15	100
																Escherichia_coli_K12_chr.trna51-LeuCAA	16	117
																Escherichia_coli_K12_chr.trna51-LeuCAA	17	120
																Escherichia_coli_K12_chr.trna51-LeuCAA	18	132
																Escherichia_coli_K12_chr.trna51-LeuCAA	19	135
																Escherichia_coli_K12_chr.trna51-LeuCAA	20	152
																Escherichia_coli_K12_chr.trna51-LeuCAA	21	191
																Escherichia_coli_K12_chr.trna51-LeuCAA	22	249
																Escherichia_coli_K12_chr.trna51-LeuCAA	23	270
																Escherichia_coli_K12_chr.trna51-LeuCAA	24	306
																Escherichia_coli_K12_chr.trna51-LeuCAA	25	339
																Escherichia_coli_K12_chr.trna51-LeuCAA	26	369
																Escherichia_coli_K12_chr.trna51-LeuCAA	27	392
																Escherichia_coli_K12_chr.trna51-LeuCAA	28	432
																Escherichia_coli_K12_chr.trna51-LeuCAA	29	481
																Escherichia_coli_K12_chr.trna51-LeuCAA	30	490
																Escherichia_coli_K12_chr.trna51-LeuCAA	31	505
																Escherichia_coli_K12_chr.trna51-LeuCAA	32	519
																Escherichia_coli_K12_chr.trna51-LeuCAA	33	535
																Escherichia_coli_K12_chr.trna51-LeuCAA	34	549
																Escherichia_coli_K12_chr.trna51-LeuCAA	35	559
																Escherichia_coli_K12_chr.trna51-LeuCAA	36	602
																Escherichia_coli_K12_chr.trna51-LeuCAA	37	606
																Escherichia_coli_K12_chr.trna51-LeuCAA	38	611
																Escherichia_coli_K12_chr.trna51-LeuCAA	39	617
																Escherichia_coli_K12_chr.trna51-LeuCAA	40	631
																Escherichia_coli_K12_chr.trna51-LeuCAA	41	649
																Escherichia_coli_K12_chr.trna51-LeuCAA	42	665
																Escherichia_coli_K12_chr.trna51-LeuCAA	43	685
																Escherichia_coli_K12_chr.trna51-LeuCAA	44	700
																Escherichia_coli_K12_chr.trna51-LeuCAA	45	704
																Escherichia_coli_K12_chr.trna51-LeuCAA	46	709
																Escherichia_coli_K12_chr.trna51-LeuCAA	47	712
																Escherichia_coli_K12_chr.trna51-LeuCAA	48	717
																Escherichia_coli_K12_chr.trna51-LeuCAA	49	721
																Escherichia_coli_K12_chr.trna51-LeuCAA	50	723
																Escherichia_coli_K12_chr.trna51-LeuCAA	51	725
																Escherichia_coli_K12_chr.trna51-LeuCAA	52	732
																Escherichia_coli_K12_chr.trna51-LeuCAA	53	736
																Escherichia_coli_K12_chr.trna51-LeuCAA	54	732
																Escherichia_coli_K12_chr.trna51-LeuCAA	55	730
																Escherichia_coli_K12_chr.trna51-LeuCAA	56	716
																Escherichia_coli_K12_chr.trna51-LeuCAA	57	713
																Escherichia_coli_K12_chr.trna51-LeuCAA	58	707
																Escherichia_coli_K12_chr.trna51-LeuCAA	59	703
																Escherichia_coli_K12_chr.trna51-LeuCAA	60	680
																Escherichia_coli_K12_chr.trna51-LeuCAA	61	672
																Escherichia_coli_K12_chr.trna51-LeuCAA	62	668
																Escherichia_coli_K12_chr.trna51-LeuCAA	63	663
																Escherichia_coli_K12_chr.trna51-LeuCAA	64	657
																Escherichia_coli_K12_chr.trna51-LeuCAA	65	644
																Escherichia_coli_K12_chr.trna51-LeuCAA	66	628
																Escherichia_coli_K12_chr.trna51-LeuCAA	67	625
																Escherichia_coli_K12_chr.trna51-LeuCAA	68	608
																Escherichia_coli_K12_chr.trna51-LeuCAA	69	603
																Escherichia_coli_K12_chr.trna51-LeuCAA	70	586
																Escherichia_coli_K12_chr.trna51-LeuCAA	71	550
																Escherichia_coli_K12_chr.trna51-LeuCAA	72	489
																Escherichia_coli_K12_chr.trna51-LeuCAA	73	466
																Escherichia_coli_K12_chr.trna51-LeuCAA	74	430
																Escherichia_coli_K12_chr.trna51-LeuCAA	75	402
																Escherichia_coli_K12_chr.trna51-LeuCAA	76	369
																Escherichia_coli_K12_chr.trna51-LeuCAA	77	336
																Escherichia_coli_K12_chr.trna51-LeuCAA	78	293
																Escherichia_coli_K12_chr.trna51-LeuCAA	79	248
																Escherichia_coli_K12_chr.trna51-LeuCAA	80	245
																Escherichia_coli_K12_chr.trna51-LeuCAA	81	239
																Escherichia_coli_K12_chr.trna51-LeuCAA	82	225
																Escherichia_coli_K12_chr.trna51-LeuCAA	83	209
																Escherichia_coli_K12_chr.trna51-LeuCAA	84	195
																Escherichia_coli_K12_chr.trna51-LeuCAA	85	186
																Escherichia_coli_K12_chr.trna53-LeuCAG	1		17
																Escherichia_coli_K12_chr.trna53-LeuCAG	2		25
																Escherichia_coli_K12_chr.trna53-LeuCAG	3		39
																Escherichia_coli_K12_chr.trna53-LeuCAG	4		85
																Escherichia_coli_K12_chr.trna53-LeuCAG	5		98
																Escherichia_coli_K12_chr.trna53-LeuCAG	6		107
																Escherichia_coli_K12_chr.trna53-LeuCAG	7		127
																Escherichia_coli_K12_chr.trna53-LeuCAG	8		157
																Escherichia_coli_K12_chr.trna53-LeuCAG	9		193
																Escherichia_coli_K12_chr.trna53-LeuCAG	10		243
																Escherichia_coli_K12_chr.trna53-LeuCAG	11		263
																Escherichia_coli_K12_chr.trna53-LeuCAG	12		293
																Escherichia_coli_K12_chr.trna53-LeuCAG	13		329
																Escherichia_coli_K12_chr.trna53-LeuCAG	14		381
																Escherichia_coli_K12_chr.trna53-LeuCAG	15		415
																Escherichia_coli_K12_chr.trna53-LeuCAG	16		442
																Escherichia_coli_K12_chr.trna53-LeuCAG	17		479
																Escherichia_coli_K12_chr.trna53-LeuCAG	18		507
																Escherichia_coli_K12_chr.trna53-LeuCAG	19		523
																Escherichia_coli_K12_chr.trna53-LeuCAG	20		554
																Escherichia_coli_K12_chr.trna53-LeuCAG	21		577
																Escherichia_coli_K12_chr.trna53-LeuCAG	22		620
																Escherichia_coli_K12_chr.trna53-LeuCAG	23		646
																Escherichia_coli_K12_chr.trna53-LeuCAG	24		674
																Escherichia_coli_K12_chr.trna53-LeuCAG	25		716
																Escherichia_coli_K12_chr.trna53-LeuCAG	26		746
																Escherichia_coli_K12_chr.trna53-LeuCAG	27		774
																Escherichia_coli_K12_chr.trna53-LeuCAG	28		811
																Escherichia_coli_K12_chr.trna53-LeuCAG	29		842
																Escherichia_coli_K12_chr.trna53-LeuCAG	30		869
																Escherichia_coli_K12_chr.trna53-LeuCAG	31		902
																Escherichia_coli_K12_chr.trna53-LeuCAG	32		944
																Escherichia_coli_K12_chr.trna53-LeuCAG	33		966
																Escherichia_coli_K12_chr.trna53-LeuCAG	34		994
																Escherichia_coli_K12_chr.trna53-LeuCAG	35		1004
																Escherichia_coli_K12_chr.trna53-LeuCAG	36		1026
																Escherichia_coli_K12_chr.trna53-LeuCAG	37		1038
																Escherichia_coli_K12_chr.trna53-LeuCAG	38		1074
																Escherichia_coli_K12_chr.trna53-LeuCAG	39		1082
																Escherichia_coli_K12_chr.trna53-LeuCAG	40		1084
																Escherichia_coli_K12_chr.trna53-LeuCAG	41		1098
																Escherichia_coli_K12_chr.trna53-LeuCAG	42		1108
																Escherichia_coli_K12_chr.trna53-LeuCAG	43		1113
																Escherichia_coli_K12_chr.trna53-LeuCAG	44		1122
																Escherichia_coli_K12_chr.trna53-LeuCAG	45		1128
																Escherichia_coli_K12_chr.trna53-LeuCAG	46		1136
																Escherichia_coli_K12_chr.trna53-LeuCAG	47		1148
																Escherichia_coli_K12_chr.trna53-LeuCAG	48		1156
																Escherichia_coli_K12_chr.trna53-LeuCAG	49		1156
																Escherichia_coli_K12_chr.trna53-LeuCAG	50		1150
																Escherichia_coli_K12_chr.trna53-LeuCAG	51		1139
																Escherichia_coli_K12_chr.trna53-LeuCAG	52		1130
																Escherichia_coli_K12_chr.trna53-LeuCAG	53		1113
																Escherichia_coli_K12_chr.trna53-LeuCAG	54		1065
																Escherichia_coli_K12_chr.trna53-LeuCAG	55		1053
																Escherichia_coli_K12_chr.trna53-LeuCAG	56		1047
																Escherichia_coli_K12_chr.trna53-LeuCAG	57		1028
																Escherichia_coli_K12_chr.trna53-LeuCAG	58		997
																Escherichia_coli_K12_chr.trna53-LeuCAG	59		959
																Escherichia_coli_K12_chr.trna53-LeuCAG	60		909
																Escherichia_coli_K12_chr.trna53-LeuCAG	61		888
																Escherichia_coli_K12_chr.trna53-LeuCAG	62		854
																Escherichia_coli_K12_chr.trna53-LeuCAG	63		818
																Escherichia_coli_K12_chr.trna53-LeuCAG	64		766
																Escherichia_coli_K12_chr.trna53-LeuCAG	65		738
																Escherichia_coli_K12_chr.trna53-LeuCAG	66		712
																Escherichia_coli_K12_chr.trna53-LeuCAG	67		673
																Escherichia_coli_K12_chr.trna53-LeuCAG	68		643
																Escherichia_coli_K12_chr.trna53-LeuCAG	69		628
																Escherichia_coli_K12_chr.trna53-LeuCAG	70		598
																Escherichia_coli_K12_chr.trna53-LeuCAG	71		576
																Escherichia_coli_K12_chr.trna53-LeuCAG	72		529
																Escherichia_coli_K12_chr.trna53-LeuCAG	73		501
																Escherichia_coli_K12_chr.trna53-LeuCAG	74		472
																Escherichia_coli_K12_chr.trna53-LeuCAG	75		434
																Escherichia_coli_K12_chr.trna53-LeuCAG	76		406
																Escherichia_coli_K12_chr.trna53-LeuCAG	77		378
																Escherichia_coli_K12_chr.trna53-LeuCAG	78		339
																Escherichia_coli_K12_chr.trna53-LeuCAG	79		308
																Escherichia_coli_K12_chr.trna53-LeuCAG	80		267
																Escherichia_coli_K12_chr.trna53-LeuCAG	81		235
																Escherichia_coli_K12_chr.trna53-LeuCAG	82		194
																Escherichia_coli_K12_chr.trna53-LeuCAG	83		187
																Escherichia_coli_K12_chr.trna53-LeuCAG	84		162
																Escherichia_coli_K12_chr.trna53-LeuCAG	85		150
																Escherichia_coli_K12_chr.trna53-LeuCAG	86		128
																Escherichia_coli_K12_chr.trna53-LeuCAG	87		116
																Escherichia_coli_K12_chr.trna38-LeuCAG_Escherichia_coli_K12_chr.trna52-LeuCAG_Escherichia_coli_K12_chr.trna54-LeuCAG	1		87
																Escherichia_coli_K12_chr.trna38-LeuCAG_Escherichia_coli_K12_chr.trna52-LeuCAG_Escherichia_coli_K12_chr.trna54-LeuCAG	2		128
																Escherichia_coli_K12_chr.trna38-LeuCAG_Escherichia_coli_K12_chr.trna52-LeuCAG_Escherichia_coli_K12_chr.trna54-LeuCAG	3		176
																Escherichia_coli_K12_chr.trna38-LeuCAG_Escherichia_coli_K12_chr.trna52-LeuCAG_Escherichia_coli_K12_chr.trna54-LeuCAG	4		287
																Escherichia_coli_K12_chr.trna38-LeuCAG_Escherichia_coli_K12_chr.trna52-LeuCAG_Escherichia_coli_K12_chr.trna54-LeuCAG	5		334
																Escherichia_coli_K12_chr.trna38-LeuCAG_Escherichia_coli_K12_chr.trna52-LeuCAG_Escherichia_coli_K12_chr.trna54-LeuCAG	6		369
																Escherichia_coli_K12_chr.trna38-LeuCAG_Escherichia_coli_K12_chr.trna52-LeuCAG_Escherichia_coli_K12_chr.trna54-LeuCAG	7		433
																Escherichia_coli_K12_chr.trna38-LeuCAG_Escherichia_coli_K12_chr.trna52-LeuCAG_Escherichia_coli_K12_chr.trna54-LeuCAG	8		508
																Escherichia_coli_K12_chr.trna38-LeuCAG_Escherichia_coli_K12_chr.trna52-LeuCAG_Escherichia_coli_K12_chr.trna54-LeuCAG	9		590
																Escherichia_coli_K12_chr.trna38-LeuCAG_Escherichia_coli_K12_chr.trna52-LeuCAG_Escherichia_coli_K12_chr.trna54-LeuCAG	10		703
																Escherichia_coli_K12_chr.trna38-LeuCAG_Escherichia_coli_K12_chr.trna52-LeuCAG_Escherichia_coli_K12_chr.trna54-LeuCAG	11		746
																Escherichia_coli_K12_chr.trna38-LeuCAG_Escherichia_coli_K12_chr.trna52-LeuCAG_Escherichia_coli_K12_chr.trna54-LeuCAG	12		817
																Escherichia_coli_K12_chr.trna38-LeuCAG_Escherichia_coli_K12_chr.trna52-LeuCAG_Escherichia_coli_K12_chr.trna54-LeuCAG	13		903
																Escherichia_coli_K12_chr.trna38-LeuCAG_Escherichia_coli_K12_chr.trna52-LeuCAG_Escherichia_coli_K12_chr.trna54-LeuCAG	14		1002
																Escherichia_coli_K12_chr.trna38-LeuCAG_Escherichia_coli_K12_chr.trna52-LeuCAG_Escherichia_coli_K12_chr.trna54-LeuCAG	15		1125
																Escherichia_coli_K12_chr.trna38-LeuCAG_Escherichia_coli_K12_chr.trna52-LeuCAG_Escherichia_coli_K12_chr.trna54-LeuCAG	16		1190
																Escherichia_coli_K12_chr.trna38-LeuCAG_Escherichia_coli_K12_chr.trna52-LeuCAG_Escherichia_coli_K12_chr.trna54-LeuCAG	17		1253
																Escherichia_coli_K12_chr.trna38-LeuCAG_Escherichia_coli_K12_chr.trna52-LeuCAG_Escherichia_coli_K12_chr.trna54-LeuCAG	18		1308
																Escherichia_coli_K12_chr.trna38-LeuCAG_Escherichia_coli_K12_chr.trna52-LeuCAG_Escherichia_coli_K12_chr.trna54-LeuCAG	19		1372
																Escherichia_coli_K12_chr.trna38-LeuCAG_Escherichia_coli_K12_chr.trna52-LeuCAG_Escherichia_coli_K12_chr.trna54-LeuCAG	20		1449
																Escherichia_coli_K12_chr.trna38-LeuCAG_Escherichia_coli_K12_chr.trna52-LeuCAG_Escherichia_coli_K12_chr.trna54-LeuCAG	21		1511
																Escherichia_coli_K12_chr.trna38-LeuCAG_Escherichia_coli_K12_chr.trna52-LeuCAG_Escherichia_coli_K12_chr.trna54-LeuCAG	22		1588
																Escherichia_coli_K12_chr.trna38-LeuCAG_Escherichia_coli_K12_chr.trna52-LeuCAG_Escherichia_coli_K12_chr.trna54-LeuCAG	23		1640
																Escherichia_coli_K12_chr.trna38-LeuCAG_Escherichia_coli_K12_chr.trna52-LeuCAG_Escherichia_coli_K12_chr.trna54-LeuCAG	24		1702
																Escherichia_coli_K12_chr.trna38-LeuCAG_Escherichia_coli_K12_chr.trna52-LeuCAG_Escherichia_coli_K12_chr.trna54-LeuCAG	25		1801
																Escherichia_coli_K12_chr.trna38-LeuCAG_Escherichia_coli_K12_chr.trna52-LeuCAG_Escherichia_coli_K12_chr.trna54-LeuCAG	26		1867
																Escherichia_coli_K12_chr.trna38-LeuCAG_Escherichia_coli_K12_chr.trna52-LeuCAG_Escherichia_coli_K12_chr.trna54-LeuCAG	27		1939
																Escherichia_coli_K12_chr.trna38-LeuCAG_Escherichia_coli_K12_chr.trna52-LeuCAG_Escherichia_coli_K12_chr.trna54-LeuCAG	28		2001
																Escherichia_coli_K12_chr.trna38-LeuCAG_Escherichia_coli_K12_chr.trna52-LeuCAG_Escherichia_coli_K12_chr.trna54-LeuCAG	29		2060
																Escherichia_coli_K12_chr.trna38-LeuCAG_Escherichia_coli_K12_chr.trna52-LeuCAG_Escherichia_coli_K12_chr.trna54-LeuCAG	30		2103
																Escherichia_coli_K12_chr.trna38-LeuCAG_Escherichia_coli_K12_chr.trna52-LeuCAG_Escherichia_coli_K12_chr.trna54-LeuCAG	31		2165
																Escherichia_coli_K12_chr.trna38-LeuCAG_Escherichia_coli_K12_chr.trna52-LeuCAG_Escherichia_coli_K12_chr.trna54-LeuCAG	32		2260
																Escherichia_coli_K12_chr.trna38-LeuCAG_Escherichia_coli_K12_chr.trna52-LeuCAG_Escherichia_coli_K12_chr.trna54-LeuCAG	33		2302
																Escherichia_coli_K12_chr.trna38-LeuCAG_Escherichia_coli_K12_chr.trna52-LeuCAG_Escherichia_coli_K12_chr.trna54-LeuCAG	34		2362
																Escherichia_coli_K12_chr.trna38-LeuCAG_Escherichia_coli_K12_chr.trna52-LeuCAG_Escherichia_coli_K12_chr.trna54-LeuCAG	35		2397
																Escherichia_coli_K12_chr.trna38-LeuCAG_Escherichia_coli_K12_chr.trna52-LeuCAG_Escherichia_coli_K12_chr.trna54-LeuCAG	36		2457
																Escherichia_coli_K12_chr.trna38-LeuCAG_Escherichia_coli_K12_chr.trna52-LeuCAG_Escherichia_coli_K12_chr.trna54-LeuCAG	37		2509
																Escherichia_coli_K12_chr.trna38-LeuCAG_Escherichia_coli_K12_chr.trna52-LeuCAG_Escherichia_coli_K12_chr.trna54-LeuCAG	38		2638
																Escherichia_coli_K12_chr.trna38-LeuCAG_Escherichia_coli_K12_chr.trna52-LeuCAG_Escherichia_coli_K12_chr.trna54-LeuCAG	39		2703
																Escherichia_coli_K12_chr.trna38-LeuCAG_Escherichia_coli_K12_chr.trna52-LeuCAG_Escherichia_coli_K12_chr.trna54-LeuCAG	40		2751
																Escherichia_coli_K12_chr.trna38-LeuCAG_Escherichia_coli_K12_chr.trna52-LeuCAG_Escherichia_coli_K12_chr.trna54-LeuCAG	41		2796
																Escherichia_coli_K12_chr.trna38-LeuCAG_Escherichia_coli_K12_chr.trna52-LeuCAG_Escherichia_coli_K12_chr.trna54-LeuCAG	42		2847
																Escherichia_coli_K12_chr.trna38-LeuCAG_Escherichia_coli_K12_chr.trna52-LeuCAG_Escherichia_coli_K12_chr.trna54-LeuCAG	43		2929
																Escherichia_coli_K12_chr.trna38-LeuCAG_Escherichia_coli_K12_chr.trna52-LeuCAG_Escherichia_coli_K12_chr.trna54-LeuCAG	44		2980
																Escherichia_coli_K12_chr.trna38-LeuCAG_Escherichia_coli_K12_chr.trna52-LeuCAG_Escherichia_coli_K12_chr.trna54-LeuCAG	45		3035
																Escherichia_coli_K12_chr.trna38-LeuCAG_Escherichia_coli_K12_chr.trna52-LeuCAG_Escherichia_coli_K12_chr.trna54-LeuCAG	46		3076
																Escherichia_coli_K12_chr.trna38-LeuCAG_Escherichia_coli_K12_chr.trna52-LeuCAG_Escherichia_coli_K12_chr.trna54-LeuCAG	47		3110
																Escherichia_coli_K12_chr.trna38-LeuCAG_Escherichia_coli_K12_chr.trna52-LeuCAG_Escherichia_coli_K12_chr.trna54-LeuCAG	48		3135
																Escherichia_coli_K12_chr.trna38-LeuCAG_Escherichia_coli_K12_chr.trna52-LeuCAG_Escherichia_coli_K12_chr.trna54-LeuCAG	49		3162
																Escherichia_coli_K12_chr.trna38-LeuCAG_Escherichia_coli_K12_chr.trna52-LeuCAG_Escherichia_coli_K12_chr.trna54-LeuCAG	50		3166
																Escherichia_coli_K12_chr.trna38-LeuCAG_Escherichia_coli_K12_chr.trna52-LeuCAG_Escherichia_coli_K12_chr.trna54-LeuCAG	51		3161
																Escherichia_coli_K12_chr.trna38-LeuCAG_Escherichia_coli_K12_chr.trna52-LeuCAG_Escherichia_coli_K12_chr.trna54-LeuCAG	52		3158
																Escherichia_coli_K12_chr.trna38-LeuCAG_Escherichia_coli_K12_chr.trna52-LeuCAG_Escherichia_coli_K12_chr.trna54-LeuCAG	53		3113
																Escherichia_coli_K12_chr.trna38-LeuCAG_Escherichia_coli_K12_chr.trna52-LeuCAG_Escherichia_coli_K12_chr.trna54-LeuCAG	54		2999
																Escherichia_coli_K12_chr.trna38-LeuCAG_Escherichia_coli_K12_chr.trna52-LeuCAG_Escherichia_coli_K12_chr.trna54-LeuCAG	55		2989
																Escherichia_coli_K12_chr.trna38-LeuCAG_Escherichia_coli_K12_chr.trna52-LeuCAG_Escherichia_coli_K12_chr.trna54-LeuCAG	56		2974
																Escherichia_coli_K12_chr.trna38-LeuCAG_Escherichia_coli_K12_chr.trna52-LeuCAG_Escherichia_coli_K12_chr.trna54-LeuCAG	57		3000
																Escherichia_coli_K12_chr.trna38-LeuCAG_Escherichia_coli_K12_chr.trna52-LeuCAG_Escherichia_coli_K12_chr.trna54-LeuCAG	58		2924
																Escherichia_coli_K12_chr.trna38-LeuCAG_Escherichia_coli_K12_chr.trna52-LeuCAG_Escherichia_coli_K12_chr.trna54-LeuCAG	59		2842
																Escherichia_coli_K12_chr.trna38-LeuCAG_Escherichia_coli_K12_chr.trna52-LeuCAG_Escherichia_coli_K12_chr.trna54-LeuCAG	60		2730
																Escherichia_coli_K12_chr.trna38-LeuCAG_Escherichia_coli_K12_chr.trna52-LeuCAG_Escherichia_coli_K12_chr.trna54-LeuCAG	61		2676
																Escherichia_coli_K12_chr.trna38-LeuCAG_Escherichia_coli_K12_chr.trna52-LeuCAG_Escherichia_coli_K12_chr.trna54-LeuCAG	62		2593
																Escherichia_coli_K12_chr.trna38-LeuCAG_Escherichia_coli_K12_chr.trna52-LeuCAG_Escherichia_coli_K12_chr.trna54-LeuCAG	63		2505
																Escherichia_coli_K12_chr.trna38-LeuCAG_Escherichia_coli_K12_chr.trna52-LeuCAG_Escherichia_coli_K12_chr.trna54-LeuCAG	64		2406
																Escherichia_coli_K12_chr.trna38-LeuCAG_Escherichia_coli_K12_chr.trna52-LeuCAG_Escherichia_coli_K12_chr.trna54-LeuCAG	65		2305
																Escherichia_coli_K12_chr.trna38-LeuCAG_Escherichia_coli_K12_chr.trna52-LeuCAG_Escherichia_coli_K12_chr.trna54-LeuCAG	66		2242
																Escherichia_coli_K12_chr.trna38-LeuCAG_Escherichia_coli_K12_chr.trna52-LeuCAG_Escherichia_coli_K12_chr.trna54-LeuCAG	67		2183
																Escherichia_coli_K12_chr.trna38-LeuCAG_Escherichia_coli_K12_chr.trna52-LeuCAG_Escherichia_coli_K12_chr.trna54-LeuCAG	68		2128
																Escherichia_coli_K12_chr.trna38-LeuCAG_Escherichia_coli_K12_chr.trna52-LeuCAG_Escherichia_coli_K12_chr.trna54-LeuCAG	69		2061
																Escherichia_coli_K12_chr.trna38-LeuCAG_Escherichia_coli_K12_chr.trna52-LeuCAG_Escherichia_coli_K12_chr.trna54-LeuCAG	70		1983
																Escherichia_coli_K12_chr.trna38-LeuCAG_Escherichia_coli_K12_chr.trna52-LeuCAG_Escherichia_coli_K12_chr.trna54-LeuCAG	71		1918
																Escherichia_coli_K12_chr.trna38-LeuCAG_Escherichia_coli_K12_chr.trna52-LeuCAG_Escherichia_coli_K12_chr.trna54-LeuCAG	72		1839
																Escherichia_coli_K12_chr.trna38-LeuCAG_Escherichia_coli_K12_chr.trna52-LeuCAG_Escherichia_coli_K12_chr.trna54-LeuCAG	73		1787
																Escherichia_coli_K12_chr.trna38-LeuCAG_Escherichia_coli_K12_chr.trna52-LeuCAG_Escherichia_coli_K12_chr.trna54-LeuCAG	74		1728
																Escherichia_coli_K12_chr.trna38-LeuCAG_Escherichia_coli_K12_chr.trna52-LeuCAG_Escherichia_coli_K12_chr.trna54-LeuCAG	75		1628
																Escherichia_coli_K12_chr.trna38-LeuCAG_Escherichia_coli_K12_chr.trna52-LeuCAG_Escherichia_coli_K12_chr.trna54-LeuCAG	76		1563
																Escherichia_coli_K12_chr.trna38-LeuCAG_Escherichia_coli_K12_chr.trna52-LeuCAG_Escherichia_coli_K12_chr.trna54-LeuCAG	77		1489
																Escherichia_coli_K12_chr.trna38-LeuCAG_Escherichia_coli_K12_chr.trna52-LeuCAG_Escherichia_coli_K12_chr.trna54-LeuCAG	78		1431
																Escherichia_coli_K12_chr.trna38-LeuCAG_Escherichia_coli_K12_chr.trna52-LeuCAG_Escherichia_coli_K12_chr.trna54-LeuCAG	79		1373
																Escherichia_coli_K12_chr.trna38-LeuCAG_Escherichia_coli_K12_chr.trna52-LeuCAG_Escherichia_coli_K12_chr.trna54-LeuCAG	80		1310
																Escherichia_coli_K12_chr.trna38-LeuCAG_Escherichia_coli_K12_chr.trna52-LeuCAG_Escherichia_coli_K12_chr.trna54-LeuCAG	81		1249
																Escherichia_coli_K12_chr.trna38-LeuCAG_Escherichia_coli_K12_chr.trna52-LeuCAG_Escherichia_coli_K12_chr.trna54-LeuCAG	82		1151
																Escherichia_coli_K12_chr.trna38-LeuCAG_Escherichia_coli_K12_chr.trna52-LeuCAG_Escherichia_coli_K12_chr.trna54-LeuCAG	83		1129
																Escherichia_coli_K12_chr.trna38-LeuCAG_Escherichia_coli_K12_chr.trna52-LeuCAG_Escherichia_coli_K12_chr.trna54-LeuCAG	84		1069
																Escherichia_coli_K12_chr.trna38-LeuCAG_Escherichia_coli_K12_chr.trna52-LeuCAG_Escherichia_coli_K12_chr.trna54-LeuCAG	85		1023
																Escherichia_coli_K12_chr.trna38-LeuCAG_Escherichia_coli_K12_chr.trna52-LeuCAG_Escherichia_coli_K12_chr.trna54-LeuCAG	86		961
																Escherichia_coli_K12_chr.trna38-LeuCAG_Escherichia_coli_K12_chr.trna52-LeuCAG_Escherichia_coli_K12_chr.trna54-LeuCAG	87		909
																Escherichia_coli_K12_chr.trna60-LeuGAG	1		31
																Escherichia_coli_K12_chr.trna60-LeuGAG	2		49
																Escherichia_coli_K12_chr.trna60-LeuGAG	3		59
																Escherichia_coli_K12_chr.trna60-LeuGAG	4		78
																Escherichia_coli_K12_chr.trna60-LeuGAG	5		102
																Escherichia_coli_K12_chr.trna60-LeuGAG	6		146
																Escherichia_coli_K12_chr.trna60-LeuGAG	7		165
																Escherichia_coli_K12_chr.trna60-LeuGAG	8		192
																Escherichia_coli_K12_chr.trna60-LeuGAG	9		228
																Escherichia_coli_K12_chr.trna60-LeuGAG	10		260
																Escherichia_coli_K12_chr.trna60-LeuGAG	11		295
																Escherichia_coli_K12_chr.trna60-LeuGAG	12		328
																Escherichia_coli_K12_chr.trna60-LeuGAG	13		383
																Escherichia_coli_K12_chr.trna60-LeuGAG	14		423
																Escherichia_coli_K12_chr.trna60-LeuGAG	15		456
																Escherichia_coli_K12_chr.trna60-LeuGAG	16		470
																Escherichia_coli_K12_chr.trna60-LeuGAG	17		482
																Escherichia_coli_K12_chr.trna60-LeuGAG	18		497
																Escherichia_coli_K12_chr.trna60-LeuGAG	19		521
																Escherichia_coli_K12_chr.trna60-LeuGAG	20		539
																Escherichia_coli_K12_chr.trna60-LeuGAG	21		562
																Escherichia_coli_K12_chr.trna60-LeuGAG	22		598
																Escherichia_coli_K12_chr.trna60-LeuGAG	23		630
																Escherichia_coli_K12_chr.trna60-LeuGAG	24		668
																Escherichia_coli_K12_chr.trna60-LeuGAG	25		721
																Escherichia_coli_K12_chr.trna60-LeuGAG	26		756
																Escherichia_coli_K12_chr.trna60-LeuGAG	27		792
																Escherichia_coli_K12_chr.trna60-LeuGAG	28		810
																Escherichia_coli_K12_chr.trna60-LeuGAG	29		827
																Escherichia_coli_K12_chr.trna60-LeuGAG	30		849
																Escherichia_coli_K12_chr.trna60-LeuGAG	31		883
																Escherichia_coli_K12_chr.trna60-LeuGAG	32		887
																Escherichia_coli_K12_chr.trna60-LeuGAG	33		895
																Escherichia_coli_K12_chr.trna60-LeuGAG	34		903
																Escherichia_coli_K12_chr.trna60-LeuGAG	35		918
																Escherichia_coli_K12_chr.trna60-LeuGAG	36		940
																Escherichia_coli_K12_chr.trna60-LeuGAG	37		973
																Escherichia_coli_K12_chr.trna60-LeuGAG	38		1031
																Escherichia_coli_K12_chr.trna60-LeuGAG	39		1051
																Escherichia_coli_K12_chr.trna60-LeuGAG	40		1074
																Escherichia_coli_K12_chr.trna60-LeuGAG	41		1100
																Escherichia_coli_K12_chr.trna60-LeuGAG	42		1140
																Escherichia_coli_K12_chr.trna60-LeuGAG	43		1162
																Escherichia_coli_K12_chr.trna60-LeuGAG	44		1172
																Escherichia_coli_K12_chr.trna60-LeuGAG	45		1176
																Escherichia_coli_K12_chr.trna60-LeuGAG	46		1181
																Escherichia_coli_K12_chr.trna60-LeuGAG	47		1185
																Escherichia_coli_K12_chr.trna60-LeuGAG	48		1188
																Escherichia_coli_K12_chr.trna60-LeuGAG	49		1189
																Escherichia_coli_K12_chr.trna60-LeuGAG	50		1179
																Escherichia_coli_K12_chr.trna60-LeuGAG	51		1165
																Escherichia_coli_K12_chr.trna60-LeuGAG	52		1151
																Escherichia_coli_K12_chr.trna60-LeuGAG	53		1146
																Escherichia_coli_K12_chr.trna60-LeuGAG	54		1131
																Escherichia_coli_K12_chr.trna60-LeuGAG	55		1110
																Escherichia_coli_K12_chr.trna60-LeuGAG	56		1069
																Escherichia_coli_K12_chr.trna60-LeuGAG	57		1052
																Escherichia_coli_K12_chr.trna60-LeuGAG	58		1026
																Escherichia_coli_K12_chr.trna60-LeuGAG	59		989
																Escherichia_coli_K12_chr.trna60-LeuGAG	60		958
																Escherichia_coli_K12_chr.trna60-LeuGAG	61		923
																Escherichia_coli_K12_chr.trna60-LeuGAG	62		882
																Escherichia_coli_K12_chr.trna60-LeuGAG	63		827
																Escherichia_coli_K12_chr.trna60-LeuGAG	64		787
																Escherichia_coli_K12_chr.trna60-LeuGAG	65		763
																Escherichia_coli_K12_chr.trna60-LeuGAG	66		750
																Escherichia_coli_K12_chr.trna60-LeuGAG	67		739
																Escherichia_coli_K12_chr.trna60-LeuGAG	68		725
																Escherichia_coli_K12_chr.trna60-LeuGAG	69		701
																Escherichia_coli_K12_chr.trna60-LeuGAG	70		683
																Escherichia_coli_K12_chr.trna60-LeuGAG	71		659
																Escherichia_coli_K12_chr.trna60-LeuGAG	72		620
																Escherichia_coli_K12_chr.trna60-LeuGAG	73		587
																Escherichia_coli_K12_chr.trna60-LeuGAG	74		549
																Escherichia_coli_K12_chr.trna60-LeuGAG	75		499
																Escherichia_coli_K12_chr.trna60-LeuGAG	76		462
																Escherichia_coli_K12_chr.trna60-LeuGAG	77		426
																Escherichia_coli_K12_chr.trna60-LeuGAG	78		409
																Escherichia_coli_K12_chr.trna60-LeuGAG	79		382
																Escherichia_coli_K12_chr.trna60-LeuGAG	80		360
																Escherichia_coli_K12_chr.trna60-LeuGAG	81		325
																Escherichia_coli_K12_chr.trna60-LeuGAG	82		325
																Escherichia_coli_K12_chr.trna60-LeuGAG	83		324
																Escherichia_coli_K12_chr.trna60-LeuGAG	84		320
																Escherichia_coli_K12_chr.trna60-LeuGAG	85		302
																Escherichia_coli_K12_chr.trna60-LeuGAG	86		277
																Escherichia_coli_K12_chr.trna60-LeuGAG	87		243
																Escherichia_coli_K12_chr.trna76-LeuTAA	1	34
																Escherichia_coli_K12_chr.trna76-LeuTAA	2	38
																Escherichia_coli_K12_chr.trna76-LeuTAA	3	64
																Escherichia_coli_K12_chr.trna76-LeuTAA	4	73
																Escherichia_coli_K12_chr.trna76-LeuTAA	5	91
																Escherichia_coli_K12_chr.trna76-LeuTAA	6	114
																Escherichia_coli_K12_chr.trna76-LeuTAA	7	132
																Escherichia_coli_K12_chr.trna76-LeuTAA	8	165
																Escherichia_coli_K12_chr.trna76-LeuTAA	9	180
																Escherichia_coli_K12_chr.trna76-LeuTAA	10	220
																Escherichia_coli_K12_chr.trna76-LeuTAA	11	229
																Escherichia_coli_K12_chr.trna76-LeuTAA	12	256
																Escherichia_coli_K12_chr.trna76-LeuTAA	13	271
																Escherichia_coli_K12_chr.trna76-LeuTAA	14	281
																Escherichia_coli_K12_chr.trna76-LeuTAA	15	297
																Escherichia_coli_K12_chr.trna76-LeuTAA	16	313
																Escherichia_coli_K12_chr.trna76-LeuTAA	17	328
																Escherichia_coli_K12_chr.trna76-LeuTAA	18	356
																Escherichia_coli_K12_chr.trna76-LeuTAA	19	372
																Escherichia_coli_K12_chr.trna76-LeuTAA	20	393
																Escherichia_coli_K12_chr.trna76-LeuTAA	21	414
																Escherichia_coli_K12_chr.trna76-LeuTAA	22	447
																Escherichia_coli_K12_chr.trna76-LeuTAA	23	484
																Escherichia_coli_K12_chr.trna76-LeuTAA	24	519
																Escherichia_coli_K12_chr.trna76-LeuTAA	25	552
																Escherichia_coli_K12_chr.trna76-LeuTAA	26	567
																Escherichia_coli_K12_chr.trna76-LeuTAA	27	585
																Escherichia_coli_K12_chr.trna76-LeuTAA	28	609
																Escherichia_coli_K12_chr.trna76-LeuTAA	29	634
																Escherichia_coli_K12_chr.trna76-LeuTAA	30	660
																Escherichia_coli_K12_chr.trna76-LeuTAA	31	688
																Escherichia_coli_K12_chr.trna76-LeuTAA	32	706
																Escherichia_coli_K12_chr.trna76-LeuTAA	33	736
																Escherichia_coli_K12_chr.trna76-LeuTAA	34	749
																Escherichia_coli_K12_chr.trna76-LeuTAA	35	777
																Escherichia_coli_K12_chr.trna76-LeuTAA	36	803
																Escherichia_coli_K12_chr.trna76-LeuTAA	37	831
																Escherichia_coli_K12_chr.trna76-LeuTAA	38	905
																Escherichia_coli_K12_chr.trna76-LeuTAA	39	938
																Escherichia_coli_K12_chr.trna76-LeuTAA	40	961
																Escherichia_coli_K12_chr.trna76-LeuTAA	41	995
																Escherichia_coli_K12_chr.trna76-LeuTAA	42	1019
																Escherichia_coli_K12_chr.trna76-LeuTAA	43	1037
																Escherichia_coli_K12_chr.trna76-LeuTAA	44	1046
																Escherichia_coli_K12_chr.trna76-LeuTAA	45	1060
																Escherichia_coli_K12_chr.trna76-LeuTAA	46	1077
																Escherichia_coli_K12_chr.trna76-LeuTAA	47	1091
																Escherichia_coli_K12_chr.trna76-LeuTAA	48	1109
																Escherichia_coli_K12_chr.trna76-LeuTAA	49	1127
																Escherichia_coli_K12_chr.trna76-LeuTAA	50	1138
																Escherichia_coli_K12_chr.trna76-LeuTAA	51	1123
																Escherichia_coli_K12_chr.trna76-LeuTAA	52	1129
																Escherichia_coli_K12_chr.trna76-LeuTAA	53	1113
																Escherichia_coli_K12_chr.trna76-LeuTAA	54	1124
																Escherichia_coli_K12_chr.trna76-LeuTAA	55	1115
																Escherichia_coli_K12_chr.trna76-LeuTAA	56	1097
																Escherichia_coli_K12_chr.trna76-LeuTAA	57	1081
																Escherichia_coli_K12_chr.trna76-LeuTAA	58	1050
																Escherichia_coli_K12_chr.trna76-LeuTAA	59	1034
																Escherichia_coli_K12_chr.trna76-LeuTAA	60	994
																Escherichia_coli_K12_chr.trna76-LeuTAA	61	986
																Escherichia_coli_K12_chr.trna76-LeuTAA	62	956
																Escherichia_coli_K12_chr.trna76-LeuTAA	63	942
																Escherichia_coli_K12_chr.trna76-LeuTAA	64	931
																Escherichia_coli_K12_chr.trna76-LeuTAA	65	918
																Escherichia_coli_K12_chr.trna76-LeuTAA	66	902
																Escherichia_coli_K12_chr.trna76-LeuTAA	67	888
																Escherichia_coli_K12_chr.trna76-LeuTAA	68	858
																Escherichia_coli_K12_chr.trna76-LeuTAA	69	839
																Escherichia_coli_K12_chr.trna76-LeuTAA	70	816
																Escherichia_coli_K12_chr.trna76-LeuTAA	71	795
																Escherichia_coli_K12_chr.trna76-LeuTAA	72	761
																Escherichia_coli_K12_chr.trna76-LeuTAA	73	726
																Escherichia_coli_K12_chr.trna76-LeuTAA	74	693
																Escherichia_coli_K12_chr.trna76-LeuTAA	75	662
																Escherichia_coli_K12_chr.trna76-LeuTAA	76	647
																Escherichia_coli_K12_chr.trna76-LeuTAA	77	629
																Escherichia_coli_K12_chr.trna76-LeuTAA	78	604
																Escherichia_coli_K12_chr.trna76-LeuTAA	79	580
																Escherichia_coli_K12_chr.trna76-LeuTAA	80	546
																Escherichia_coli_K12_chr.trna76-LeuTAA	81	519
																Escherichia_coli_K12_chr.trna76-LeuTAA	82	500
																Escherichia_coli_K12_chr.trna76-LeuTAA	83	477
																Escherichia_coli_K12_chr.trna76-LeuTAA	84	464
																Escherichia_coli_K12_chr.trna76-LeuTAA	85	436
																Escherichia_coli_K12_chr.trna76-LeuTAA	86	411
																Escherichia_coli_K12_chr.trna76-LeuTAA	87	383
																Escherichia_coli_K12_chr.trna83-LeuTAG	1	22
																Escherichia_coli_K12_chr.trna83-LeuTAG	2	32
																Escherichia_coli_K12_chr.trna83-LeuTAG	3	43
																Escherichia_coli_K12_chr.trna83-LeuTAG	4	53
																Escherichia_coli_K12_chr.trna83-LeuTAG	5	70
																Escherichia_coli_K12_chr.trna83-LeuTAG	6	129
																Escherichia_coli_K12_chr.trna83-LeuTAG	7	174
																Escherichia_coli_K12_chr.trna83-LeuTAG	8	258
																Escherichia_coli_K12_chr.trna83-LeuTAG	9	295
																Escherichia_coli_K12_chr.trna83-LeuTAG	10	340
																Escherichia_coli_K12_chr.trna83-LeuTAG	11	358
																Escherichia_coli_K12_chr.trna83-LeuTAG	12	380
																Escherichia_coli_K12_chr.trna83-LeuTAG	13	393
																Escherichia_coli_K12_chr.trna83-LeuTAG	14	432
																Escherichia_coli_K12_chr.trna83-LeuTAG	15	441
																Escherichia_coli_K12_chr.trna83-LeuTAG	16	458
																Escherichia_coli_K12_chr.trna83-LeuTAG	17	475
																Escherichia_coli_K12_chr.trna83-LeuTAG	18	492
																Escherichia_coli_K12_chr.trna83-LeuTAG	19	507
																Escherichia_coli_K12_chr.trna83-LeuTAG	20	532
																Escherichia_coli_K12_chr.trna83-LeuTAG	21	552
																Escherichia_coli_K12_chr.trna83-LeuTAG	22	591
																Escherichia_coli_K12_chr.trna83-LeuTAG	23	661
																Escherichia_coli_K12_chr.trna83-LeuTAG	24	695
																Escherichia_coli_K12_chr.trna83-LeuTAG	25	735
																Escherichia_coli_K12_chr.trna83-LeuTAG	26	759
																Escherichia_coli_K12_chr.trna83-LeuTAG	27	791
																Escherichia_coli_K12_chr.trna83-LeuTAG	28	833
																Escherichia_coli_K12_chr.trna83-LeuTAG	29	858
																Escherichia_coli_K12_chr.trna83-LeuTAG	30	892
																Escherichia_coli_K12_chr.trna83-LeuTAG	31	913
																Escherichia_coli_K12_chr.trna83-LeuTAG	32	927
																Escherichia_coli_K12_chr.trna83-LeuTAG	33	952
																Escherichia_coli_K12_chr.trna83-LeuTAG	34	975
																Escherichia_coli_K12_chr.trna83-LeuTAG	35	1015
																Escherichia_coli_K12_chr.trna83-LeuTAG	36	1087
																Escherichia_coli_K12_chr.trna83-LeuTAG	37	1128
																Escherichia_coli_K12_chr.trna83-LeuTAG	38	1171
																Escherichia_coli_K12_chr.trna83-LeuTAG	39	1203
																Escherichia_coli_K12_chr.trna83-LeuTAG	40	1224
																Escherichia_coli_K12_chr.trna83-LeuTAG	41	1254
																Escherichia_coli_K12_chr.trna83-LeuTAG	42	1269
																Escherichia_coli_K12_chr.trna83-LeuTAG	43	1288
																Escherichia_coli_K12_chr.trna83-LeuTAG	44	1317
																Escherichia_coli_K12_chr.trna83-LeuTAG	45	1353
																Escherichia_coli_K12_chr.trna83-LeuTAG	46	1387
																Escherichia_coli_K12_chr.trna83-LeuTAG	47	1480
																Escherichia_coli_K12_chr.trna83-LeuTAG	48	1545
																Escherichia_coli_K12_chr.trna83-LeuTAG	49	1606
																Escherichia_coli_K12_chr.trna83-LeuTAG	50	1695
																Escherichia_coli_K12_chr.trna83-LeuTAG	51	1772
																Escherichia_coli_K12_chr.trna83-LeuTAG	52	1852
																Escherichia_coli_K12_chr.trna83-LeuTAG	53	1906
																Escherichia_coli_K12_chr.trna83-LeuTAG	54	1926
																Escherichia_coli_K12_chr.trna83-LeuTAG	55	1925
																Escherichia_coli_K12_chr.trna83-LeuTAG	56	1865
																Escherichia_coli_K12_chr.trna83-LeuTAG	57	1824
																Escherichia_coli_K12_chr.trna83-LeuTAG	58	1739
																Escherichia_coli_K12_chr.trna83-LeuTAG	59	1704
																Escherichia_coli_K12_chr.trna83-LeuTAG	60	1658
																Escherichia_coli_K12_chr.trna83-LeuTAG	61	1642
																Escherichia_coli_K12_chr.trna83-LeuTAG	62	1619
																Escherichia_coli_K12_chr.trna83-LeuTAG	63	1608
																Escherichia_coli_K12_chr.trna83-LeuTAG	64	1569
																Escherichia_coli_K12_chr.trna83-LeuTAG	65	1560
																Escherichia_coli_K12_chr.trna83-LeuTAG	66	1541
																Escherichia_coli_K12_chr.trna83-LeuTAG	67	1523
																Escherichia_coli_K12_chr.trna83-LeuTAG	68	1506
																Escherichia_coli_K12_chr.trna83-LeuTAG	69	1492
																Escherichia_coli_K12_chr.trna83-LeuTAG	70	1465
																Escherichia_coli_K12_chr.trna83-LeuTAG	71	1420
																Escherichia_coli_K12_chr.trna83-LeuTAG	72	1377
																Escherichia_coli_K12_chr.trna83-LeuTAG	73	1307
																Escherichia_coli_K12_chr.trna83-LeuTAG	74	1293
																Escherichia_coli_K12_chr.trna83-LeuTAG	75	1259
																Escherichia_coli_K12_chr.trna83-LeuTAG	76	1238
																Escherichia_coli_K12_chr.trna83-LeuTAG	77	1209
																Escherichia_coli_K12_chr.trna83-LeuTAG	78	1165
																Escherichia_coli_K12_chr.trna83-LeuTAG	79	1135
																Escherichia_coli_K12_chr.trna83-LeuTAG	80	1102
																Escherichia_coli_K12_chr.trna83-LeuTAG	81	1082
																Escherichia_coli_K12_chr.trna83-LeuTAG	82	1073
																Escherichia_coli_K12_chr.trna83-LeuTAG	83	1048
																Escherichia_coli_K12_chr.trna83-LeuTAG	84	1024
																Escherichia_coli_K12_chr.trna83-LeuTAG	85	982
																Escherichia_coli_K12_chr.trna11-LysTTT_Escherichia_coli_K12_chr.trna13-LysTTT_Escherichia_coli_K12_chr.trna14-LysTTT_Escherichia_coli_K12_chr.trna15-LysTTT_Escherichia_coli_K12_chr.trna26-LysTTT_Escherichia_coli_K12_chr.trna9-LysTTT	1		65
																Escherichia_coli_K12_chr.trna11-LysTTT_Escherichia_coli_K12_chr.trna13-LysTTT_Escherichia_coli_K12_chr.trna14-LysTTT_Escherichia_coli_K12_chr.trna15-LysTTT_Escherichia_coli_K12_chr.trna26-LysTTT_Escherichia_coli_K12_chr.trna9-LysTTT	2		92
																Escherichia_coli_K12_chr.trna11-LysTTT_Escherichia_coli_K12_chr.trna13-LysTTT_Escherichia_coli_K12_chr.trna14-LysTTT_Escherichia_coli_K12_chr.trna15-LysTTT_Escherichia_coli_K12_chr.trna26-LysTTT_Escherichia_coli_K12_chr.trna9-LysTTT	3		131
																Escherichia_coli_K12_chr.trna11-LysTTT_Escherichia_coli_K12_chr.trna13-LysTTT_Escherichia_coli_K12_chr.trna14-LysTTT_Escherichia_coli_K12_chr.trna15-LysTTT_Escherichia_coli_K12_chr.trna26-LysTTT_Escherichia_coli_K12_chr.trna9-LysTTT	4		165
																Escherichia_coli_K12_chr.trna11-LysTTT_Escherichia_coli_K12_chr.trna13-LysTTT_Escherichia_coli_K12_chr.trna14-LysTTT_Escherichia_coli_K12_chr.trna15-LysTTT_Escherichia_coli_K12_chr.trna26-LysTTT_Escherichia_coli_K12_chr.trna9-LysTTT	5		213
																Escherichia_coli_K12_chr.trna11-LysTTT_Escherichia_coli_K12_chr.trna13-LysTTT_Escherichia_coli_K12_chr.trna14-LysTTT_Escherichia_coli_K12_chr.trna15-LysTTT_Escherichia_coli_K12_chr.trna26-LysTTT_Escherichia_coli_K12_chr.trna9-LysTTT	6		254
																Escherichia_coli_K12_chr.trna11-LysTTT_Escherichia_coli_K12_chr.trna13-LysTTT_Escherichia_coli_K12_chr.trna14-LysTTT_Escherichia_coli_K12_chr.trna15-LysTTT_Escherichia_coli_K12_chr.trna26-LysTTT_Escherichia_coli_K12_chr.trna9-LysTTT	7		312
																Escherichia_coli_K12_chr.trna11-LysTTT_Escherichia_coli_K12_chr.trna13-LysTTT_Escherichia_coli_K12_chr.trna14-LysTTT_Escherichia_coli_K12_chr.trna15-LysTTT_Escherichia_coli_K12_chr.trna26-LysTTT_Escherichia_coli_K12_chr.trna9-LysTTT	8		350
																Escherichia_coli_K12_chr.trna11-LysTTT_Escherichia_coli_K12_chr.trna13-LysTTT_Escherichia_coli_K12_chr.trna14-LysTTT_Escherichia_coli_K12_chr.trna15-LysTTT_Escherichia_coli_K12_chr.trna26-LysTTT_Escherichia_coli_K12_chr.trna9-LysTTT	9		394
																Escherichia_coli_K12_chr.trna11-LysTTT_Escherichia_coli_K12_chr.trna13-LysTTT_Escherichia_coli_K12_chr.trna14-LysTTT_Escherichia_coli_K12_chr.trna15-LysTTT_Escherichia_coli_K12_chr.trna26-LysTTT_Escherichia_coli_K12_chr.trna9-LysTTT	10		424
																Escherichia_coli_K12_chr.trna11-LysTTT_Escherichia_coli_K12_chr.trna13-LysTTT_Escherichia_coli_K12_chr.trna14-LysTTT_Escherichia_coli_K12_chr.trna15-LysTTT_Escherichia_coli_K12_chr.trna26-LysTTT_Escherichia_coli_K12_chr.trna9-LysTTT	11		474
																Escherichia_coli_K12_chr.trna11-LysTTT_Escherichia_coli_K12_chr.trna13-LysTTT_Escherichia_coli_K12_chr.trna14-LysTTT_Escherichia_coli_K12_chr.trna15-LysTTT_Escherichia_coli_K12_chr.trna26-LysTTT_Escherichia_coli_K12_chr.trna9-LysTTT	12		509
																Escherichia_coli_K12_chr.trna11-LysTTT_Escherichia_coli_K12_chr.trna13-LysTTT_Escherichia_coli_K12_chr.trna14-LysTTT_Escherichia_coli_K12_chr.trna15-LysTTT_Escherichia_coli_K12_chr.trna26-LysTTT_Escherichia_coli_K12_chr.trna9-LysTTT	13		533
																Escherichia_coli_K12_chr.trna11-LysTTT_Escherichia_coli_K12_chr.trna13-LysTTT_Escherichia_coli_K12_chr.trna14-LysTTT_Escherichia_coli_K12_chr.trna15-LysTTT_Escherichia_coli_K12_chr.trna26-LysTTT_Escherichia_coli_K12_chr.trna9-LysTTT	14		578
																Escherichia_coli_K12_chr.trna11-LysTTT_Escherichia_coli_K12_chr.trna13-LysTTT_Escherichia_coli_K12_chr.trna14-LysTTT_Escherichia_coli_K12_chr.trna15-LysTTT_Escherichia_coli_K12_chr.trna26-LysTTT_Escherichia_coli_K12_chr.trna9-LysTTT	15		616
																Escherichia_coli_K12_chr.trna11-LysTTT_Escherichia_coli_K12_chr.trna13-LysTTT_Escherichia_coli_K12_chr.trna14-LysTTT_Escherichia_coli_K12_chr.trna15-LysTTT_Escherichia_coli_K12_chr.trna26-LysTTT_Escherichia_coli_K12_chr.trna9-LysTTT	16		662
																Escherichia_coli_K12_chr.trna11-LysTTT_Escherichia_coli_K12_chr.trna13-LysTTT_Escherichia_coli_K12_chr.trna14-LysTTT_Escherichia_coli_K12_chr.trna15-LysTTT_Escherichia_coli_K12_chr.trna26-LysTTT_Escherichia_coli_K12_chr.trna9-LysTTT	17		720
																Escherichia_coli_K12_chr.trna11-LysTTT_Escherichia_coli_K12_chr.trna13-LysTTT_Escherichia_coli_K12_chr.trna14-LysTTT_Escherichia_coli_K12_chr.trna15-LysTTT_Escherichia_coli_K12_chr.trna26-LysTTT_Escherichia_coli_K12_chr.trna9-LysTTT	18		812
																Escherichia_coli_K12_chr.trna11-LysTTT_Escherichia_coli_K12_chr.trna13-LysTTT_Escherichia_coli_K12_chr.trna14-LysTTT_Escherichia_coli_K12_chr.trna15-LysTTT_Escherichia_coli_K12_chr.trna26-LysTTT_Escherichia_coli_K12_chr.trna9-LysTTT	19		840
																Escherichia_coli_K12_chr.trna11-LysTTT_Escherichia_coli_K12_chr.trna13-LysTTT_Escherichia_coli_K12_chr.trna14-LysTTT_Escherichia_coli_K12_chr.trna15-LysTTT_Escherichia_coli_K12_chr.trna26-LysTTT_Escherichia_coli_K12_chr.trna9-LysTTT	20		873
																Escherichia_coli_K12_chr.trna11-LysTTT_Escherichia_coli_K12_chr.trna13-LysTTT_Escherichia_coli_K12_chr.trna14-LysTTT_Escherichia_coli_K12_chr.trna15-LysTTT_Escherichia_coli_K12_chr.trna26-LysTTT_Escherichia_coli_K12_chr.trna9-LysTTT	21		911
																Escherichia_coli_K12_chr.trna11-LysTTT_Escherichia_coli_K12_chr.trna13-LysTTT_Escherichia_coli_K12_chr.trna14-LysTTT_Escherichia_coli_K12_chr.trna15-LysTTT_Escherichia_coli_K12_chr.trna26-LysTTT_Escherichia_coli_K12_chr.trna9-LysTTT	22		952
																Escherichia_coli_K12_chr.trna11-LysTTT_Escherichia_coli_K12_chr.trna13-LysTTT_Escherichia_coli_K12_chr.trna14-LysTTT_Escherichia_coli_K12_chr.trna15-LysTTT_Escherichia_coli_K12_chr.trna26-LysTTT_Escherichia_coli_K12_chr.trna9-LysTTT	23		970
																Escherichia_coli_K12_chr.trna11-LysTTT_Escherichia_coli_K12_chr.trna13-LysTTT_Escherichia_coli_K12_chr.trna14-LysTTT_Escherichia_coli_K12_chr.trna15-LysTTT_Escherichia_coli_K12_chr.trna26-LysTTT_Escherichia_coli_K12_chr.trna9-LysTTT	24		996
																Escherichia_coli_K12_chr.trna11-LysTTT_Escherichia_coli_K12_chr.trna13-LysTTT_Escherichia_coli_K12_chr.trna14-LysTTT_Escherichia_coli_K12_chr.trna15-LysTTT_Escherichia_coli_K12_chr.trna26-LysTTT_Escherichia_coli_K12_chr.trna9-LysTTT	25		1022
																Escherichia_coli_K12_chr.trna11-LysTTT_Escherichia_coli_K12_chr.trna13-LysTTT_Escherichia_coli_K12_chr.trna14-LysTTT_Escherichia_coli_K12_chr.trna15-LysTTT_Escherichia_coli_K12_chr.trna26-LysTTT_Escherichia_coli_K12_chr.trna9-LysTTT	26		1049
																Escherichia_coli_K12_chr.trna11-LysTTT_Escherichia_coli_K12_chr.trna13-LysTTT_Escherichia_coli_K12_chr.trna14-LysTTT_Escherichia_coli_K12_chr.trna15-LysTTT_Escherichia_coli_K12_chr.trna26-LysTTT_Escherichia_coli_K12_chr.trna9-LysTTT	27		1102
																Escherichia_coli_K12_chr.trna11-LysTTT_Escherichia_coli_K12_chr.trna13-LysTTT_Escherichia_coli_K12_chr.trna14-LysTTT_Escherichia_coli_K12_chr.trna15-LysTTT_Escherichia_coli_K12_chr.trna26-LysTTT_Escherichia_coli_K12_chr.trna9-LysTTT	28		1175
																Escherichia_coli_K12_chr.trna11-LysTTT_Escherichia_coli_K12_chr.trna13-LysTTT_Escherichia_coli_K12_chr.trna14-LysTTT_Escherichia_coli_K12_chr.trna15-LysTTT_Escherichia_coli_K12_chr.trna26-LysTTT_Escherichia_coli_K12_chr.trna9-LysTTT	29		1250
																Escherichia_coli_K12_chr.trna11-LysTTT_Escherichia_coli_K12_chr.trna13-LysTTT_Escherichia_coli_K12_chr.trna14-LysTTT_Escherichia_coli_K12_chr.trna15-LysTTT_Escherichia_coli_K12_chr.trna26-LysTTT_Escherichia_coli_K12_chr.trna9-LysTTT	30		1342
																Escherichia_coli_K12_chr.trna11-LysTTT_Escherichia_coli_K12_chr.trna13-LysTTT_Escherichia_coli_K12_chr.trna14-LysTTT_Escherichia_coli_K12_chr.trna15-LysTTT_Escherichia_coli_K12_chr.trna26-LysTTT_Escherichia_coli_K12_chr.trna9-LysTTT	31		1436
																Escherichia_coli_K12_chr.trna11-LysTTT_Escherichia_coli_K12_chr.trna13-LysTTT_Escherichia_coli_K12_chr.trna14-LysTTT_Escherichia_coli_K12_chr.trna15-LysTTT_Escherichia_coli_K12_chr.trna26-LysTTT_Escherichia_coli_K12_chr.trna9-LysTTT	32		1519
																Escherichia_coli_K12_chr.trna11-LysTTT_Escherichia_coli_K12_chr.trna13-LysTTT_Escherichia_coli_K12_chr.trna14-LysTTT_Escherichia_coli_K12_chr.trna15-LysTTT_Escherichia_coli_K12_chr.trna26-LysTTT_Escherichia_coli_K12_chr.trna9-LysTTT	33		1580
																Escherichia_coli_K12_chr.trna11-LysTTT_Escherichia_coli_K12_chr.trna13-LysTTT_Escherichia_coli_K12_chr.trna14-LysTTT_Escherichia_coli_K12_chr.trna15-LysTTT_Escherichia_coli_K12_chr.trna26-LysTTT_Escherichia_coli_K12_chr.trna9-LysTTT	34		1647
																Escherichia_coli_K12_chr.trna11-LysTTT_Escherichia_coli_K12_chr.trna13-LysTTT_Escherichia_coli_K12_chr.trna14-LysTTT_Escherichia_coli_K12_chr.trna15-LysTTT_Escherichia_coli_K12_chr.trna26-LysTTT_Escherichia_coli_K12_chr.trna9-LysTTT	35		1690
																Escherichia_coli_K12_chr.trna11-LysTTT_Escherichia_coli_K12_chr.trna13-LysTTT_Escherichia_coli_K12_chr.trna14-LysTTT_Escherichia_coli_K12_chr.trna15-LysTTT_Escherichia_coli_K12_chr.trna26-LysTTT_Escherichia_coli_K12_chr.trna9-LysTTT	36		1722
																Escherichia_coli_K12_chr.trna11-LysTTT_Escherichia_coli_K12_chr.trna13-LysTTT_Escherichia_coli_K12_chr.trna14-LysTTT_Escherichia_coli_K12_chr.trna15-LysTTT_Escherichia_coli_K12_chr.trna26-LysTTT_Escherichia_coli_K12_chr.trna9-LysTTT	37		1758
																Escherichia_coli_K12_chr.trna11-LysTTT_Escherichia_coli_K12_chr.trna13-LysTTT_Escherichia_coli_K12_chr.trna14-LysTTT_Escherichia_coli_K12_chr.trna15-LysTTT_Escherichia_coli_K12_chr.trna26-LysTTT_Escherichia_coli_K12_chr.trna9-LysTTT	38		1799
																Escherichia_coli_K12_chr.trna11-LysTTT_Escherichia_coli_K12_chr.trna13-LysTTT_Escherichia_coli_K12_chr.trna14-LysTTT_Escherichia_coli_K12_chr.trna15-LysTTT_Escherichia_coli_K12_chr.trna26-LysTTT_Escherichia_coli_K12_chr.trna9-LysTTT	39		1848
																Escherichia_coli_K12_chr.trna11-LysTTT_Escherichia_coli_K12_chr.trna13-LysTTT_Escherichia_coli_K12_chr.trna14-LysTTT_Escherichia_coli_K12_chr.trna15-LysTTT_Escherichia_coli_K12_chr.trna26-LysTTT_Escherichia_coli_K12_chr.trna9-LysTTT	40		1869
																Escherichia_coli_K12_chr.trna11-LysTTT_Escherichia_coli_K12_chr.trna13-LysTTT_Escherichia_coli_K12_chr.trna14-LysTTT_Escherichia_coli_K12_chr.trna15-LysTTT_Escherichia_coli_K12_chr.trna26-LysTTT_Escherichia_coli_K12_chr.trna9-LysTTT	41		1900
																Escherichia_coli_K12_chr.trna11-LysTTT_Escherichia_coli_K12_chr.trna13-LysTTT_Escherichia_coli_K12_chr.trna14-LysTTT_Escherichia_coli_K12_chr.trna15-LysTTT_Escherichia_coli_K12_chr.trna26-LysTTT_Escherichia_coli_K12_chr.trna9-LysTTT	42		1929
																Escherichia_coli_K12_chr.trna11-LysTTT_Escherichia_coli_K12_chr.trna13-LysTTT_Escherichia_coli_K12_chr.trna14-LysTTT_Escherichia_coli_K12_chr.trna15-LysTTT_Escherichia_coli_K12_chr.trna26-LysTTT_Escherichia_coli_K12_chr.trna9-LysTTT	43		1965
																Escherichia_coli_K12_chr.trna11-LysTTT_Escherichia_coli_K12_chr.trna13-LysTTT_Escherichia_coli_K12_chr.trna14-LysTTT_Escherichia_coli_K12_chr.trna15-LysTTT_Escherichia_coli_K12_chr.trna26-LysTTT_Escherichia_coli_K12_chr.trna9-LysTTT	44		1993
																Escherichia_coli_K12_chr.trna11-LysTTT_Escherichia_coli_K12_chr.trna13-LysTTT_Escherichia_coli_K12_chr.trna14-LysTTT_Escherichia_coli_K12_chr.trna15-LysTTT_Escherichia_coli_K12_chr.trna26-LysTTT_Escherichia_coli_K12_chr.trna9-LysTTT	45		2014
																Escherichia_coli_K12_chr.trna11-LysTTT_Escherichia_coli_K12_chr.trna13-LysTTT_Escherichia_coli_K12_chr.trna14-LysTTT_Escherichia_coli_K12_chr.trna15-LysTTT_Escherichia_coli_K12_chr.trna26-LysTTT_Escherichia_coli_K12_chr.trna9-LysTTT	46		2028
																Escherichia_coli_K12_chr.trna11-LysTTT_Escherichia_coli_K12_chr.trna13-LysTTT_Escherichia_coli_K12_chr.trna14-LysTTT_Escherichia_coli_K12_chr.trna15-LysTTT_Escherichia_coli_K12_chr.trna26-LysTTT_Escherichia_coli_K12_chr.trna9-LysTTT	47		2028
																Escherichia_coli_K12_chr.trna11-LysTTT_Escherichia_coli_K12_chr.trna13-LysTTT_Escherichia_coli_K12_chr.trna14-LysTTT_Escherichia_coli_K12_chr.trna15-LysTTT_Escherichia_coli_K12_chr.trna26-LysTTT_Escherichia_coli_K12_chr.trna9-LysTTT	48		2028
																Escherichia_coli_K12_chr.trna11-LysTTT_Escherichia_coli_K12_chr.trna13-LysTTT_Escherichia_coli_K12_chr.trna14-LysTTT_Escherichia_coli_K12_chr.trna15-LysTTT_Escherichia_coli_K12_chr.trna26-LysTTT_Escherichia_coli_K12_chr.trna9-LysTTT	49		2028
																Escherichia_coli_K12_chr.trna11-LysTTT_Escherichia_coli_K12_chr.trna13-LysTTT_Escherichia_coli_K12_chr.trna14-LysTTT_Escherichia_coli_K12_chr.trna15-LysTTT_Escherichia_coli_K12_chr.trna26-LysTTT_Escherichia_coli_K12_chr.trna9-LysTTT	50		2011
																Escherichia_coli_K12_chr.trna11-LysTTT_Escherichia_coli_K12_chr.trna13-LysTTT_Escherichia_coli_K12_chr.trna14-LysTTT_Escherichia_coli_K12_chr.trna15-LysTTT_Escherichia_coli_K12_chr.trna26-LysTTT_Escherichia_coli_K12_chr.trna9-LysTTT	51		1964
																Escherichia_coli_K12_chr.trna11-LysTTT_Escherichia_coli_K12_chr.trna13-LysTTT_Escherichia_coli_K12_chr.trna14-LysTTT_Escherichia_coli_K12_chr.trna15-LysTTT_Escherichia_coli_K12_chr.trna26-LysTTT_Escherichia_coli_K12_chr.trna9-LysTTT	52		1935
																Escherichia_coli_K12_chr.trna11-LysTTT_Escherichia_coli_K12_chr.trna13-LysTTT_Escherichia_coli_K12_chr.trna14-LysTTT_Escherichia_coli_K12_chr.trna15-LysTTT_Escherichia_coli_K12_chr.trna26-LysTTT_Escherichia_coli_K12_chr.trna9-LysTTT	53		1896
																Escherichia_coli_K12_chr.trna11-LysTTT_Escherichia_coli_K12_chr.trna13-LysTTT_Escherichia_coli_K12_chr.trna14-LysTTT_Escherichia_coli_K12_chr.trna15-LysTTT_Escherichia_coli_K12_chr.trna26-LysTTT_Escherichia_coli_K12_chr.trna9-LysTTT	54		1863
																Escherichia_coli_K12_chr.trna11-LysTTT_Escherichia_coli_K12_chr.trna13-LysTTT_Escherichia_coli_K12_chr.trna14-LysTTT_Escherichia_coli_K12_chr.trna15-LysTTT_Escherichia_coli_K12_chr.trna26-LysTTT_Escherichia_coli_K12_chr.trna9-LysTTT	55		1796
																Escherichia_coli_K12_chr.trna11-LysTTT_Escherichia_coli_K12_chr.trna13-LysTTT_Escherichia_coli_K12_chr.trna14-LysTTT_Escherichia_coli_K12_chr.trna15-LysTTT_Escherichia_coli_K12_chr.trna26-LysTTT_Escherichia_coli_K12_chr.trna9-LysTTT	56		1754
																Escherichia_coli_K12_chr.trna11-LysTTT_Escherichia_coli_K12_chr.trna13-LysTTT_Escherichia_coli_K12_chr.trna14-LysTTT_Escherichia_coli_K12_chr.trna15-LysTTT_Escherichia_coli_K12_chr.trna26-LysTTT_Escherichia_coli_K12_chr.trna9-LysTTT	57		1695
																Escherichia_coli_K12_chr.trna11-LysTTT_Escherichia_coli_K12_chr.trna13-LysTTT_Escherichia_coli_K12_chr.trna14-LysTTT_Escherichia_coli_K12_chr.trna15-LysTTT_Escherichia_coli_K12_chr.trna26-LysTTT_Escherichia_coli_K12_chr.trna9-LysTTT	58		1677
																Escherichia_coli_K12_chr.trna11-LysTTT_Escherichia_coli_K12_chr.trna13-LysTTT_Escherichia_coli_K12_chr.trna14-LysTTT_Escherichia_coli_K12_chr.trna15-LysTTT_Escherichia_coli_K12_chr.trna26-LysTTT_Escherichia_coli_K12_chr.trna9-LysTTT	59		1633
																Escherichia_coli_K12_chr.trna11-LysTTT_Escherichia_coli_K12_chr.trna13-LysTTT_Escherichia_coli_K12_chr.trna14-LysTTT_Escherichia_coli_K12_chr.trna15-LysTTT_Escherichia_coli_K12_chr.trna26-LysTTT_Escherichia_coli_K12_chr.trna9-LysTTT	60		1605
																Escherichia_coli_K12_chr.trna11-LysTTT_Escherichia_coli_K12_chr.trna13-LysTTT_Escherichia_coli_K12_chr.trna14-LysTTT_Escherichia_coli_K12_chr.trna15-LysTTT_Escherichia_coli_K12_chr.trna26-LysTTT_Escherichia_coli_K12_chr.trna9-LysTTT	61		1554
																Escherichia_coli_K12_chr.trna11-LysTTT_Escherichia_coli_K12_chr.trna13-LysTTT_Escherichia_coli_K12_chr.trna14-LysTTT_Escherichia_coli_K12_chr.trna15-LysTTT_Escherichia_coli_K12_chr.trna26-LysTTT_Escherichia_coli_K12_chr.trna9-LysTTT	62		1517
																Escherichia_coli_K12_chr.trna11-LysTTT_Escherichia_coli_K12_chr.trna13-LysTTT_Escherichia_coli_K12_chr.trna14-LysTTT_Escherichia_coli_K12_chr.trna15-LysTTT_Escherichia_coli_K12_chr.trna26-LysTTT_Escherichia_coli_K12_chr.trna9-LysTTT	63		1484
																Escherichia_coli_K12_chr.trna11-LysTTT_Escherichia_coli_K12_chr.trna13-LysTTT_Escherichia_coli_K12_chr.trna14-LysTTT_Escherichia_coli_K12_chr.trna15-LysTTT_Escherichia_coli_K12_chr.trna26-LysTTT_Escherichia_coli_K12_chr.trna9-LysTTT	64		1440
																Escherichia_coli_K12_chr.trna11-LysTTT_Escherichia_coli_K12_chr.trna13-LysTTT_Escherichia_coli_K12_chr.trna14-LysTTT_Escherichia_coli_K12_chr.trna15-LysTTT_Escherichia_coli_K12_chr.trna26-LysTTT_Escherichia_coli_K12_chr.trna9-LysTTT	65		1402
																Escherichia_coli_K12_chr.trna11-LysTTT_Escherichia_coli_K12_chr.trna13-LysTTT_Escherichia_coli_K12_chr.trna14-LysTTT_Escherichia_coli_K12_chr.trna15-LysTTT_Escherichia_coli_K12_chr.trna26-LysTTT_Escherichia_coli_K12_chr.trna9-LysTTT	66		1366
																Escherichia_coli_K12_chr.trna11-LysTTT_Escherichia_coli_K12_chr.trna13-LysTTT_Escherichia_coli_K12_chr.trna14-LysTTT_Escherichia_coli_K12_chr.trna15-LysTTT_Escherichia_coli_K12_chr.trna26-LysTTT_Escherichia_coli_K12_chr.trna9-LysTTT	67		1308
																Escherichia_coli_K12_chr.trna11-LysTTT_Escherichia_coli_K12_chr.trna13-LysTTT_Escherichia_coli_K12_chr.trna14-LysTTT_Escherichia_coli_K12_chr.trna15-LysTTT_Escherichia_coli_K12_chr.trna26-LysTTT_Escherichia_coli_K12_chr.trna9-LysTTT	68		1214
																Escherichia_coli_K12_chr.trna11-LysTTT_Escherichia_coli_K12_chr.trna13-LysTTT_Escherichia_coli_K12_chr.trna14-LysTTT_Escherichia_coli_K12_chr.trna15-LysTTT_Escherichia_coli_K12_chr.trna26-LysTTT_Escherichia_coli_K12_chr.trna9-LysTTT	69		1185
																Escherichia_coli_K12_chr.trna11-LysTTT_Escherichia_coli_K12_chr.trna13-LysTTT_Escherichia_coli_K12_chr.trna14-LysTTT_Escherichia_coli_K12_chr.trna15-LysTTT_Escherichia_coli_K12_chr.trna26-LysTTT_Escherichia_coli_K12_chr.trna9-LysTTT	70		1153
																Escherichia_coli_K12_chr.trna11-LysTTT_Escherichia_coli_K12_chr.trna13-LysTTT_Escherichia_coli_K12_chr.trna14-LysTTT_Escherichia_coli_K12_chr.trna15-LysTTT_Escherichia_coli_K12_chr.trna26-LysTTT_Escherichia_coli_K12_chr.trna9-LysTTT	71		1117
																Escherichia_coli_K12_chr.trna11-LysTTT_Escherichia_coli_K12_chr.trna13-LysTTT_Escherichia_coli_K12_chr.trna14-LysTTT_Escherichia_coli_K12_chr.trna15-LysTTT_Escherichia_coli_K12_chr.trna26-LysTTT_Escherichia_coli_K12_chr.trna9-LysTTT	72		1077
																Escherichia_coli_K12_chr.trna11-LysTTT_Escherichia_coli_K12_chr.trna13-LysTTT_Escherichia_coli_K12_chr.trna14-LysTTT_Escherichia_coli_K12_chr.trna15-LysTTT_Escherichia_coli_K12_chr.trna26-LysTTT_Escherichia_coli_K12_chr.trna9-LysTTT	73		1058
																Escherichia_coli_K12_chr.trna11-LysTTT_Escherichia_coli_K12_chr.trna13-LysTTT_Escherichia_coli_K12_chr.trna14-LysTTT_Escherichia_coli_K12_chr.trna15-LysTTT_Escherichia_coli_K12_chr.trna26-LysTTT_Escherichia_coli_K12_chr.trna9-LysTTT	74		1030
																Escherichia_coli_K12_chr.trna11-LysTTT_Escherichia_coli_K12_chr.trna13-LysTTT_Escherichia_coli_K12_chr.trna14-LysTTT_Escherichia_coli_K12_chr.trna15-LysTTT_Escherichia_coli_K12_chr.trna26-LysTTT_Escherichia_coli_K12_chr.trna9-LysTTT	75		998
																Escherichia_coli_K12_chr.trna11-LysTTT_Escherichia_coli_K12_chr.trna13-LysTTT_Escherichia_coli_K12_chr.trna14-LysTTT_Escherichia_coli_K12_chr.trna15-LysTTT_Escherichia_coli_K12_chr.trna26-LysTTT_Escherichia_coli_K12_chr.trna9-LysTTT	76		971
																Escherichia_coli_K12_chr.trna61-MetCAT	1	71
																Escherichia_coli_K12_chr.trna61-MetCAT	2	74
																Escherichia_coli_K12_chr.trna61-MetCAT	3	104
																Escherichia_coli_K12_chr.trna61-MetCAT	4	128
																Escherichia_coli_K12_chr.trna61-MetCAT	5	141
																Escherichia_coli_K12_chr.trna61-MetCAT	6	168
																Escherichia_coli_K12_chr.trna61-MetCAT	7	183
																Escherichia_coli_K12_chr.trna61-MetCAT	8	203
																Escherichia_coli_K12_chr.trna61-MetCAT	9	214
																Escherichia_coli_K12_chr.trna61-MetCAT	10	221
																Escherichia_coli_K12_chr.trna61-MetCAT	11	237
																Escherichia_coli_K12_chr.trna61-MetCAT	12	262
																Escherichia_coli_K12_chr.trna61-MetCAT	13	281
																Escherichia_coli_K12_chr.trna61-MetCAT	14	322
																Escherichia_coli_K12_chr.trna61-MetCAT	15	339
																Escherichia_coli_K12_chr.trna61-MetCAT	16	358
																Escherichia_coli_K12_chr.trna61-MetCAT	17	389
																Escherichia_coli_K12_chr.trna61-MetCAT	18	409
																Escherichia_coli_K12_chr.trna61-MetCAT	19	424
																Escherichia_coli_K12_chr.trna61-MetCAT	20	442
																Escherichia_coli_K12_chr.trna61-MetCAT	21	470
																Escherichia_coli_K12_chr.trna61-MetCAT	22	485
																Escherichia_coli_K12_chr.trna61-MetCAT	23	500
																Escherichia_coli_K12_chr.trna61-MetCAT	24	517
																Escherichia_coli_K12_chr.trna61-MetCAT	25	543
																Escherichia_coli_K12_chr.trna61-MetCAT	26	568
																Escherichia_coli_K12_chr.trna61-MetCAT	27	586
																Escherichia_coli_K12_chr.trna61-MetCAT	28	631
																Escherichia_coli_K12_chr.trna61-MetCAT	29	650
																Escherichia_coli_K12_chr.trna61-MetCAT	30	673
																Escherichia_coli_K12_chr.trna61-MetCAT	31	693
																Escherichia_coli_K12_chr.trna61-MetCAT	32	726
																Escherichia_coli_K12_chr.trna61-MetCAT	33	752
																Escherichia_coli_K12_chr.trna61-MetCAT	34	772
																Escherichia_coli_K12_chr.trna61-MetCAT	35	786
																Escherichia_coli_K12_chr.trna61-MetCAT	36	801
																Escherichia_coli_K12_chr.trna61-MetCAT	37	807
																Escherichia_coli_K12_chr.trna61-MetCAT	38	813
																Escherichia_coli_K12_chr.trna61-MetCAT	39	823
																Escherichia_coli_K12_chr.trna61-MetCAT	40	835
																Escherichia_coli_K12_chr.trna61-MetCAT	41	845
																Escherichia_coli_K12_chr.trna61-MetCAT	42	858
																Escherichia_coli_K12_chr.trna61-MetCAT	43	868
																Escherichia_coli_K12_chr.trna61-MetCAT	44	876
																Escherichia_coli_K12_chr.trna61-MetCAT	45	884
																Escherichia_coli_K12_chr.trna61-MetCAT	46	884
																Escherichia_coli_K12_chr.trna61-MetCAT	47	890
																Escherichia_coli_K12_chr.trna61-MetCAT	48	890
																Escherichia_coli_K12_chr.trna61-MetCAT	49	890
																Escherichia_coli_K12_chr.trna61-MetCAT	50	818
																Escherichia_coli_K12_chr.trna61-MetCAT	51	776
																Escherichia_coli_K12_chr.trna61-MetCAT	52	773
																Escherichia_coli_K12_chr.trna61-MetCAT	53	741
																Escherichia_coli_K12_chr.trna61-MetCAT	54	733
																Escherichia_coli_K12_chr.trna61-MetCAT	55	730
																Escherichia_coli_K12_chr.trna61-MetCAT	56	720
																Escherichia_coli_K12_chr.trna61-MetCAT	57	706
																Escherichia_coli_K12_chr.trna61-MetCAT	58	684
																Escherichia_coli_K12_chr.trna61-MetCAT	59	667
																Escherichia_coli_K12_chr.trna61-MetCAT	60	660
																Escherichia_coli_K12_chr.trna61-MetCAT	61	644
																Escherichia_coli_K12_chr.trna61-MetCAT	62	625
																Escherichia_coli_K12_chr.trna61-MetCAT	63	603
																Escherichia_coli_K12_chr.trna61-MetCAT	64	561
																Escherichia_coli_K12_chr.trna61-MetCAT	65	545
																Escherichia_coli_K12_chr.trna61-MetCAT	66	530
																Escherichia_coli_K12_chr.trna61-MetCAT	67	500
																Escherichia_coli_K12_chr.trna61-MetCAT	68	479
																Escherichia_coli_K12_chr.trna61-MetCAT	69	461
																Escherichia_coli_K12_chr.trna61-MetCAT	70	443
																Escherichia_coli_K12_chr.trna61-MetCAT	71	414
																Escherichia_coli_K12_chr.trna61-MetCAT	72	402
																Escherichia_coli_K12_chr.trna61-MetCAT	73	388
																Escherichia_coli_K12_chr.trna61-MetCAT	74	372
																Escherichia_coli_K12_chr.trna61-MetCAT	75	346
																Escherichia_coli_K12_chr.trna61-MetCAT	76	320
																Escherichia_coli_K12_chr.trna61-MetCAT	77	302
																Escherichia_coli_K12_chr.trna27-MetCAT_Escherichia_coli_K12_chr.trna28-MetCAT_Escherichia_coli_K12_chr.trna29-MetCAT	1	208
																Escherichia_coli_K12_chr.trna27-MetCAT_Escherichia_coli_K12_chr.trna28-MetCAT_Escherichia_coli_K12_chr.trna29-MetCAT	2	228
																Escherichia_coli_K12_chr.trna27-MetCAT_Escherichia_coli_K12_chr.trna28-MetCAT_Escherichia_coli_K12_chr.trna29-MetCAT	3	286
																Escherichia_coli_K12_chr.trna27-MetCAT_Escherichia_coli_K12_chr.trna28-MetCAT_Escherichia_coli_K12_chr.trna29-MetCAT	4	349
																Escherichia_coli_K12_chr.trna27-MetCAT_Escherichia_coli_K12_chr.trna28-MetCAT_Escherichia_coli_K12_chr.trna29-MetCAT	5	389
																Escherichia_coli_K12_chr.trna27-MetCAT_Escherichia_coli_K12_chr.trna28-MetCAT_Escherichia_coli_K12_chr.trna29-MetCAT	6	449
																Escherichia_coli_K12_chr.trna27-MetCAT_Escherichia_coli_K12_chr.trna28-MetCAT_Escherichia_coli_K12_chr.trna29-MetCAT	7	501
																Escherichia_coli_K12_chr.trna27-MetCAT_Escherichia_coli_K12_chr.trna28-MetCAT_Escherichia_coli_K12_chr.trna29-MetCAT	8	544
																Escherichia_coli_K12_chr.trna27-MetCAT_Escherichia_coli_K12_chr.trna28-MetCAT_Escherichia_coli_K12_chr.trna29-MetCAT	9	573
																Escherichia_coli_K12_chr.trna27-MetCAT_Escherichia_coli_K12_chr.trna28-MetCAT_Escherichia_coli_K12_chr.trna29-MetCAT	10	605
																Escherichia_coli_K12_chr.trna27-MetCAT_Escherichia_coli_K12_chr.trna28-MetCAT_Escherichia_coli_K12_chr.trna29-MetCAT	11	642
																Escherichia_coli_K12_chr.trna27-MetCAT_Escherichia_coli_K12_chr.trna28-MetCAT_Escherichia_coli_K12_chr.trna29-MetCAT	12	694
																Escherichia_coli_K12_chr.trna27-MetCAT_Escherichia_coli_K12_chr.trna28-MetCAT_Escherichia_coli_K12_chr.trna29-MetCAT	13	724
																Escherichia_coli_K12_chr.trna27-MetCAT_Escherichia_coli_K12_chr.trna28-MetCAT_Escherichia_coli_K12_chr.trna29-MetCAT	14	798
																Escherichia_coli_K12_chr.trna27-MetCAT_Escherichia_coli_K12_chr.trna28-MetCAT_Escherichia_coli_K12_chr.trna29-MetCAT	15	838
																Escherichia_coli_K12_chr.trna27-MetCAT_Escherichia_coli_K12_chr.trna28-MetCAT_Escherichia_coli_K12_chr.trna29-MetCAT	16	888
																Escherichia_coli_K12_chr.trna27-MetCAT_Escherichia_coli_K12_chr.trna28-MetCAT_Escherichia_coli_K12_chr.trna29-MetCAT	17	957
																Escherichia_coli_K12_chr.trna27-MetCAT_Escherichia_coli_K12_chr.trna28-MetCAT_Escherichia_coli_K12_chr.trna29-MetCAT	18	1002
																Escherichia_coli_K12_chr.trna27-MetCAT_Escherichia_coli_K12_chr.trna28-MetCAT_Escherichia_coli_K12_chr.trna29-MetCAT	19	1045
																Escherichia_coli_K12_chr.trna27-MetCAT_Escherichia_coli_K12_chr.trna28-MetCAT_Escherichia_coli_K12_chr.trna29-MetCAT	20	1081
																Escherichia_coli_K12_chr.trna27-MetCAT_Escherichia_coli_K12_chr.trna28-MetCAT_Escherichia_coli_K12_chr.trna29-MetCAT	21	1126
																Escherichia_coli_K12_chr.trna27-MetCAT_Escherichia_coli_K12_chr.trna28-MetCAT_Escherichia_coli_K12_chr.trna29-MetCAT	22	1152
																Escherichia_coli_K12_chr.trna27-MetCAT_Escherichia_coli_K12_chr.trna28-MetCAT_Escherichia_coli_K12_chr.trna29-MetCAT	23	1191
																Escherichia_coli_K12_chr.trna27-MetCAT_Escherichia_coli_K12_chr.trna28-MetCAT_Escherichia_coli_K12_chr.trna29-MetCAT	24	1239
																Escherichia_coli_K12_chr.trna27-MetCAT_Escherichia_coli_K12_chr.trna28-MetCAT_Escherichia_coli_K12_chr.trna29-MetCAT	25	1298
																Escherichia_coli_K12_chr.trna27-MetCAT_Escherichia_coli_K12_chr.trna28-MetCAT_Escherichia_coli_K12_chr.trna29-MetCAT	26	1356
																Escherichia_coli_K12_chr.trna27-MetCAT_Escherichia_coli_K12_chr.trna28-MetCAT_Escherichia_coli_K12_chr.trna29-MetCAT	27	1413
																Escherichia_coli_K12_chr.trna27-MetCAT_Escherichia_coli_K12_chr.trna28-MetCAT_Escherichia_coli_K12_chr.trna29-MetCAT	28	1492
																Escherichia_coli_K12_chr.trna27-MetCAT_Escherichia_coli_K12_chr.trna28-MetCAT_Escherichia_coli_K12_chr.trna29-MetCAT	29	1523
																Escherichia_coli_K12_chr.trna27-MetCAT_Escherichia_coli_K12_chr.trna28-MetCAT_Escherichia_coli_K12_chr.trna29-MetCAT	30	1562
																Escherichia_coli_K12_chr.trna27-MetCAT_Escherichia_coli_K12_chr.trna28-MetCAT_Escherichia_coli_K12_chr.trna29-MetCAT	31	1605
																Escherichia_coli_K12_chr.trna27-MetCAT_Escherichia_coli_K12_chr.trna28-MetCAT_Escherichia_coli_K12_chr.trna29-MetCAT	32	1658
																Escherichia_coli_K12_chr.trna27-MetCAT_Escherichia_coli_K12_chr.trna28-MetCAT_Escherichia_coli_K12_chr.trna29-MetCAT	33	1706
																Escherichia_coli_K12_chr.trna27-MetCAT_Escherichia_coli_K12_chr.trna28-MetCAT_Escherichia_coli_K12_chr.trna29-MetCAT	34	1733
																Escherichia_coli_K12_chr.trna27-MetCAT_Escherichia_coli_K12_chr.trna28-MetCAT_Escherichia_coli_K12_chr.trna29-MetCAT	35	1758
																Escherichia_coli_K12_chr.trna27-MetCAT_Escherichia_coli_K12_chr.trna28-MetCAT_Escherichia_coli_K12_chr.trna29-MetCAT	36	1782
																Escherichia_coli_K12_chr.trna27-MetCAT_Escherichia_coli_K12_chr.trna28-MetCAT_Escherichia_coli_K12_chr.trna29-MetCAT	37	1794
																Escherichia_coli_K12_chr.trna27-MetCAT_Escherichia_coli_K12_chr.trna28-MetCAT_Escherichia_coli_K12_chr.trna29-MetCAT	38	1801
																Escherichia_coli_K12_chr.trna27-MetCAT_Escherichia_coli_K12_chr.trna28-MetCAT_Escherichia_coli_K12_chr.trna29-MetCAT	39	1812
[truncated: 1,882 more rows]

## Sheet: Ecoli174b
Site	Escherichia_coli_K12_chr.trna70-AlaGGC_Escherichia_coli_K12_chr.trna71-AlaGGC	Escherichia_coli_K12_chr.trna2-AlaTGC_Escherichia_coli_K12_chr.trna41-AlaTGC_Escherichia_coli_K12_chr.trna58-AlaTGC	Escherichia_coli_K12_chr.trna64-ArgACG_Escherichia_coli_K12_chr.trna65-ArgACG_Escherichia_coli_K12_chr.trna66-ArgACG_Escherichia_coli_K12_chr.trna67-ArgACG	Escherichia_coli_K12_chr.trna36-ArgCCG	Escherichia_coli_K12_chr.trna22-ArgCCT	Escherichia_coli_K12_chr.trna8-ArgTCT	Escherichia_coli_K12_chr.trna18-AsnGTT_Escherichia_coli_K12_chr.trna19-AsnGTT_Escherichia_coli_K12_chr.trna20-AsnGTT_Escherichia_coli_K12_chr.trna72-AsnGTT	Escherichia_coli_K12_chr.trna3-AspGTC_Escherichia_coli_K12_chr.trna34-AspGTC_Escherichia_coli_K12_chr.trna4-AspGTC	Escherichia_coli_K12_chr.trna75-CysGCA	Escherichia_coli_K12_chr.trna87-GlnCTG_Escherichia_coli_K12_chr.trna88-GlnCTG	Escherichia_coli_K12_chr.trna84-GlnTTG_Escherichia_coli_K12_chr.trna85-GlnTTG	Escherichia_coli_K12_chr.trna33-GluTTC_Escherichia_coli_K12_chr.trna42-GluTTC_Escherichia_coli_K12_chr.trna47-GluTTC_Escherichia_coli_K12_chr.trna69-GluTTC	Escherichia_coli_K12_chr.trna62-GlyCCC	Escherichia_coli_K12_chr.trna48-GlyGCC_Escherichia_coli_K12_chr.trna49-GlyGCC_Escherichia_coli_K12_chr.trna50-GlyGCC_Escherichia_coli_K12_chr.trna74-GlyGCC	Escherichia_coli_K12_chr.trna45-GlyTCC	Escherichia_coli_K12_chr.trna37-HisGTG	Escherichia_coli_K12_chr.trna1-IleGAT_Escherichia_coli_K12_chr.trna40-IleGAT_Escherichia_coli_K12_chr.trna57-IleGAT	Escherichia_coli_K12_chr.trna51-LeuCAA	Escherichia_coli_K12_chr.trna53-LeuCAG	Escherichia_coli_K12_chr.trna38-LeuCAG_Escherichia_coli_K12_chr.trna52-LeuCAG_Escherichia_coli_K12_chr.trna54-LeuCAG	Escherichia_coli_K12_chr.trna60-LeuGAG	Escherichia_coli_K12_chr.trna76-LeuTAA	Escherichia_coli_K12_chr.trna83-LeuTAG	Escherichia_coli_K12_chr.trna11-LysTTT_Escherichia_coli_K12_chr.trna13-LysTTT_Escherichia_coli_K12_chr.trna14-LysTTT_Escherichia_coli_K12_chr.trna15-LysTTT_Escherichia_coli_K12_chr.trna26-LysTTT_Escherichia_coli_K12_chr.trna9-LysTTT	Escherichia_coli_K12_chr.trna61-MetCAT	Escherichia_coli_K12_chr.trna27-MetCAT_Escherichia_coli_K12_chr.trna28-MetCAT_Escherichia_coli_K12_chr.trna29-MetCAT	Escherichia_coli_K12_chr.trna31-MetCAT	Escherichia_coli_K12_chr.trna68-MetCAT	Escherichia_coli_K12_chr.trna82-MetCAT_Escherichia_coli_K12_chr.trna86-MetCAT	Escherichia_coli_K12_chr.trna30-PheGAA_Escherichia_coli_K12_chr.trna55-PheGAA	Escherichia_coli_K12_chr.trna56-ProCGG	Escherichia_coli_K12_chr.trna21-ProGGG	Escherichia_coli_K12_chr.trna39-ProTGG	Escherichia_coli_K12_chr.trna32-SeCpTCA	Escherichia_coli_K12_chr.trna73-SerCGA	Escherichia_coli_K12_chr.trna63-SerGCT	Escherichia_coli_K12_chr.trna79-SerGGA_Escherichia_coli_K12_chr.trna81-SerGGA	Escherichia_coli_K12_chr.trna80-SerTGA	Escherichia_coli_K12_chr.trna6-ThrCGT	Escherichia_coli_K12_chr.trna5-ThrCGT	Escherichia_coli_K12_chr.trna59-ThrGGT	Escherichia_coli_K12_chr.trna46-ThrGGT	Escherichia_coli_K12_chr.trna43-ThrTGT	Escherichia_coli_K12_chr.trna35-TrpCCA	Escherichia_coli_K12_chr.trna77-TyrGTA_Escherichia_coli_K12_chr.trna78-TyrGTA	Escherichia_coli_K12_chr.trna44-TyrGTA	Escherichia_coli_K12_chr.trna16-ValGAC	Escherichia_coli_K12_chr.trna17-ValGAC	Escherichia_coli_K12_chr.trna10-ValTAC_Escherichia_coli_K12_chr.trna12-ValTAC_Escherichia_coli_K12_chr.trna23-ValTAC_Escherichia_coli_K12_chr.trna24-ValTAC_Escherichia_coli_K12_chr.trna25-ValTAC
1	106	198	127	126	132	41	44	94	37	80	90	137	23	30	93	19	85	5	17	87	31	34	22	65	71	208	10	2	78	26	24	44	48	10	23	119	68	6	1	62	98	21	35	49	15	47	33	23	86
2	160	356	154	182	141	47	82	171	52	158	176	181	36	55	117	47	101	5	25	128	49	38	32	92	74	228	16	2	98	41	26	46	54	14	33	133	84	10	1	63	117	36	50	79	36	73	34	23	160
3	208	442	221	220	155	54	113	213	75	205	224	218	50	80	144	92	139	7	39	176	59	64	43	131	104	286	18	2	120	57	39	67	87	17	39	167	107	15	1	88	145	70	61	113	38	87	47	24	228
4	248	518	312	266	170	55	143	308	111	248	256	252	67	106	177	131	169	10	85	287	78	73	53	165	128	349	19	2	169	66	52	98	124	21	51	187	142	28	1	126	179	93	84	150	64	114	57	27	297
5	292	599	369	324	181	62	177	380	161	303	301	299	87	167	217	198	195	14	98	334	102	91	70	213	141	389	22	2	183	81	65	110	173	23	58	200	163	38	1	171	212	121	107	191	75	127	70	29	376
6	337	703	453	375	195	76	214	454	182	385	359	365	102	207	263	271	216	28	107	369	146	114	129	254	168	449	25	2	217	98	82	119	214	25	68	220	191	56	1	234	244	152	127	222	91	148	94	34	457
7	423	806	550	438	203	92	267	531	227	430	388	411	117	294	297	341	260	32	127	433	165	132	174	312	183	501	28	2	236	142	97	130	256	26	73	227	229	71	2	281	297	179	158	277	107	167	106	56	524
8	456	871	639	490	227	106	300	617	254	468	414	458	134	339	342	392	308	38	157	508	192	165	258	350	203	544	30	2	272	156	118	141	309	30	79	237	256	76	5	298	316	193	181	306	128	191	124	75	581
9	502	949	682	530	242	110	335	674	286	503	435	505	150	381	388	434	334	43	193	590	228	180	295	394	214	573	32	2	281	162	124	151	334	36	86	258	290	90	5	338	341	211	202	354	141	210	135	79	775
10	557	1026	737	560	254	118	360	747	312	580	464	563	165	418	444	469	376	65	243	703	260	220	340	424	221	605	34	2	297	171	135	159	363	38	93	282	323	94	10	361	354	230	224	394	147	230	145	93	854
11	608	1112	777	578	291	122	402	816	338	639	493	665	177	478	500	532	419	73	263	746	295	229	358	474	237	642	37	2	322	190	141	166	390	39	96	328	380	103	12	397	378	259	238	467	152	244	152	102	913
12	680	1231	819	593	309	132	432	947	356	669	537	746	195	515	547	578	468	77	293	817	328	256	380	509	262	694	41	2	345	200	159	178	440	40	101	352	398	121	15	427	396	275	267	485	173	276	160	118	971
13	708	1291	858	607	322	137	461	1015	386	714	557	802	215	550	579	603	507	82	329	903	383	271	393	533	281	724	42	2	361	206	174	187	466	42	114	417	411	130	16	440	455	314	281	511	185	292	168	129	1004
14	743	1382	917	623	353	143	509	1074	419	765	591	886	228	648	622	636	553	87	381	1002	423	281	432	578	322	798	48	2	390	209	178	197	494	48	115	457	433	135	17	463	478	337	301	540	199	313	179	144	1061
15	777	1457	974	649	395	152	554	1187	483	809	633	1015	267	695	653	671	584	100	415	1125	456	297	441	616	339	838	49	2	442	216	191	214	534	51	122	495	471	143	17	488	492	376	318	576	215	334	180	151	1099
16	826	1564	1029	683	442	170	613	1329	539	868	714	1088	282	746	759	714	629	117	442	1190	470	313	458	662	358	888	58	2	469	229	203	231	574	54	128	530	493	148	18	517	524	403	342	609	229	358	191	159	1160
17	863	1662	1106	707	462	177	659	1419	567	931	798	1152	302	820	797	752	676	120	479	1253	482	328	475	720	389	957	63	2	488	243	211	242	607	58	131	560	517	156	20	541	556	434	371	674	248	371	197	172	1208
18	920	1810	1200	744	475	195	735	1524	648	989	855	1238	316	911	878	783	741	132	507	1308	497	356	492	812	409	1002	71	2	521	260	226	275	649	63	135	577	535	162	20	562	587	466	401	709	272	396	206	192	1269
19	963	1874	1274	766	480	202	766	1668	679	1025	906	1286	324	1013	929	808	789	135	523	1372	521	372	507	840	424	1045	74	2	547	278	238	287	690	69	142	609	559	173	22	603	624	499	436	787	285	412	215	197	1307
20	992	1929	1324	790	496	212	788	1734	720	1052	938	1327	332	1068	972	855	879	152	554	1449	539	393	532	873	442	1081	77	2	564	286	252	304	760	76	146	629	580	179	24	639	648	521	471	812	309	440	223	206	1338
21	1023	1980	1397	828	507	222	810	1792	738	1078	957	1365	335	1110	1017	876	929	191	577	1511	562	414	552	911	470	1126	79	2	578	299	263	315	784	80	151	646	602	186	26	647	671	536	488	836	334	467	234	216	1384
22	1076	2046	1464	859	521	232	833	1870	764	1104	984	1442	348	1159	1053	916	997	249	620	1588	598	447	591	952	485	1152	84	2	597	318	287	344	824	83	155	675	619	195	26	665	698	561	518	860	350	483	250	250	1431
23	1098	2105	1538	878	535	240	856	1948	813	1139	1026	1503	358	1189	1091	949	1035	270	646	1640	630	484	661	970	500	1191	84	2	631	343	304	380	845	87	161	698	646	222	26	689	733	586	547	921	371	509	258	268	1459
24	1120	2150	1617	895	545	248	887	2026	866	1194	1086	1588	376	1248	1135	971	1072	306	674	1702	668	519	695	996	517	1239	84	2	648	368	307	387	860	90	164	734	668	234	26	718	759	613	599	943	388	538	264	281	1514
25	1156	2202	1681	911	553	256	939	2074	979	1239	1129	1701	421	1292	1188	999	1118	339	716	1801	721	552	735	1022	543	1298	86	2	672	379	336	405	908	104	178	757	689	242	27	740	786	668	631	992	404	564	275	299	1583
26	1184	2266	1756	945	577	268	986	2189	1048	1379	1260	1865	432	1342	1334	1030	1162	369	746	1867	756	567	759	1049	568	1356	86	2	755	410	353	418	944	113	185	772	713	256	29	766	814	724	661	1024	423	596	282	319	1631
27	1299	2428	1822	993	605	275	1208	2283	1093	1453	1356	2315	442	1462	1372	1114	1193	392	774	1939	792	585	791	1102	586	1413	88	2	788	423	373	441	973	132	194	790	736	278	29	813	868	769	734	1145	454	637	295	331	1709
28	1340	2558	1902	1034	620	329	1243	2544	1129	1486	1413	2466	461	1507	1401	1159	1265	432	811	2001	810	609	833	1175	631	1492	93	2	818	446	439	500	1082	136	208	829	745	287	30	834	889	797	766	1186	478	671	344	381	1797
29	1375	2709	2031	1068	638	338	1272	2622	1171	1530	1471	2636	467	1560	1433	1199	1325	481	842	2060	827	634	858	1250	650	1523	96	2	852	463	450	505	1119	142	216	852	760	337	30	855	934	837	831	1215	490	685	351	407	1948
30	1407	2816	2119	1091	647	347	1343	2873	1186	1578	1524	2765	473	1617	1481	1219	1371	490	869	2103	849	660	892	1342	673	1562	97	2	889	480	455	516	1150	146	219	880	780	358	30	874	969	867	869	1238	505	708	371	418	2083
31	1437	2882	2203	1114	652	356	1378	3096	1213	1642	1574	2896	480	1663	1544	1253	1441	505	902	2165	883	688	913	1436	693	1605	97	2	956	495	463	530	1185	148	221	914	794	372	30	897	1013	907	898	1262	534	734	388	433	2251
32	1458	2958	2338	1136	661	372	1433	3302	1232	1682	1648	3037	486	1709	1595	1293	1491	519	944	2260	887	706	927	1519	726	1658	97	2	1054	512	470	539	1210	157	224	938	806	388	30	903	1040	942	926	1295	556	767	410	460	2333
33	1493	3025	2421	1167	666	378	1487	3427	1242	1723	1712	3154	489	1745	1649	1305	1557	535	966	2302	895	736	952	1580	752	1706	98	2	1091	519	476	557	1240	171	237	966	826	410	30	908	1063	979	962	1335	568	783	426	472	2399
34	1528	3106	2503	1201	675	383	1525	3523	1252	1733	1739	3247	498	1771	1696	1322	1611	549	994	2362	903	749	975	1647	772	1733	98	2	1125	535	483	576	1256	174	255	1024	852	421	30	922	1110	1046	999	1352	597	814	459	481	2528
35	1564	3176	2608	1226	684	394	1556	3609	1265	1746	1761	3314	505	1798	1732	1332	1700	559	1004	2397	918	777	1015	1690	786	1758	99	2	1152	540	490	588	1271	179	268	1077	875	436	30	928	1148	1079	1042	1373	629	843	476	485	2656
36	1587	3239	2676	1242	691	398	1572	3679	1267	1755	1792	3385	507	1822	1752	1337	1738	602	1026	2457	940	803	1087	1722	801	1782	100	2	1188	545	496	601	1279	189	274	1108	887	445	30	930	1182	1110	1072	1379	693	960	498	487	2765
37	1604	3313	2729	1251	695	401	1582	3746	1275	1767	1821	3446	508	1840	1769	1344	1781	606	1038	2509	973	831	1128	1758	807	1794	101	2	1199	553	497	609	1293	207	281	1144	921	459	30	931	1211	1148	1099	1383	718	984	507	494	2864
38	1620	3407	2773	1262	697	404	1593	3824	1282	1785	1844	3502	510	1856	1794	1353	1804	611	1074	2638	1031	905	1171	1799	813	1801	102	2	1213	558	502	615	1305	214	290	1182	952	476	30	930	1240	1178	1144	1395	757	1032	520	497	2945
39	1629	3451	2799	1271	706	406	1610	3881	1295	1806	1870	3540	514	1871	1805	1358	1814	617	1082	2703	1051	938	1203	1848	823	1812	103	2	1226	560	504	618	1310	230	307	1222	1047	560	30	934	1262	1198	1169	1404	783	1079	536	498	2966
40	1639	3468	2831	1295	711	404	1619	3918	1299	1830	1892	3590	516	1887	1821	1368	1823	631	1084	2751	1074	961	1224	1869	835	1819	104	2	1237	563	511	622	1328	242	305	1256	1079	573	30	944	1288	1234	1175	1410	853	1140	551	500	3021
41	1645	3549	2863	1304	718	404	1636	3931	1307	1849	1919	3642	520	1912	1833	1377	1838	649	1098	2796	1100	995	1254	1900	845	1820	104	2	1243	571	519	624	1330	248	349	1273	1094	584	30	943	1367	1315	1203	1414	889	1197	565	502	3108
42	1657	3557	2892	1306	724	406	1648	3991	1314	1865	1955	3693	523	1932	1854	1391	1850	665	1108	2847	1140	1019	1269	1929	858	1818	107	2	1253	590	529	630	1333	266	350	1313	1105	598	30	942	1444	1381	1236	1419	920	1233	575	505	3231
43	1669	3718	2911	1318	727	409	1661	4052	1317	1877	1976	3730	524	1966	1867	1399	1861	685	1113	2929	1162	1037	1288	1965	868	1814	106	2	1256	600	534	632	1339	271	359	1354	1124	604	30	943	1503	1429	1301	1425	962	1267	586	509	3328
44	1675	3780	2940	1325	730	416	1669	4136	1319	1882	1993	3760	527	1991	1876	1414	1883	700	1122	2980	1172	1046	1317	1993	876	1814	105	2	1259	607	539	635	1350	281	367	1551	1142	606	30	943	1542	1463	1323	1431	981	1293	595	510	3390
45	1681	3885	2962	1342	732	421	1679	4172	1319	1888	2003	3779	527	2008	1882	1416	1900	704	1128	3035	1176	1060	1353	2014	884	1816	104	1	1265	610	548	633	1364	289	375	1624	1148	608	30	943	1570	1483	1340	1436	1000	1311	605	514	3427
46	1691	3905	2986	1347	731	425	1683	4197	1319	1885	2003	3791	527	2025	1882	1418	1922	709	1136	3076	1181	1077	1387	2028	884	1817	103	1	1278	615	560	635	1371	315	384	1665	1150	608	30	942	1597	1500	1350	1437	1020	1328	611	516	3453
47	1691	3903	2986	1353	731	429	1683	4228	1319	1885	2003	3789	527	2025	1882	1417	1927	712	1148	3110	1185	1091	1480	2028	890	1824	103	1	1291	615	559	632	1371	315	388	1716	1151	609	30	939	1595	1500	1350	1437	1031	1342	614	516	3453
48	1691	3902	2986	1352	731	429	1681	4227	1319	1885	2002	3789	526	2025	1882	1417	1927	717	1156	3135	1188	1109	1545	2028	890	1819	103	1	1291	615	559	632	1371	317	391	1757	1153	612	30	934	1595	1499	1350	1436	1047	1349	614	516	3452
49	1691	3902	2986	1352	731	428	1680	4227	1319	1885	2000	3788	526	2024	1882	1417	1927	721	1156	3162	1189	1127	1606	2028	890	1816	103	0	1291	615	559	632	1371	318	390	1798	1159	614	30	933	1595	1499	1350	1436	1065	1361	614	516	3451
50	1626	3761	2887	1304	607	406	1662	4138	1303	1855	1968	3719	518	2005	1804	1410	1857	723	1150	3166	1179	1138	1695	2011	818	1700	103	0	1262	606	541	608	1331	316	391	1761	1137	607	29	921	1542	1487	1335	1410	1080	1340	586	500	3392
51	1583	3698	2857	1224	597	397	1647	4111	1279	1813	1915	3658	504	1996	1786	1397	1821	725	1139	3161	1165	1123	1772	1964	776	1596	100	0	1222	590	535	600	1320	315	379	1729	1112	609	29	907	1494	1478	1314	1388	1076	1339	579	495	3369
52	1527	3536	2830	1166	588	390	1608	4028	1263	1732	1827	3610	490	1970	1761	1367	1802	732	1130	3158	1151	1129	1852	1935	773	1575	94	0	1201	575	533	598	1314	321	369	1739	1102	607	29	899	1474	1463	1299	1357	1051	1353	578	495	3293
53	1480	3454	2763	1129	577	384	1579	3987	1222	1684	1777	3574	463	1944	1735	1319	1784	736	1113	3113	1146	1113	1906	1896	741	1514	92	0	1180	560	521	577	1281	322	362	1725	1081	607	29	874	1449	1429	1289	1324	1048	1381	565	494	3226
54	1442	3376	2668	1083	554	383	1547	3912	1186	1609	1724	3541	446	1910	1683	1273	1757	732	1065	2999	1131	1124	1926	1863	733	1483	91	0	1131	544	507	545	1246	327	353	1720	1049	605	29	836	1413	1406	1265	1285	1022	1376	556	491	3155
55	1379	3264	2600	1022	542	377	1493	3838	1136	1556	1681	3475	427	1824	1643	1183	1729	730	1053	2989	1110	1115	1925	1796	730	1471	88	0	1116	522	492	533	1196	326	347	1726	1029	599	29	781	1369	1368	1226	1224	1015	1380	542	488	3046
56	1330	3160	2498	952	528	360	1454	3729	1132	1471	1623	3408	424	1782	1596	1111	1710	716	1047	2974	1069	1097	1865	1754	720	1443	85	0	1074	504	472	524	1142	323	339	1719	1007	582	29	727	1337	1337	1205	1193	991	1349	513	482	2964
57	1241	3055	2402	888	528	343	1401	3652	1087	1457	1617	3362	409	1701	1578	1046	1664	713	1028	3000	1052	1081	1824	1695	706	1391	82	0	1055	461	458	514	1098	323	335	1730	975	571	27	679	1285	1310	1173	1138	976	1332	500	460	2895
58	1225	3021	2323	839	504	328	1385	3569	1059	1419	1590	3335	391	1680	1535	1016	1618	707	997	2924	1026	1050	1739	1677	684	1343	79	0	1020	458	438	504	1043	323	330	1765	950	569	23	671	1278	1304	1164	1126	954	1308	482	442	2866
59	1177	2943	2297	817	489	327	1352	3544	1028	1387	1572	3288	375	1635	1488	977	1591	703	959	2842	989	1034	1704	1633	667	1302	77	0	1017	453	436	495	1032	320	323	1773	895	554	23	631	1251	1286	1144	1081	950	1297	477	439	2663
60	1124	2868	2245	792	477	320	1329	3470	1004	1308	1542	3227	360	1598	1434	943	1546	680	909	2730	958	994	1658	1605	660	1271	75	0	1002	445	424	487	1003	318	313	1776	861	549	18	609	1241	1268	1124	1042	942	1277	467	424	2585
61	1080	2788	2204	776	440	316	1289	3406	979	1250	1514	3122	348	1540	1377	885	1502	672	888	2676	923	986	1642	1554	644	1230	73	0	976	426	418	480	979	318	308	1749	799	540	17	576	1215	1240	1110	969	938	1262	461	415	2525
62	1006	2668	2161	760	423	306	1257	3268	962	1113	1470	3041	326	1455	1330	836	1450	668	854	2593	882	956	1619	1517	625	1189	69	0	952	417	399	467	926	317	301	1744	790	522	14	546	1199	1225	1081	951	915	1231	453	399	2477
63	958	2578	2115	742	409	300	1219	3194	931	1070	1451	2985	295	1410	1298	805	1405	663	818	2505	827	942	1608	1484	603	1151	65	0	934	408	382	455	895	315	290	1688	787	514	14	526	1117	1178	1065	924	904	1216	444	386	2431
64	923	2483	2055	726	377	295	1171	3132	898	1019	1416	2904	283	1310	1255	772	1360	657	766	2406	787	931	1569	1440	561	1077	59	0	906	405	377	445	866	309	289	1648	764	509	13	502	1096	1156	1045	896	878	1186	433	370	2374
65	891	2407	2000	699	335	286	1126	3022	832	999	1374	2775	245	1294	1224	738	1332	644	738	2305	763	918	1560	1402	545	1040	58	0	852	398	364	427	825	306	287	1613	735	502	13	476	1082	1116	1026	861	863	1165	431	363	2337
66	863	2331	1955	652	288	269	1076	2890	773	985	1289	2702	240	1270	1116	701	1296	628	712	2242	750	902	1541	1366	530	1000	52	0	789	388	356	391	792	302	281	1578	712	497	11	453	1074	1097	1002	829	848	1140	421	346	2291
67	825	2231	1878	627	263	260	1029	2802	745	957	1203	2639	221	1200	1078	662	1249	625	673	2183	739	888	1523	1308	500	931	47	0	770	373	349	380	759	298	278	1549	672	483	9	428	1042	1065	973	761	839	1135	415	334	2244
68	764	2078	1758	573	249	239	952	2695	661	899	1144	2552	207	1109	997	630	1183	608	643	2128	725	858	1506	1214	479	886	39	0	739	355	334	347	704	293	274	1533	654	477	9	394	1007	1033	914	726	815	1113	407	313	2177
69	713	2003	1681	554	243	231	918	2550	632	861	1092	2503	199	1001	943	605	1133	603	628	2061	701	839	1492	1185	461	841	34	0	729	336	321	343	662	286	267	1499	628	465	8	351	968	997	881	644	803	1097	397	311	2130
70	682	1948	1631	544	233	223	897	2483	588	836	1063	2460	191	947	899	557	1042	586	598	1983	683	816	1465	1153	443	805	31	0	726	327	308	341	591	278	262	1478	623	464	6	315	941	975	845	621	779	1067	387	310	2099
71	656	1902	1584	525	222	215	878	2423	574	812	1046	2413	190	905	854	537	989	550	576	1918	659	795	1420	1117	414	759	29	0	722	315	297	330	581	274	257	1461	600	456	4	310	921	959	837	593	755	1040	375	300	2059
72	611	1850	1519	494	210	205	857	2347	548	787	1021	2335	178	861	822	496	921	489	529	1839	620	761	1377	1077	402	735	26	0	704	297	271	299	542	273	252	1418	585	446	4	305	894	936	827	572	738	1018	360	266	2021
73	589	1794	1445	474	197	196	834	2270	502	751	980	2261	168	833	785	464	886	466	501	1787	587	726	1307	1058	388	695	26	0	668	272	253	262	522	262	247	1396	558	420	4	283	863	912	798	511	717	992	354	247	1993
74	568	1750	1361	456	188	188	801	2196	448	696	920	2188	149	775	742	442	853	430	472	1728	549	693	1293	1030	372	649	26	0	650	247	250	255	508	258	242	1362	533	408	4	255	836	884	746	495	699	962	348	234	1938
75	534	1695	1298	440	180	181	749	2151		652	878	2078		731	687	415	808	402	434	1628	499	662	1259	998	346	589	24	0	626	227	222	238	459	243	225	1356	512	402	3	226	809	830	712	445	683	942	337	217	1870
76	509	1633	1223	406		170	702	2038				1929		682		384	763	369	406	1563	462	647	1238	971	320	532	24	0	542	196	206	226	422	241	218	1341	488	388	1	200	780	771	684	414	663	911	330	198	1822
77			1161	359		163		1944									733	336	378	1489	426	629	1209		302	475			511		186	204	392	222	210	1324	469	363	1						632	870	318	187
78																		293	339	1431	409	604	1165											219	201	1283	460	354							609	835
79																		248	308	1373	382	580	1135											213	193	1259	445	304							597	819
80																		245	267	1310	360	546	1102											209	190	1228	425	284							583	797
81																		239	235	1249	325	519	1082											207	188	1195	411	271							553	771
82																		225	194	1151	325	500	1073											199	185	1172	400	254							531	739
83																		209	187	1129	324	477	1048											185	172	1147	380	233							519	722
84																		195	162	1069	320	464	1024											181	153	1089	354	220							491	689
85																		186	150	1023	302	436	982											174	138	1034	325	203							461	660
86																			128	961	277	411												165	131	998	314	196
87																			116	909	243	383												147	123	961	280	183
88																																		140	117	924	253	168
89																																		123	100	888
90																																		111	96	854
91																																		104		837
92																																		86		797
93																																				757

## Sheet: Ecoli653
	tRNAs	site	mapped reads		target_id	length	eff_length	est_counts	tpm		site	Escherichia_coli_K12_chr.trna70-AlaGGC_Escherichia_coli_K12_chr.trna71-AlaGGC	Escherichia_coli_K12_chr.trna2-AlaTGC_Escherichia_coli_K12_chr.trna41-AlaTGC_Escherichia_coli_K12_chr.trna58-AlaTGC	Escherichia_coli_K12_chr.trna64-ArgACG_Escherichia_coli_K12_chr.trna65-ArgACG_Escherichia_coli_K12_chr.trna66-ArgACG_Escherichia_coli_K12_chr.trna67-ArgACG	Escherichia_coli_K12_chr.trna36-ArgCCG	Escherichia_coli_K12_chr.trna22-ArgCCT	Escherichia_coli_K12_chr.trna8-ArgTCT	Escherichia_coli_K12_chr.trna18-AsnGTT_Escherichia_coli_K12_chr.trna19-AsnGTT_Escherichia_coli_K12_chr.trna20-AsnGTT_Escherichia_coli_K12_chr.trna72-AsnGTT	Escherichia_coli_K12_chr.trna3-AspGTC_Escherichia_coli_K12_chr.trna34-AspGTC_Escherichia_coli_K12_chr.trna4-AspGTC	Escherichia_coli_K12_chr.trna75-CysGCA	Escherichia_coli_K12_chr.trna87-GlnCTG_Escherichia_coli_K12_chr.trna88-GlnCTG	Escherichia_coli_K12_chr.trna84-GlnTTG_Escherichia_coli_K12_chr.trna85-GlnTTG	Escherichia_coli_K12_chr.trna33-GluTTC_Escherichia_coli_K12_chr.trna42-GluTTC_Escherichia_coli_K12_chr.trna47-GluTTC_Escherichia_coli_K12_chr.trna69-GluTTC	Escherichia_coli_K12_chr.trna62-GlyCCC	Escherichia_coli_K12_chr.trna48-GlyGCC_Escherichia_coli_K12_chr.trna49-GlyGCC_Escherichia_coli_K12_chr.trna50-GlyGCC_Escherichia_coli_K12_chr.trna74-GlyGCC	Escherichia_coli_K12_chr.trna45-GlyTCC	Escherichia_coli_K12_chr.trna37-HisGTG	Escherichia_coli_K12_chr.trna1-IleGAT_Escherichia_coli_K12_chr.trna40-IleGAT_Escherichia_coli_K12_chr.trna57-IleGAT	Escherichia_coli_K12_chr.trna51-LeuCAA	Escherichia_coli_K12_chr.trna53-LeuCAG	Escherichia_coli_K12_chr.trna38-LeuCAG_Escherichia_coli_K12_chr.trna52-LeuCAG_Escherichia_coli_K12_chr.trna54-LeuCAG	Escherichia_coli_K12_chr.trna60-LeuGAG	Escherichia_coli_K12_chr.trna76-LeuTAA	Escherichia_coli_K12_chr.trna83-LeuTAG	Escherichia_coli_K12_chr.trna11-LysTTT_Escherichia_coli_K12_chr.trna13-LysTTT_Escherichia_coli_K12_chr.trna14-LysTTT_Escherichia_coli_K12_chr.trna15-LysTTT_Escherichia_coli_K12_chr.trna26-LysTTT_Escherichia_coli_K12_chr.trna9-LysTTT	Escherichia_coli_K12_chr.trna61-MetCAT	Escherichia_coli_K12_chr.trna27-MetCAT_Escherichia_coli_K12_chr.trna28-MetCAT_Escherichia_coli_K12_chr.trna29-MetCAT	Escherichia_coli_K12_chr.trna31-MetCAT	Escherichia_coli_K12_chr.trna68-MetCAT	Escherichia_coli_K12_chr.trna82-MetCAT_Escherichia_coli_K12_chr.trna86-MetCAT	Escherichia_coli_K12_chr.trna30-PheGAA_Escherichia_coli_K12_chr.trna55-PheGAA	Escherichia_coli_K12_chr.trna56-ProCGG	Escherichia_coli_K12_chr.trna21-ProGGG	Escherichia_coli_K12_chr.trna39-ProTGG	Escherichia_coli_K12_chr.trna32-SeCpTCA	Escherichia_coli_K12_chr.trna73-SerCGA	Escherichia_coli_K12_chr.trna63-SerGCT	Escherichia_coli_K12_chr.trna79-SerGGA_Escherichia_coli_K12_chr.trna81-SerGGA	Escherichia_coli_K12_chr.trna80-SerTGA
Escherichia_coli_K12_chr.trna70-AlaGGC_Escherichia_coli_K12_chr.trna71-AlaGGC1	Escherichia_coli_K12_chr.trna70-AlaGGC_Escherichia_coli_K12_chr.trna71-AlaGGC	1	68		Escherichia_coli_K12_chr.trna70-AlaGGC_Escherichia_coli_K12_chr.trna71-AlaGGC	76	27	98	36119.4		1	68	56	110	25	6	5	33	57	9	116	28	73	13	60	80	53	37	17	2	54	18	11	40	84	4	71	3	0	28	7	22	14	12	4	11	21	10	18
Escherichia_coli_K12_chr.trna70-AlaGGC_Escherichia_coli_K12_chr.trna71-AlaGGC2	Escherichia_coli_K12_chr.trna70-AlaGGC_Escherichia_coli_K12_chr.trna71-AlaGGC	2	68		Escherichia_coli_K12_chr.trna2-AlaTGC_Escherichia_coli_K12_chr.trna41-AlaTGC_Escherichia_coli_K12_chr.trna58-AlaTGC	76	27	88	32433.8		2	68	57	112	25	6	5	35	60	9	123	29	75	13	61	83	54	37	17	2	55	18	11	41	87	4	73	3	0	29	7	22	14	12	5	11	22	10	19
Escherichia_coli_K12_chr.trna70-AlaGGC_Escherichia_coli_K12_chr.trna71-AlaGGC3	Escherichia_coli_K12_chr.trna70-AlaGGC_Escherichia_coli_K12_chr.trna71-AlaGGC	3	69		Escherichia_coli_K12_chr.trna64-ArgACG_Escherichia_coli_K12_chr.trna65-ArgACG_Escherichia_coli_K12_chr.trna66-ArgACG_Escherichia_coli_K12_chr.trna67-ArgACG	77	28	179	63617		3	69	58	117	26	6	5	35	61	11	123	29	76	13	61	84	54	38	18	2	57	19	11	42	89	4	73	3	0	30	7	22	14	13	8	12	26	13	20
Escherichia_coli_K12_chr.trna70-AlaGGC_Escherichia_coli_K12_chr.trna71-AlaGGC4	Escherichia_coli_K12_chr.trna70-AlaGGC_Escherichia_coli_K12_chr.trna71-AlaGGC	4	69		Escherichia_coli_K12_chr.trna36-ArgCCG	77	28	56	19902.5		4	69	61	119	26	6	5	38	61	11	124	31	79	13	62	85	56	40	19	3	60	19	11	43	95	4	74	3	0	31	7	23	14	14	10	12	27	13	21
Escherichia_coli_K12_chr.trna70-AlaGGC_Escherichia_coli_K12_chr.trna71-AlaGGC5	Escherichia_coli_K12_chr.trna70-AlaGGC_Escherichia_coli_K12_chr.trna71-AlaGGC	5	71		Escherichia_coli_K12_chr.trna22-ArgCCT	75	26	9	3444.67		5	71	64	119	26	6	5	40	62	12	126	33	83	13	63	87	60	41	19	4	61	19	11	44	96	4	74	3	0	32	7	23	14	15	10	13	28	13	22
Escherichia_coli_K12_chr.trna70-AlaGGC_Escherichia_coli_K12_chr.trna71-AlaGGC6	Escherichia_coli_K12_chr.trna70-AlaGGC_Escherichia_coli_K12_chr.trna71-AlaGGC	6	75		Escherichia_coli_K12_chr.trna8-ArgTCT	77	28	10	3554.02		6	75	67	119	28	6	7	74	63	14	164	43	114	14	69	142	134	43	19	4	61	20	12	44	96	4	74	3	0	34	8	23	14	15	12	13	30	14	23
Escherichia_coli_K12_chr.trna70-AlaGGC_Escherichia_coli_K12_chr.trna71-AlaGGC7	Escherichia_coli_K12_chr.trna70-AlaGGC_Escherichia_coli_K12_chr.trna71-AlaGGC	7	79		Escherichia_coli_K12_chr.trna18-AsnGTT_Escherichia_coli_K12_chr.trna19-AsnGTT_Escherichia_coli_K12_chr.trna20-AsnGTT_Escherichia_coli_K12_chr.trna72-AsnGTT	76	27	98	36119.4		7	79	72	120	29	6	7	75	68	15	168	44	136	14	70	143	143	43	19	4	62	20	12	44	98	4	75	3	0	35	10	23	14	15	13	15	31	15	24
Escherichia_coli_K12_chr.trna70-AlaGGC_Escherichia_coli_K12_chr.trna71-AlaGGC8	Escherichia_coli_K12_chr.trna70-AlaGGC_Escherichia_coli_K12_chr.trna71-AlaGGC	8	87		Escherichia_coli_K12_chr.trna3-AspGTC_Escherichia_coli_K12_chr.trna34-AspGTC_Escherichia_coli_K12_chr.trna4-AspGTC	77	28	127	45136.1		8	87	75	139	31	6	7	77	81	17	169	46	140	14	74	151	144	43	19	6	64	21	12	45	99	6	76	3	0	41	10	23	15	15	13	15	34	18	25
Escherichia_coli_K12_chr.trna70-AlaGGC_Escherichia_coli_K12_chr.trna71-AlaGGC9	Escherichia_coli_K12_chr.trna70-AlaGGC_Escherichia_coli_K12_chr.trna71-AlaGGC	9	88		Escherichia_coli_K12_chr.trna75-CysGCA	74	25	28	11145.4		9	88	76	143	32	6	7	79	84	18	171	49	141	15	74	152	145	43	19	7	64	21	12	45	100	6	77	3	0	42	10	24	15	15	13	15	34	19	25
Escherichia_coli_K12_chr.trna70-AlaGGC_Escherichia_coli_K12_chr.trna71-AlaGGC10	Escherichia_coli_K12_chr.trna70-AlaGGC_Escherichia_coli_K12_chr.trna71-AlaGGC	10	89		Escherichia_coli_K12_chr.trna87-GlnCTG_Escherichia_coli_K12_chr.trna88-GlnCTG	75	26	186	71189.9		10	89	78	144	32	6	7	80	86	18	171	50	143	16	75	154	147	43	19	8	64	21	13	45	100	7	78	3	0	42	10	24	15	15	13	15	35	19	25
Escherichia_coli_K12_chr.trna70-AlaGGC_Escherichia_coli_K12_chr.trna71-AlaGGC11	Escherichia_coli_K12_chr.trna70-AlaGGC_Escherichia_coli_K12_chr.trna71-AlaGGC	11	92		Escherichia_coli_K12_chr.trna84-GlnTTG_Escherichia_coli_K12_chr.trna85-GlnTTG	75	26	58	22199		11	92	79	144	34	6	8	81	93	19	172	52	145	16	76	158	148	44	19	10	65	22	13	46	102	8	82	3	0	42	11	24	15	15	13	15	36	21	26
Escherichia_coli_K12_chr.trna70-AlaGGC_Escherichia_coli_K12_chr.trna71-AlaGGC12	Escherichia_coli_K12_chr.trna70-AlaGGC_Escherichia_coli_K12_chr.trna71-AlaGGC	12	94		Escherichia_coli_K12_chr.trna33-GluTTC_Escherichia_coli_K12_chr.trna42-GluTTC_Escherichia_coli_K12_chr.trna47-GluTTC_Escherichia_coli_K12_chr.trna69-GluTTC	76	27	163	60076.2		12	94	81	147	37	6	8	82	97	20	173	54	148	16	77	163	149	44	19	11	65	22	13	46	111	8	83	3	0	42	11	24	15	15	13	15	37	22	26
Escherichia_coli_K12_chr.trna70-AlaGGC_Escherichia_coli_K12_chr.trna71-AlaGGC13	Escherichia_coli_K12_chr.trna70-AlaGGC_Escherichia_coli_K12_chr.trna71-AlaGGC	13	95		Escherichia_coli_K12_chr.trna62-GlyCCC	74	25	20	7961.02		13	95	82	147	39	6	8	84	98	21	177	56	149	16	79	165	151	45	19	13	67	23	13	47	112	10	86	3	0	42	11	24	16	15	14	15	38	22	26
Escherichia_coli_K12_chr.trna70-AlaGGC_Escherichia_coli_K12_chr.trna71-AlaGGC14	Escherichia_coli_K12_chr.trna70-AlaGGC_Escherichia_coli_K12_chr.trna71-AlaGGC	14	96		Escherichia_coli_K12_chr.trna48-GlyGCC_Escherichia_coli_K12_chr.trna49-GlyGCC_Escherichia_coli_K12_chr.trna50-GlyGCC_Escherichia_coli_K12_chr.trna74-GlyGCC	76	27	85	31328.1		14	96	83	147	41	7	8	86	103	22	178	56	151	17	80	170	152	46	19	15	71	24	14	53	115	10	87	3	0	43	11	24	16	18	14	15	39	22	26
Escherichia_coli_K12_chr.trna70-AlaGGC_Escherichia_coli_K12_chr.trna71-AlaGGC15	Escherichia_coli_K12_chr.trna70-AlaGGC_Escherichia_coli_K12_chr.trna71-AlaGGC	15	96		Escherichia_coli_K12_chr.trna45-GlyTCC	75	26	182	69658.9		15	96	84	147	42	7	8	87	104	23	179	56	153	18	81	170	152	47	19	16	73	25	14	54	115	10	87	3	0	43	11	24	16	18	14	15	40	22	26
Escherichia_coli_K12_chr.trna70-AlaGGC_Escherichia_coli_K12_chr.trna71-AlaGGC16	Escherichia_coli_K12_chr.trna70-AlaGGC_Escherichia_coli_K12_chr.trna71-AlaGGC	16	96		Escherichia_coli_K12_chr.trna37-HisGTG	76	27	166	61181.9		16	96	87	151	51	7	9	87	106	24	179	56	155	18	81	170	154	47	19	16	74	25	14	56	116	10	88	3	0	44	11	24	16	19	15	15	41	23	26
Escherichia_coli_K12_chr.trna70-AlaGGC_Escherichia_coli_K12_chr.trna71-AlaGGC17	Escherichia_coli_K12_chr.trna70-AlaGGC_Escherichia_coli_K12_chr.trna71-AlaGGC	17	96		Escherichia_coli_K12_chr.trna1-IleGAT_Escherichia_coli_K12_chr.trna40-IleGAT_Escherichia_coli_K12_chr.trna57-IleGAT	77	28	56	19902.5		17	96	87	158	52	7	9	88	108	24	179	56	156	18	81	170	155	48	19	16	74	25	14	56	117	10	89	3	0	44	11	24	17	19	15	15	41	24	26
Escherichia_coli_K12_chr.trna70-AlaGGC_Escherichia_coli_K12_chr.trna71-AlaGGC18	Escherichia_coli_K12_chr.trna70-AlaGGC_Escherichia_coli_K12_chr.trna71-AlaGGC	18	96		Escherichia_coli_K12_chr.trna51-LeuCAA	85	36	21	5804.91		18	96	87	158	52	7	9	89	108	25	180	56	156	18	81	171	156	48	19	16	74	25	14	56	117	11	91	3	0	44	11	24	17	19	15	15	42	25	26
Escherichia_coli_K12_chr.trna70-AlaGGC_Escherichia_coli_K12_chr.trna71-AlaGGC19	Escherichia_coli_K12_chr.trna70-AlaGGC_Escherichia_coli_K12_chr.trna71-AlaGGC	19	96		Escherichia_coli_K12_chr.trna53-LeuCAG	87	38	46.9552	12296.4		19	96	87	158	53	7	9	91	112	27	183	56	157	18	81	175	158	49	20	17	74	26	14	56	117	11	91	3	0	44	11	24	17	19	15	16	45	27	26
Escherichia_coli_K12_chr.trna70-AlaGGC_Escherichia_coli_K12_chr.trna71-AlaGGC20	Escherichia_coli_K12_chr.trna70-AlaGGC_Escherichia_coli_K12_chr.trna71-AlaGGC	20	97		Escherichia_coli_K12_chr.trna38-LeuCAG_Escherichia_coli_K12_chr.trna52-LeuCAG_Escherichia_coli_K12_chr.trna54-LeuCAG	87	38	74.0448	19390.5		20	97	87	163	55	7	9	92	119	27	184	56	159	19	81	178	160	50	20	19	78	28	16	57	118	11	91	3	0	46	11	24	17	19	15	16	47	28	26
Escherichia_coli_K12_chr.trna70-AlaGGC_Escherichia_coli_K12_chr.trna71-AlaGGC21	Escherichia_coli_K12_chr.trna70-AlaGGC_Escherichia_coli_K12_chr.trna71-AlaGGC	21	97		Escherichia_coli_K12_chr.trna60-LeuGAG	87	38	34	8903.77		21	97	88	166	55	8	9	94	121	28	185	56	160	19	81	179	161	51	20	21	79	29	16	57	118	12	92	3	0	46	11	26	17	20	15	16	48	28	26
Escherichia_coli_K12_chr.trna70-AlaGGC_Escherichia_coli_K12_chr.trna71-AlaGGC22	Escherichia_coli_K12_chr.trna70-AlaGGC_Escherichia_coli_K12_chr.trna71-AlaGGC	22	97		Escherichia_coli_K12_chr.trna76-LeuTAA	87	38	19	4975.63		22	97	88	167	55	9	9	95	122	28	186	56	162	19	81	180	163	53	20	21	79	29	16	58	118	13	93	3	0	46	11	26	17	21	15	16	48	30	26
Escherichia_coli_K12_chr.trna70-AlaGGC_Escherichia_coli_K12_chr.trna71-AlaGGC23	Escherichia_coli_K12_chr.trna70-AlaGGC_Escherichia_coli_K12_chr.trna71-AlaGGC	23	98		Escherichia_coli_K12_chr.trna83-LeuTAG	85	36	62	17138.3		23	98	88	167	55	9	9	96	123	28	186	56	162	20	83	182	165	53	20	21	79	29	17	58	118	13	93	3	0	46	11	26	17	21	15	16	48	31	26
Escherichia_coli_K12_chr.trna70-AlaGGC_Escherichia_coli_K12_chr.trna71-AlaGGC24	Escherichia_coli_K12_chr.trna70-AlaGGC_Escherichia_coli_K12_chr.trna71-AlaGGC	24	98		Escherichia_coli_K12_chr.trna11-LysTTT_Escherichia_coli_K12_chr.trna13-LysTTT_Escherichia_coli_K12_chr.trna14-LysTTT_Escherichia_coli_K12_chr.trna15-LysTTT_Escherichia_coli_K12_chr.trna26-LysTTT_Escherichia_coli_K12_chr.trna9-LysTTT	76	27	120	44227.9		24	98	88	169	55	9	9	98	125	28	186	58	162	20	84	182	165	54	20	21	81	30	17	59	118	13	93	3	0	46	11	26	17	21	15	16	48	31	26
Escherichia_coli_K12_chr.trna70-AlaGGC_Escherichia_coli_K12_chr.trna71-AlaGGC25	Escherichia_coli_K12_chr.trna70-AlaGGC_Escherichia_coli_K12_chr.trna71-AlaGGC	25	98		Escherichia_coli_K12_chr.trna61-MetCAT	77	28	28.9792	10299.3		25	98	88	172	56	9	9	98	126	28	186	58	163	20	85	182	165	55	20	21	81	30	17	59	118	13	94	3	0	46	11	26	17	21	15	16	48	31	26
Escherichia_coli_K12_chr.trna70-AlaGGC_Escherichia_coli_K12_chr.trna71-AlaGGC26	Escherichia_coli_K12_chr.trna70-AlaGGC_Escherichia_coli_K12_chr.trna71-AlaGGC	26	98		Escherichia_coli_K12_chr.trna27-MetCAT_Escherichia_coli_K12_chr.trna28-MetCAT_Escherichia_coli_K12_chr.trna29-MetCAT	77	28	78.0208	27728.8		26	98	88	179	56	9	9	98	126	28	186	58	163	20	85	182	166	55	20	21	83	30	18	59	120	13	94	3	0	47	11	26	17	21	15	16	48	32	27
Escherichia_coli_K12_chr.trna70-AlaGGC_Escherichia_coli_K12_chr.trna71-AlaGGC27	Escherichia_coli_K12_chr.trna70-AlaGGC_Escherichia_coli_K12_chr.trna71-AlaGGC	27	98		Escherichia_coli_K12_chr.trna31-MetCAT	76	27	3	1105.7		27	98	88	179	56	9	10	98	127	28	186	58	163	20	85	182	166	56	20	21	83	30	18	59	120	13	94	3	0	47	11	26	17	21	15	16	48	33	27
Escherichia_coli_K12_chr.trna70-AlaGGC_Escherichia_coli_K12_chr.trna71-AlaGGC28	Escherichia_coli_K12_chr.trna70-AlaGGC_Escherichia_coli_K12_chr.trna71-AlaGGC	28	98		Escherichia_coli_K12_chr.trna68-MetCAT	76	27	0	0		28	98	88	179	56	9	10	98	127	28	186	58	163	20	85	182	166	56	20	21	83	30	18	59	120	13	94	3	0	47	11	26	17	21	15	16	48	33	27
Escherichia_coli_K12_chr.trna70-AlaGGC_Escherichia_coli_K12_chr.trna71-AlaGGC29	Escherichia_coli_K12_chr.trna70-AlaGGC_Escherichia_coli_K12_chr.trna71-AlaGGC	29	98		Escherichia_coli_K12_chr.trna82-MetCAT_Escherichia_coli_K12_chr.trna86-MetCAT	77	28	47	16703.9		29	98	88	179	56	9	10	98	127	28	186	58	163	20	85	182	166	56	20	21	84	30	18	59	120	13	94	3	0	47	11	26	17	21	15	16	48	33	27
Escherichia_coli_K12_chr.trna70-AlaGGC_Escherichia_coli_K12_chr.trna71-AlaGGC30	Escherichia_coli_K12_chr.trna70-AlaGGC_Escherichia_coli_K12_chr.trna71-AlaGGC	30	98		Escherichia_coli_K12_chr.trna30-PheGAA_Escherichia_coli_K12_chr.trna55-PheGAA	76	27	11	4054.22		30	98	88	179	56	9	10	98	127	28	186	58	163	20	85	182	166	56	20	21	86	30	18	60	120	13	94	3	0	47	11	26	17	21	15	16	50	35	27
Escherichia_coli_K12_chr.trna70-AlaGGC_Escherichia_coli_K12_chr.trna71-AlaGGC31	Escherichia_coli_K12_chr.trna70-AlaGGC_Escherichia_coli_K12_chr.trna71-AlaGGC	31	98		Escherichia_coli_K12_chr.trna56-ProCGG	77	28	26	9240.46		31	98	88	179	56	9	10	98	127	28	186	58	163	20	85	182	166	56	20	21	87	30	18	60	120	13	94	3	0	47	11	26	17	21	15	16	51	37	27
Escherichia_coli_K12_chr.trna70-AlaGGC_Escherichia_coli_K12_chr.trna71-AlaGGC32	Escherichia_coli_K12_chr.trna70-AlaGGC_Escherichia_coli_K12_chr.trna71-AlaGGC	32	96		Escherichia_coli_K12_chr.trna21-ProGGG	77	28	17	6041.84		32	96	87	177	56	9	10	98	127	27	184	57	161	20	83	181	165	56	20	22	89	30	19	60	116	13	92	3	0	46	11	26	17	21	15	17	51	37	27
Escherichia_coli_K12_chr.trna70-AlaGGC_Escherichia_coli_K12_chr.trna71-AlaGGC33	Escherichia_coli_K12_chr.trna70-AlaGGC_Escherichia_coli_K12_chr.trna71-AlaGGC	33	95		Escherichia_coli_K12_chr.trna39-ProTGG	77	28	21	7463.45		33	95	85	171	56	9	10	98	127	27	182	56	160	20	82	180	164	56	20	23	88	33	18	60	111	13	89	3	0	45	11	26	17	20	14	18	53	38	27
Escherichia_coli_K12_chr.trna70-AlaGGC_Escherichia_coli_K12_chr.trna71-AlaGGC34	Escherichia_coli_K12_chr.trna70-AlaGGC_Escherichia_coli_K12_chr.trna71-AlaGGC	34	94		Escherichia_coli_K12_chr.trna32-SeCpTCA	92	43	16	3702.8		34	94	80	168	54	9	10	98	125	27	180	54	158	20	82	179	163	55	19	24	87	32	18	59	107	13	87	3	0	43	11	26	16	19	14	18	55	38	27
Escherichia_coli_K12_chr.trna70-AlaGGC_Escherichia_coli_K12_chr.trna71-AlaGGC35	Escherichia_coli_K12_chr.trna70-AlaGGC_Escherichia_coli_K12_chr.trna71-AlaGGC	35	92		Escherichia_coli_K12_chr.trna73-SerCGA	90	41	18	4368.85		35	92	79	165	53	9	9	98	123	26	178	52	156	20	82	177	162	54	18	25	86	31	18	59	102	13	84	3	0	43	10	26	15	19	14	18	55	38	27
Escherichia_coli_K12_chr.trna70-AlaGGC_Escherichia_coli_K12_chr.trna71-AlaGGC36	Escherichia_coli_K12_chr.trna70-AlaGGC_Escherichia_coli_K12_chr.trna71-AlaGGC	36	90		Escherichia_coli_K12_chr.trna63-SerGCT	93	44	67	15153.1		36	90	79	161	51	9	9	98	122	26	174	51	152	19	81	177	162	53	17	26	84	30	18	59	97	13	81	3	0	42	10	25	15	19	13	18	56	38	27
Escherichia_coli_K12_chr.trna70-AlaGGC_Escherichia_coli_K12_chr.trna71-AlaGGC37	Escherichia_coli_K12_chr.trna70-AlaGGC_Escherichia_coli_K12_chr.trna71-AlaGGC	37	90		Escherichia_coli_K12_chr.trna79-SerGGA_Escherichia_coli_K12_chr.trna81-SerGGA	88	39	40	10206.4		37	90	79	157	50	9	9	97	121	26	172	50	150	18	79	176	161	52	15	26	82	30	18	58	95	13	81	3	0	42	10	25	15	19	13	18	56	39	27
Escherichia_coli_K12_chr.trna70-AlaGGC_Escherichia_coli_K12_chr.trna71-AlaGGC38	Escherichia_coli_K12_chr.trna70-AlaGGC_Escherichia_coli_K12_chr.trna71-AlaGGC	38	90		Escherichia_coli_K12_chr.trna80-SerTGA	88	39	28	7144.5		38	90	79	151	43	9	9	97	120	26	169	50	150	18	75	175	161	52	14	26	80	29	18	57	91	13	81	3	0	42	10	25	15	18	13	18	56	39	28
Escherichia_coli_K12_chr.trna70-AlaGGC_Escherichia_coli_K12_chr.trna71-AlaGGC39	Escherichia_coli_K12_chr.trna70-AlaGGC_Escherichia_coli_K12_chr.trna71-AlaGGC	39	85		Escherichia_coli_K12_chr.trna6-ThrCGT	77	28	4	1421.61		39	85	77	147	42	9	9	96	119	25	163	48	149	16	71	174	160	47	13	26	74	28	17	56	87	13	81	3	0	41	9	25	15	18	13	18	56	39	28
Escherichia_coli_K12_chr.trna70-AlaGGC_Escherichia_coli_K12_chr.trna71-AlaGGC40	Escherichia_coli_K12_chr.trna70-AlaGGC_Escherichia_coli_K12_chr.trna71-AlaGGC	40	82		Escherichia_coli_K12_chr.trna5-ThrCGT	76	27	19	7002.75		40	82	76	145	41	9	9	92	116	25	162	48	144	16	70	172	160	45	13	26	70	27	16	55	83	13	79	3	0	39	8	25	15	18	13	18	54	38	28
Escherichia_coli_K12_chr.trna70-AlaGGC_Escherichia_coli_K12_chr.trna71-AlaGGC41	Escherichia_coli_K12_chr.trna70-AlaGGC_Escherichia_coli_K12_chr.trna71-AlaGGC	41	79		Escherichia_coli_K12_chr.trna59-ThrGGT	76	27	49	18059.7		41	79	69	139	41	9	9	92	116	24	160	46	141	15	70	170	155	43	13	26	68	26	15	54	78	13	77	3	0	38	8	25	14	18	13	17	53	38	28
Escherichia_coli_K12_chr.trna70-AlaGGC_Escherichia_coli_K12_chr.trna71-AlaGGC42	Escherichia_coli_K12_chr.trna70-AlaGGC_Escherichia_coli_K12_chr.trna71-AlaGGC	42	77		Escherichia_coli_K12_chr.trna46-ThrGGT	76	27	21	7739.88		42	77	66	128	41	9	9	87	115	24	160	45	139	15	65	168	151	42	13	26	67	25	14	53	74	13	76	3	0	36	8	25	13	17	13	16	54	38	26
Escherichia_coli_K12_chr.trna70-AlaGGC_Escherichia_coli_K12_chr.trna71-AlaGGC43	Escherichia_coli_K12_chr.trna70-AlaGGC_Escherichia_coli_K12_chr.trna71-AlaGGC	43	77		Escherichia_coli_K12_chr.trna43-ThrTGT	76	27	43	15848.3		43	77	63	122	41	9	9	87	114	24	158	45	135	15	63	168	149	42	13	26	65	25	12	52	70	13	74	3	0	35	8	25	12	17	13	12	56	38	26
Escherichia_coli_K12_chr.trna70-AlaGGC_Escherichia_coli_K12_chr.trna71-AlaGGC44	Escherichia_coli_K12_chr.trna70-AlaGGC_Escherichia_coli_K12_chr.trna71-AlaGGC	44	77		Escherichia_coli_K12_chr.trna35-TrpCCA	76	27	109	40173.6		44	77	61	118	40	9	9	87	104	24	156	45	133	15	62	168	149	42	12	26	60	24	12	51	63	13	67	3	0	34	8	25	10	14	13	12	56	38	25
Escherichia_coli_K12_chr.trna70-AlaGGC_Escherichia_coli_K12_chr.trna71-AlaGGC45	Escherichia_coli_K12_chr.trna70-AlaGGC_Escherichia_coli_K12_chr.trna71-AlaGGC	45	75		Escherichia_coli_K12_chr.trna77-TyrGTA_Escherichia_coli_K12_chr.trna78-TyrGTA	85	36	35.3333	9766.99		45	75	59	115	39	9	9	87	103	24	154	44	130	15	59	166	149	41	11	26	59	23	11	48	60	13	62	3	0	31	8	22	9	14	13	12	56	38	20
Escherichia_coli_K12_chr.trna70-AlaGGC_Escherichia_coli_K12_chr.trna71-AlaGGC46	Escherichia_coli_K12_chr.trna70-AlaGGC_Escherichia_coli_K12_chr.trna71-AlaGGC	46	75		Escherichia_coli_K12_chr.trna44-TyrGTA	85	36	17.6667	4883.49		46	75	58	111	38	8	9	87	103	23	151	44	127	15	59	160	147	30	11	26	58	23	11	38	56	13	58	2	0	30	8	18	9	14	13	11	56	38	13
Escherichia_coli_K12_chr.trna70-AlaGGC_Escherichia_coli_K12_chr.trna71-AlaGGC47	Escherichia_coli_K12_chr.trna70-AlaGGC_Escherichia_coli_K12_chr.trna71-AlaGGC	47	70		Escherichia_coli_K12_chr.trna16-ValGAC	77	28	34.6667	12320.6		47	70	57	107	37	8	9	87	103	22	150	42	125	15	56	160	145	29	11	26	57	23	11	35	51	13	57	2	0	30	7	17	9	13	13	11	56	36	13
Escherichia_coli_K12_chr.trna70-AlaGGC_Escherichia_coli_K12_chr.trna71-AlaGGC48	Escherichia_coli_K12_chr.trna70-AlaGGC_Escherichia_coli_K12_chr.trna71-AlaGGC	48	70		Escherichia_coli_K12_chr.trna17-ValGAC	77	28	17.3333	6160.31		48	70	57	101	36	7	9	87	103	21	150	42	119	15	56	157	145	26	11	26	55	23	10	33	45	13	56	2	0	28	5	17	9	13	13	11	55	36	13
Escherichia_coli_K12_chr.trna70-AlaGGC_Escherichia_coli_K12_chr.trna71-AlaGGC49	Escherichia_coli_K12_chr.trna70-AlaGGC_Escherichia_coli_K12_chr.trna71-AlaGGC	49	70		Escherichia_coli_K12_chr.trna10-ValTAC_Escherichia_coli_K12_chr.trna12-ValTAC_Escherichia_coli_K12_chr.trna23-ValTAC_Escherichia_coli_K12_chr.trna24-ValTAC_Escherichia_coli_K12_chr.trna25-ValTAC	76	27	124	45702.1		49	70	57	83	36	7	9	87	103	21	148	40	117	15	53	156	143	25	11	26	54	22	9	29	44	12	55	1	0	27	5	17	9	13	13	10	55	36	13
Escherichia_coli_K12_chr.trna70-AlaGGC_Escherichia_coli_K12_chr.trna71-AlaGGC50	Escherichia_coli_K12_chr.trna70-AlaGGC_Escherichia_coli_K12_chr.trna71-AlaGGC	50	64								50	64	57	78	36	7	9	86	96	21	145	38	106	15	53	155	115	25	11	26	54	21	9	27	40	12	55	1	0	26	5	17	9	13	13	9	55	36	12
Escherichia_coli_K12_chr.trna70-AlaGGC_Escherichia_coli_K12_chr.trna71-AlaGGC51	Escherichia_coli_K12_chr.trna70-AlaGGC_Escherichia_coli_K12_chr.trna71-AlaGGC	51	30								51	30	32	69	31	3	5	65	70	19	70	30	90	7	25	102	113	19	4	24	41	16	8	22	36	9	23	0	0	19	4	4	3	9	12	7	46	30	10
Escherichia_coli_K12_chr.trna70-AlaGGC_Escherichia_coli_K12_chr.trna71-AlaGGC52	Escherichia_coli_K12_chr.trna70-AlaGGC_Escherichia_coli_K12_chr.trna71-AlaGGC	52	30								52	30	31	67	31	3	5	63	67	19	63	29	88	7	24	99	112	19	4	24	40	16	8	21	33	9	21	0	0	18	4	4	3	9	11	7	45	30	9
Escherichia_coli_K12_chr.trna70-AlaGGC_Escherichia_coli_K12_chr.trna71-AlaGGC53	Escherichia_coli_K12_chr.trna70-AlaGGC_Escherichia_coli_K12_chr.trna71-AlaGGC	53	29								53	29	30	62	30	3	5	63	66	17	63	29	87	7	24	98	112	18	3	24	38	15	8	20	31	9	21	0	0	17	4	4	3	8	8	6	41	27	8
Escherichia_coli_K12_chr.trna70-AlaGGC_Escherichia_coli_K12_chr.trna71-AlaGGC54	Escherichia_coli_K12_chr.trna70-AlaGGC_Escherichia_coli_K12_chr.trna71-AlaGGC	54	29								54	29	27	60	30	3	5	60	66	17	62	27	84	7	23	97	110	16	2	23	35	15	8	19	25	9	20	0	0	16	4	3	3	7	6	6	40	27	7
Escherichia_coli_K12_chr.trna70-AlaGGC_Escherichia_coli_K12_chr.trna71-AlaGGC55	Escherichia_coli_K12_chr.trna70-AlaGGC_Escherichia_coli_K12_chr.trna71-AlaGGC	55	27								55	27	24	60	30	3	5	58	65	16	60	25	80	7	22	95	106	15	2	22	34	15	8	18	24	9	20	0	0	15	4	3	3	6	6	5	39	27	6
Escherichia_coli_K12_chr.trna70-AlaGGC_Escherichia_coli_K12_chr.trna71-AlaGGC56	Escherichia_coli_K12_chr.trna70-AlaGGC_Escherichia_coli_K12_chr.trna71-AlaGGC	56	23								56	23	21	60	28	3	3	24	64	14	22	15	49	6	16	40	32	13	2	22	34	14	7	18	24	9	20	0	0	13	3	3	3	6	4	5	37	26	5
Escherichia_coli_K12_chr.trna70-AlaGGC_Escherichia_coli_K12_chr.trna71-AlaGGC57	Escherichia_coli_K12_chr.trna70-AlaGGC_Escherichia_coli_K12_chr.trna71-AlaGGC	57	19								57	19	16	59	27	3	3	23	59	13	18	14	27	6	15	39	23	13	2	22	33	14	7	18	22	9	19	0	0	12	1	3	3	6	3	3	36	25	4
Escherichia_coli_K12_chr.trna70-AlaGGC_Escherichia_coli_K12_chr.trna71-AlaGGC58	Escherichia_coli_K12_chr.trna70-AlaGGC_Escherichia_coli_K12_chr.trna71-AlaGGC	58	11								58	11	13	40	25	3	3	21	46	11	17	12	23	6	11	31	22	13	2	20	31	13	7	17	21	7	18	0	0	6	1	3	2	6	3	3	33	22	3
Escherichia_coli_K12_chr.trna70-AlaGGC_Escherichia_coli_K12_chr.trna71-AlaGGC59	Escherichia_coli_K12_chr.trna70-AlaGGC_Escherichia_coli_K12_chr.trna71-AlaGGC	59	10								59	10	12	36	24	3	3	19	43	10	15	9	22	5	11	30	21	13	2	19	31	13	7	17	20	7	17	0	0	5	1	2	2	6	3	3	33	21	3
Escherichia_coli_K12_chr.trna70-AlaGGC_Escherichia_coli_K12_chr.trna71-AlaGGC60	Escherichia_coli_K12_chr.trna70-AlaGGC_Escherichia_coli_K12_chr.trna71-AlaGGC	60	9								60	9	10	35	24	3	3	18	41	10	15	8	20	4	10	28	19	13	2	18	31	13	6	17	20	6	16	0	0	5	1	2	2	6	3	3	32	21	3
Escherichia_coli_K12_chr.trna70-AlaGGC_Escherichia_coli_K12_chr.trna71-AlaGGC61	Escherichia_coli_K12_chr.trna70-AlaGGC_Escherichia_coli_K12_chr.trna71-AlaGGC	61	6								61	6	9	35	22	3	2	17	34	9	14	6	18	4	9	24	18	12	2	16	30	12	6	16	18	5	12	0	0	5	0	2	2	6	3	3	31	19	2
Escherichia_coli_K12_chr.trna70-AlaGGC_Escherichia_coli_K12_chr.trna71-AlaGGC62	Escherichia_coli_K12_chr.trna70-AlaGGC_Escherichia_coli_K12_chr.trna71-AlaGGC	62	4								62	4	7	32	19	3	2	16	30	8	13	4	15	4	8	19	17	12	2	15	30	12	6	16	9	5	11	0	0	5	0	2	2	6	3	3	30	18	2
Escherichia_coli_K12_chr.trna70-AlaGGC_Escherichia_coli_K12_chr.trna71-AlaGGC63	Escherichia_coli_K12_chr.trna70-AlaGGC_Escherichia_coli_K12_chr.trna71-AlaGGC	63	3								63	3	6	32	17	3	2	14	29	7	9	2	14	4	6	17	15	11	2	13	28	11	6	15	8	3	8	0	0	5	0	2	1	6	2	3	29	18	2
Escherichia_coli_K12_chr.trna70-AlaGGC_Escherichia_coli_K12_chr.trna71-AlaGGC64	Escherichia_coli_K12_chr.trna70-AlaGGC_Escherichia_coli_K12_chr.trna71-AlaGGC	64	2								64	2	5	32	15	2	2	12	24	6	8	2	12	3	5	12	14	10	2	11	24	10	5	9	5	3	7	0	0	4	0	2	1	3	2	3	28	18	2
Escherichia_coli_K12_chr.trna70-AlaGGC_Escherichia_coli_K12_chr.trna71-AlaGGC65	Escherichia_coli_K12_chr.trna70-AlaGGC_Escherichia_coli_K12_chr.trna71-AlaGGC	65	2								65	2	4	32	14	2	2	11	23	5	7	2	10	2	4	12	14	9	2	10	22	9	5	8	5	3	7	0	0	4	0	2	1	3	2	3	27	18	2
Escherichia_coli_K12_chr.trna70-AlaGGC_Escherichia_coli_K12_chr.trna71-AlaGGC66	Escherichia_coli_K12_chr.trna70-AlaGGC_Escherichia_coli_K12_chr.trna71-AlaGGC	66	2								66	2	1	28	5	2	1	11	21	4	7	2	8	2	4	12	12	9	2	10	21	9	5	6	4	3	6	0	0	3	0	2	1	2	1	3	26	17	2
Escherichia_coli_K12_chr.trna70-AlaGGC_Escherichia_coli_K12_chr.trna71-AlaGGC67	Escherichia_coli_K12_chr.trna70-AlaGGC_Escherichia_coli_K12_chr.trna71-AlaGGC	67	2								67	2	1	21	4	2	1	10	19	4	7	2	7	2	4	12	11	8	2	10	21	9	5	6	3	3	5	0	0	3	0	2	0	2	1	3	26	16	2
Escherichia_coli_K12_chr.trna70-AlaGGC_Escherichia_coli_K12_chr.trna71-AlaGGC68	Escherichia_coli_K12_chr.trna70-AlaGGC_Escherichia_coli_K12_chr.trna71-AlaGGC	68	2								68	2	1	21	4	2	1	9	19	3	6	2	7	2	4	11	10	8	2	10	21	9	5	6	3	2	3	0	0	3	0	2	0	2	1	3	25	15	2
Escherichia_coli_K12_chr.trna70-AlaGGC_Escherichia_coli_K12_chr.trna71-AlaGGC69	Escherichia_coli_K12_chr.trna70-AlaGGC_Escherichia_coli_K12_chr.trna71-AlaGGC	69	2								69	2	1	21	3	2	1	7	15	1	3	2	6	2	4	7	8	7	1	9	21	8	5	6	3	2	3	0	0	3	0	2	0	2	1	2	22	13	2
Escherichia_coli_K12_chr.trna70-AlaGGC_Escherichia_coli_K12_chr.trna71-AlaGGC70	Escherichia_coli_K12_chr.trna70-AlaGGC_Escherichia_coli_K12_chr.trna71-AlaGGC	70	1								70	1	1	16	1	2	1	6	8	1	2	2	4	1	4	4	6	6	1	7	17	6	3	5	2	2	3	0	0	1	0	2	0	2	1	2	20	12	2
Escherichia_coli_K12_chr.trna70-AlaGGC_Escherichia_coli_K12_chr.trna71-AlaGGC71	Escherichia_coli_K12_chr.trna70-AlaGGC_Escherichia_coli_K12_chr.trna71-AlaGGC	71	1								71	1	0	13	1	1	1	4	6	0	1	2	3	1	4	3	5	5	1	5	16	5	3	5	2	1	2	0	0	1	0	0	0	1	1	2	19	12	2
Escherichia_coli_K12_chr.trna70-AlaGGC_Escherichia_coli_K12_chr.trna71-AlaGGC72	Escherichia_coli_K12_chr.trna70-AlaGGC_Escherichia_coli_K12_chr.trna71-AlaGGC	72	1								72	1	0	12	1	0	1	3	5	0	0	2	1	1	4	2	3	3	1	5	16	5	3	4	2	0	1	0	0	1	0	0	0	0	1	2	19	10	2
Escherichia_coli_K12_chr.trna70-AlaGGC_Escherichia_coli_K12_chr.trna71-AlaGGC73	Escherichia_coli_K12_chr.trna70-AlaGGC_Escherichia_coli_K12_chr.trna71-AlaGGC	73	0								73	0	0	12	1	0	1	2	4	0	0	2	1	0	2	0	1	3	1	5	16	5	2	4	2	0	1	0	0	1	0	0	0	0	1	2	19	9	2
Escherichia_coli_K12_chr.trna70-AlaGGC_Escherichia_coli_K12_chr.trna71-AlaGGC74	Escherichia_coli_K12_chr.trna70-AlaGGC_Escherichia_coli_K12_chr.trna71-AlaGGC	74	0								74	0	0	10	1	0	1	0	2	0	0	0	1	0	1	0	1	2	1	5	14	4	2	3	2	0	1	0	0	1	0	0	0	0	1	2	19	9	2
Escherichia_coli_K12_chr.trna70-AlaGGC_Escherichia_coli_K12_chr.trna71-AlaGGC75	Escherichia_coli_K12_chr.trna70-AlaGGC_Escherichia_coli_K12_chr.trna71-AlaGGC	75	0								75	0	0	7	0	0	1	0	1	#N/A	0	0	0	#N/A	0	0	1	1	1	5	14	4	2	3	2	0	0	0	0	1	0	0	0	0	1	2	19	9	2
Escherichia_coli_K12_chr.trna70-AlaGGC_Escherichia_coli_K12_chr.trna71-AlaGGC76	Escherichia_coli_K12_chr.trna70-AlaGGC_Escherichia_coli_K12_chr.trna71-AlaGGC	76	0								76	0	0	0	0	#N/A	1	0	1	#N/A	#N/A	#N/A	0	#N/A	0	#N/A	0	1	1	5	12	4	1	3	0	0	0	0	0	0	0	0	0	0	1	2	19	8	1
Escherichia_coli_K12_chr.trna2-AlaTGC_Escherichia_coli_K12_chr.trna41-AlaTGC_Escherichia_coli_K12_chr.trna58-AlaTGC1	Escherichia_coli_K12_chr.trna2-AlaTGC_Escherichia_coli_K12_chr.trna41-AlaTGC_Escherichia_coli_K12_chr.trna58-AlaTGC	1	56								77	#N/A	#N/A	0	0	#N/A	0	#N/A	0	#N/A	#N/A	#N/A	#N/A	#N/A	#N/A	#N/A	#N/A	0	1	5	12	4	1	3	#N/A	0	0	#N/A	#N/A	0	#N/A	0	0	0	1	2	19	7	1
Escherichia_coli_K12_chr.trna2-AlaTGC_Escherichia_coli_K12_chr.trna41-AlaTGC_Escherichia_coli_K12_chr.trna58-AlaTGC2	Escherichia_coli_K12_chr.trna2-AlaTGC_Escherichia_coli_K12_chr.trna41-AlaTGC_Escherichia_coli_K12_chr.trna58-AlaTGC	2	57								78	#N/A	#N/A	#N/A	#N/A	#N/A	#N/A	#N/A	#N/A	#N/A	#N/A	#N/A	#N/A	#N/A	#N/A	#N/A	#N/A	#N/A	1	5	12	4	1	3	#N/A	#N/A	#N/A	#N/A	#N/A	#N/A	#N/A	#N/A	#N/A	#N/A	1	2	19	7	1
Escherichia_coli_K12_chr.trna2-AlaTGC_Escherichia_coli_K12_chr.trna41-AlaTGC_Escherichia_coli_K12_chr.trna58-AlaTGC3	Escherichia_coli_K12_chr.trna2-AlaTGC_Escherichia_coli_K12_chr.trna41-AlaTGC_Escherichia_coli_K12_chr.trna58-AlaTGC	3	58								79	#N/A	#N/A	#N/A	#N/A	#N/A	#N/A	#N/A	#N/A	#N/A	#N/A	#N/A	#N/A	#N/A	#N/A	#N/A	#N/A	#N/A	1	5	11	4	1	3	#N/A	#N/A	#N/A	#N/A	#N/A	#N/A	#N/A	#N/A	#N/A	#N/A	1	2	19	7	1
Escherichia_coli_K12_chr.trna2-AlaTGC_Escherichia_coli_K12_chr.trna41-AlaTGC_Escherichia_coli_K12_chr.trna58-AlaTGC4	Escherichia_coli_K12_chr.trna2-AlaTGC_Escherichia_coli_K12_chr.trna41-AlaTGC_Escherichia_coli_K12_chr.trna58-AlaTGC	4	61								80	#N/A	#N/A	#N/A	#N/A	#N/A	#N/A	#N/A	#N/A	#N/A	#N/A	#N/A	#N/A	#N/A	#N/A	#N/A	#N/A	#N/A	1	5	9	4	1	2	#N/A	#N/A	#N/A	#N/A	#N/A	#N/A	#N/A	#N/A	#N/A	#N/A	1	2	17	5	1
Escherichia_coli_K12_chr.trna2-AlaTGC_Escherichia_coli_K12_chr.trna41-AlaTGC_Escherichia_coli_K12_chr.trna58-AlaTGC5	Escherichia_coli_K12_chr.trna2-AlaTGC_Escherichia_coli_K12_chr.trna41-AlaTGC_Escherichia_coli_K12_chr.trna58-AlaTGC	5	64								81	#N/A	#N/A	#N/A	#N/A	#N/A	#N/A	#N/A	#N/A	#N/A	#N/A	#N/A	#N/A	#N/A	#N/A	#N/A	#N/A	#N/A	1	5	8	4	1	2	#N/A	#N/A	#N/A	#N/A	#N/A	#N/A	#N/A	#N/A	#N/A	#N/A	1	2	16	3	1
Escherichia_coli_K12_chr.trna2-AlaTGC_Escherichia_coli_K12_chr.trna41-AlaTGC_Escherichia_coli_K12_chr.trna58-AlaTGC6	Escherichia_coli_K12_chr.trna2-AlaTGC_Escherichia_coli_K12_chr.trna41-AlaTGC_Escherichia_coli_K12_chr.trna58-AlaTGC	6	67								82	#N/A	#N/A	#N/A	#N/A	#N/A	#N/A	#N/A	#N/A	#N/A	#N/A	#N/A	#N/A	#N/A	#N/A	#N/A	#N/A	#N/A	0	4	3	4	0	1	#N/A	#N/A	#N/A	#N/A	#N/A	#N/A	#N/A	#N/A	#N/A	#N/A	0	1	15	2	1
Escherichia_coli_K12_chr.trna2-AlaTGC_Escherichia_coli_K12_chr.trna41-AlaTGC_Escherichia_coli_K12_chr.trna58-AlaTGC7	Escherichia_coli_K12_chr.trna2-AlaTGC_Escherichia_coli_K12_chr.trna41-AlaTGC_Escherichia_coli_K12_chr.trna58-AlaTGC	7	72								83	#N/A	#N/A	#N/A	#N/A	#N/A	#N/A	#N/A	#N/A	#N/A	#N/A	#N/A	#N/A	#N/A	#N/A	#N/A	#N/A	#N/A	0	3	1	1	0	0	#N/A	#N/A	#N/A	#N/A	#N/A	#N/A	#N/A	#N/A	#N/A	#N/A	0	0	12	1	1
Escherichia_coli_K12_chr.trna2-AlaTGC_Escherichia_coli_K12_chr.trna41-AlaTGC_Escherichia_coli_K12_chr.trna58-AlaTGC8	Escherichia_coli_K12_chr.trna2-AlaTGC_Escherichia_coli_K12_chr.trna41-AlaTGC_Escherichia_coli_K12_chr.trna58-AlaTGC	8	75								84	#N/A	#N/A	#N/A	#N/A	#N/A	#N/A	#N/A	#N/A	#N/A	#N/A	#N/A	#N/A	#N/A	#N/A	#N/A	#N/A	#N/A	0	2	1	0	0	0	#N/A	#N/A	#N/A	#N/A	#N/A	#N/A	#N/A	#N/A	#N/A	#N/A	0	0	9	1	1
Escherichia_coli_K12_chr.trna2-AlaTGC_Escherichia_coli_K12_chr.trna41-AlaTGC_Escherichia_coli_K12_chr.trna58-AlaTGC9	Escherichia_coli_K12_chr.trna2-AlaTGC_Escherichia_coli_K12_chr.trna41-AlaTGC_Escherichia_coli_K12_chr.trna58-AlaTGC	9	76								85	#N/A	#N/A	#N/A	#N/A	#N/A	#N/A	#N/A	#N/A	#N/A	#N/A	#N/A	#N/A	#N/A	#N/A	#N/A	#N/A	#N/A	0	1	1	0	0	0	#N/A	#N/A	#N/A	#N/A	#N/A	#N/A	#N/A	#N/A	#N/A	#N/A	0	0	8	1	1
Escherichia_coli_K12_chr.trna2-AlaTGC_Escherichia_coli_K12_chr.trna41-AlaTGC_Escherichia_coli_K12_chr.trna58-AlaTGC10	Escherichia_coli_K12_chr.trna2-AlaTGC_Escherichia_coli_K12_chr.trna41-AlaTGC_Escherichia_coli_K12_chr.trna58-AlaTGC	10	78								86	#N/A	#N/A	#N/A	#N/A	#N/A	#N/A	#N/A	#N/A	#N/A	#N/A	#N/A	#N/A	#N/A	#N/A	#N/A	#N/A	#N/A	#N/A	0	0	0	0	#N/A	#N/A	#N/A	#N/A	#N/A	#N/A	#N/A	#N/A	#N/A	#N/A	#N/A	0	0	7	1	1
Escherichia_coli_K12_chr.trna2-AlaTGC_Escherichia_coli_K12_chr.trna41-AlaTGC_Escherichia_coli_K12_chr.trna58-AlaTGC11	Escherichia_coli_K12_chr.trna2-AlaTGC_Escherichia_coli_K12_chr.trna41-AlaTGC_Escherichia_coli_K12_chr.trna58-AlaTGC	11	79								87	#N/A	#N/A	#N/A	#N/A	#N/A	#N/A	#N/A	#N/A	#N/A	#N/A	#N/A	#N/A	#N/A	#N/A	#N/A	#N/A	#N/A	#N/A	0	0	0	0	#N/A	#N/A	#N/A	#N/A	#N/A	#N/A	#N/A	#N/A	#N/A	#N/A	#N/A	0	0	6	0	1
Escherichia_coli_K12_chr.trna2-AlaTGC_Escherichia_coli_K12_chr.trna41-AlaTGC_Escherichia_coli_K12_chr.trna58-AlaTGC12	Escherichia_coli_K12_chr.trna2-AlaTGC_Escherichia_coli_K12_chr.trna41-AlaTGC_Escherichia_coli_K12_chr.trna58-AlaTGC	12	81								88	#N/A	#N/A	#N/A	#N/A	#N/A	#N/A	#N/A	#N/A	#N/A	#N/A	#N/A	#N/A	#N/A	#N/A	#N/A	#N/A	#N/A	#N/A	#N/A	#N/A	#N/A	#N/A	#N/A	#N/A	#N/A	#N/A	#N/A	#N/A	#N/A	#N/A	#N/A	#N/A	#N/A	0	0	5	0	0
Escherichia_coli_K12_chr.trna2-AlaTGC_Escherichia_coli_K12_chr.trna41-AlaTGC_Escherichia_coli_K12_chr.trna58-AlaTGC13	Escherichia_coli_K12_chr.trna2-AlaTGC_Escherichia_coli_K12_chr.trna41-AlaTGC_Escherichia_coli_K12_chr.trna58-AlaTGC	13	82								89	#N/A	#N/A	#N/A	#N/A	#N/A	#N/A	#N/A	#N/A	#N/A	#N/A	#N/A	#N/A	#N/A	#N/A	#N/A	#N/A	#N/A	#N/A	#N/A	#N/A	#N/A	#N/A	#N/A	#N/A	#N/A	#N/A	#N/A	#N/A	#N/A	#N/A	#N/A	#N/A	#N/A	0	0	4	#N/A	#N/A
Escherichia_coli_K12_chr.trna2-AlaTGC_Escherichia_coli_K12_chr.trna41-AlaTGC_Escherichia_coli_K12_chr.trna58-AlaTGC14	Escherichia_coli_K12_chr.trna2-AlaTGC_Escherichia_coli_K12_chr.trna41-AlaTGC_Escherichia_coli_K12_chr.trna58-AlaTGC	14	83								90	#N/A	#N/A	#N/A	#N/A	#N/A	#N/A	#N/A	#N/A	#N/A	#N/A	#N/A	#N/A	#N/A	#N/A	#N/A	#N/A	#N/A	#N/A	#N/A	#N/A	#N/A	#N/A	#N/A	#N/A	#N/A	#N/A	#N/A	#N/A	#N/A	#N/A	#N/A	#N/A	#N/A	0	0	4	#N/A	#N/A
Escherichia_coli_K12_chr.trna2-AlaTGC_Escherichia_coli_K12_chr.trna41-AlaTGC_Escherichia_coli_K12_chr.trna58-AlaTGC15	Escherichia_coli_K12_chr.trna2-AlaTGC_Escherichia_coli_K12_chr.trna41-AlaTGC_Escherichia_coli_K12_chr.trna58-AlaTGC	15	84								91	#N/A	#N/A	#N/A	#N/A	#N/A	#N/A	#N/A	#N/A	#N/A	#N/A	#N/A	#N/A	#N/A	#N/A	#N/A	#N/A	#N/A	#N/A	#N/A	#N/A	#N/A	#N/A	#N/A	#N/A	#N/A	#N/A	#N/A	#N/A	#N/A	#N/A	#N/A	#N/A	#N/A	0	#N/A	4	#N/A	#N/A
Escherichia_coli_K12_chr.trna2-AlaTGC_Escherichia_coli_K12_chr.trna41-AlaTGC_Escherichia_coli_K12_chr.trna58-AlaTGC16	Escherichia_coli_K12_chr.trna2-AlaTGC_Escherichia_coli_K12_chr.trna41-AlaTGC_Escherichia_coli_K12_chr.trna58-AlaTGC	16	87								92	#N/A	#N/A	#N/A	#N/A	#N/A	#N/A	#N/A	#N/A	#N/A	#N/A	#N/A	#N/A	#N/A	#N/A	#N/A	#N/A	#N/A	#N/A	#N/A	#N/A	#N/A	#N/A	#N/A	#N/A	#N/A	#N/A	#N/A	#N/A	#N/A	#N/A	#N/A	#N/A	#N/A	0	#N/A	2	#N/A	#N/A
Escherichia_coli_K12_chr.trna2-AlaTGC_Escherichia_coli_K12_chr.trna41-AlaTGC_Escherichia_coli_K12_chr.trna58-AlaTGC17	Escherichia_coli_K12_chr.trna2-AlaTGC_Escherichia_coli_K12_chr.trna41-AlaTGC_Escherichia_coli_K12_chr.trna58-AlaTGC	17	87								93	#N/A	#N/A	#N/A	#N/A	#N/A	#N/A	#N/A	#N/A	#N/A	#N/A	#N/A	#N/A	#N/A	#N/A	#N/A	#N/A	#N/A	#N/A	#N/A	#N/A	#N/A	#N/A	#N/A	#N/A	#N/A	#N/A	#N/A	#N/A	#N/A	#N/A	#N/A	#N/A	#N/A	#N/A	#N/A	0	#N/A	#N/A
Escherichia_coli_K12_chr.trna2-AlaTGC_Escherichia_coli_K12_chr.trna41-AlaTGC_Escherichia_coli_K12_chr.trna58-AlaTGC18	Escherichia_coli_K12_chr.trna2-AlaTGC_Escherichia_coli_K12_chr.trna41-AlaTGC_Escherichia_coli_K12_chr.trna58-AlaTGC	18	87								94	#N/A	#N/A	#N/A	#N/A	#N/A	#N/A	#N/A	#N/A	#N/A	#N/A	#N/A	#N/A	#N/A	#N/A	#N/A	#N/A	#N/A	#N/A	#N/A	#N/A	#N/A	#N/A	#N/A	#N/A	#N/A	#N/A	#N/A	#N/A	#N/A	#N/A	#N/A	#N/A	#N/A	#N/A	#N/A	#N/A	#N/A	#N/A
Escherichia_coli_K12_chr.trna2-AlaTGC_Escherichia_coli_K12_chr.trna41-AlaTGC_Escherichia_coli_K12_chr.trna58-AlaTGC19	Escherichia_coli_K12_chr.trna2-AlaTGC_Escherichia_coli_K12_chr.trna41-AlaTGC_Escherichia_coli_K12_chr.trna58-AlaTGC	19	87								95	#N/A	#N/A	#N/A	#N/A	#N/A	#N/A	#N/A	#N/A	#N/A	#N/A	#N/A	#N/A	#N/A	#N/A	#N/A	#N/A	#N/A	#N/A	#N/A	#N/A	#N/A	#N/A	#N/A	#N/A	#N/A	#N/A	#N/A	#N/A	#N/A	#N/A	#N/A	#N/A	#N/A	#N/A	#N/A	#N/A	#N/A	#N/A
Escherichia_coli_K12_chr.trna2-AlaTGC_Escherichia_coli_K12_chr.trna41-AlaTGC_Escherichia_coli_K12_chr.trna58-AlaTGC20	Escherichia_coli_K12_chr.trna2-AlaTGC_Escherichia_coli_K12_chr.trna41-AlaTGC_Escherichia_coli_K12_chr.trna58-AlaTGC	20	87								96	#N/A	#N/A	#N/A	#N/A	#N/A	#N/A	#N/A	#N/A	#N/A	#N/A	#N/A	#N/A	#N/A	#N/A	#N/A	#N/A	#N/A	#N/A	#N/A	#N/A	#N/A	#N/A	#N/A	#N/A	#N/A	#N/A	#N/A	#N/A	#N/A	#N/A	#N/A	#N/A	#N/A	#N/A	#N/A	#N/A	#N/A	#N/A
Escherichia_coli_K12_chr.trna2-AlaTGC_Escherichia_coli_K12_chr.trna41-AlaTGC_Escherichia_coli_K12_chr.trna58-AlaTGC21	Escherichia_coli_K12_chr.trna2-AlaTGC_Escherichia_coli_K12_chr.trna41-AlaTGC_Escherichia_coli_K12_chr.trna58-AlaTGC	21	88								97	#N/A	#N/A	#N/A	#N/A	#N/A	#N/A	#N/A	#N/A	#N/A	#N/A	#N/A	#N/A	#N/A	#N/A	#N/A	#N/A	#N/A	#N/A	#N/A	#N/A	#N/A	#N/A	#N/A	#N/A	#N/A	#N/A	#N/A	#N/A	#N/A	#N/A	#N/A	#N/A	#N/A	#N/A	#N/A	#N/A	#N/A	#N/A
Escherichia_coli_K12_chr.trna2-AlaTGC_Escherichia_coli_K12_chr.trna41-AlaTGC_Escherichia_coli_K12_chr.trna58-AlaTGC22	Escherichia_coli_K12_chr.trna2-AlaTGC_Escherichia_coli_K12_chr.trna41-AlaTGC_Escherichia_coli_K12_chr.trna58-AlaTGC	22	88								98	#N/A	#N/A	#N/A	#N/A	#N/A	#N/A	#N/A	#N/A	#N/A	#N/A	#N/A	#N/A	#N/A	#N/A	#N/A	#N/A	#N/A	#N/A	#N/A	#N/A	#N/A	#N/A	#N/A	#N/A	#N/A	#N/A	#N/A	#N/A	#N/A	#N/A	#N/A	#N/A	#N/A	#N/A	#N/A	#N/A	#N/A	#N/A
Escherichia_coli_K12_chr.trna2-AlaTGC_Escherichia_coli_K12_chr.trna41-AlaTGC_Escherichia_coli_K12_chr.trna58-AlaTGC23	Escherichia_coli_K12_chr.trna2-AlaTGC_Escherichia_coli_K12_chr.trna41-AlaTGC_Escherichia_coli_K12_chr.trna58-AlaTGC	23	88								99	#N/A	#N/A	#N/A	#N/A	#N/A	#N/A	#N/A	#N/A	#N/A	#N/A	#N/A	#N/A	#N/A	#N/A	#N/A	#N/A	#N/A	#N/A	#N/A	#N/A	#N/A	#N/A	#N/A	#N/A	#N/A	#N/A	#N/A	#N/A	#N/A	#N/A	#N/A	#N/A	#N/A	#N/A	#N/A	#N/A	#N/A	#N/A
Escherichia_coli_K12_chr.trna2-AlaTGC_Escherichia_coli_K12_chr.trna41-AlaTGC_Escherichia_coli_K12_chr.trna58-AlaTGC24	Escherichia_coli_K12_chr.trna2-AlaTGC_Escherichia_coli_K12_chr.trna41-AlaTGC_Escherichia_coli_K12_chr.trna58-AlaTGC	24	88								100	#N/A	#N/A	#N/A	#N/A	#N/A	#N/A	#N/A	#N/A	#N/A	#N/A	#N/A	#N/A	#N/A	#N/A	#N/A	#N/A	#N/A	#N/A	#N/A	#N/A	#N/A	#N/A	#N/A	#N/A	#N/A	#N/A	#N/A	#N/A	#N/A	#N/A	#N/A	#N/A	#N/A	#N/A	#N/A	#N/A	#N/A	#N/A
Escherichia_coli_K12_chr.trna2-AlaTGC_Escherichia_coli_K12_chr.trna41-AlaTGC_Escherichia_coli_K12_chr.trna58-AlaTGC25	Escherichia_coli_K12_chr.trna2-AlaTGC_Escherichia_coli_K12_chr.trna41-AlaTGC_Escherichia_coli_K12_chr.trna58-AlaTGC	25	88
Escherichia_coli_K12_chr.trna2-AlaTGC_Escherichia_coli_K12_chr.trna41-AlaTGC_Escherichia_coli_K12_chr.trna58-AlaTGC26	Escherichia_coli_K12_chr.trna2-AlaTGC_Escherichia_coli_K12_chr.trna41-AlaTGC_Escherichia_coli_K12_chr.trna58-AlaTGC	26	88
Escherichia_coli_K12_chr.trna2-AlaTGC_Escherichia_coli_K12_chr.trna41-AlaTGC_Escherichia_coli_K12_chr.trna58-AlaTGC27	Escherichia_coli_K12_chr.trna2-AlaTGC_Escherichia_coli_K12_chr.trna41-AlaTGC_Escherichia_coli_K12_chr.trna58-AlaTGC	27	88
Escherichia_coli_K12_chr.trna2-AlaTGC_Escherichia_coli_K12_chr.trna41-AlaTGC_Escherichia_coli_K12_chr.trna58-AlaTGC28	Escherichia_coli_K12_chr.trna2-AlaTGC_Escherichia_coli_K12_chr.trna41-AlaTGC_Escherichia_coli_K12_chr.trna58-AlaTGC	28	88
Escherichia_coli_K12_chr.trna2-AlaTGC_Escherichia_coli_K12_chr.trna41-AlaTGC_Escherichia_coli_K12_chr.trna58-AlaTGC29	Escherichia_coli_K12_chr.trna2-AlaTGC_Escherichia_coli_K12_chr.trna41-AlaTGC_Escherichia_coli_K12_chr.trna58-AlaTGC	29	88
Escherichia_coli_K12_chr.trna2-AlaTGC_Escherichia_coli_K12_chr.trna41-AlaTGC_Escherichia_coli_K12_chr.trna58-AlaTGC30	Escherichia_coli_K12_chr.trna2-AlaTGC_Escherichia_coli_K12_chr.trna41-AlaTGC_Escherichia_coli_K12_chr.trna58-AlaTGC	30	88
Escherichia_coli_K12_chr.trna2-AlaTGC_Escherichia_coli_K12_chr.trna41-AlaTGC_Escherichia_coli_K12_chr.trna58-AlaTGC31	Escherichia_coli_K12_chr.trna2-AlaTGC_Escherichia_coli_K12_chr.trna41-AlaTGC_Escherichia_coli_K12_chr.trna58-AlaTGC	31	88
Escherichia_coli_K12_chr.trna2-AlaTGC_Escherichia_coli_K12_chr.trna41-AlaTGC_Escherichia_coli_K12_chr.trna58-AlaTGC32	Escherichia_coli_K12_chr.trna2-AlaTGC_Escherichia_coli_K12_chr.trna41-AlaTGC_Escherichia_coli_K12_chr.trna58-AlaTGC	32	87
Escherichia_coli_K12_chr.trna2-AlaTGC_Escherichia_coli_K12_chr.trna41-AlaTGC_Escherichia_coli_K12_chr.trna58-AlaTGC33	Escherichia_coli_K12_chr.trna2-AlaTGC_Escherichia_coli_K12_chr.trna41-AlaTGC_Escherichia_coli_K12_chr.trna58-AlaTGC	33	85
Escherichia_coli_K12_chr.trna2-AlaTGC_Escherichia_coli_K12_chr.trna41-AlaTGC_Escherichia_coli_K12_chr.trna58-AlaTGC34	Escherichia_coli_K12_chr.trna2-AlaTGC_Escherichia_coli_K12_chr.trna41-AlaTGC_Escherichia_coli_K12_chr.trna58-AlaTGC	34	80
Escherichia_coli_K12_chr.trna2-AlaTGC_Escherichia_coli_K12_chr.trna41-AlaTGC_Escherichia_coli_K12_chr.trna58-AlaTGC35	Escherichia_coli_K12_chr.trna2-AlaTGC_Escherichia_coli_K12_chr.trna41-AlaTGC_Escherichia_coli_K12_chr.trna58-AlaTGC	35	79
Escherichia_coli_K12_chr.trna2-AlaTGC_Escherichia_coli_K12_chr.trna41-AlaTGC_Escherichia_coli_K12_chr.trna58-AlaTGC36	Escherichia_coli_K12_chr.trna2-AlaTGC_Escherichia_coli_K12_chr.trna41-AlaTGC_Escherichia_coli_K12_chr.trna58-AlaTGC	36	79
Escherichia_coli_K12_chr.trna2-AlaTGC_Escherichia_coli_K12_chr.trna41-AlaTGC_Escherichia_coli_K12_chr.trna58-AlaTGC37	Escherichia_coli_K12_chr.trna2-AlaTGC_Escherichia_coli_K12_chr.trna41-AlaTGC_Escherichia_coli_K12_chr.trna58-AlaTGC	37	79
Escherichia_coli_K12_chr.trna2-AlaTGC_Escherichia_coli_K12_chr.trna41-AlaTGC_Escherichia_coli_K12_chr.trna58-AlaTGC38	Escherichia_coli_K12_chr.trna2-AlaTGC_Escherichia_coli_K12_chr.trna41-AlaTGC_Escherichia_coli_K12_chr.trna58-AlaTGC	38	79
Escherichia_coli_K12_chr.trna2-AlaTGC_Escherichia_coli_K12_chr.trna41-AlaTGC_Escherichia_coli_K12_chr.trna58-AlaTGC39	Escherichia_coli_K12_chr.trna2-AlaTGC_Escherichia_coli_K12_chr.trna41-AlaTGC_Escherichia_coli_K12_chr.trna58-AlaTGC	39	77
Escherichia_coli_K12_chr.trna2-AlaTGC_Escherichia_coli_K12_chr.trna41-AlaTGC_Escherichia_coli_K12_chr.trna58-AlaTGC40	Escherichia_coli_K12_chr.trna2-AlaTGC_Escherichia_coli_K12_chr.trna41-AlaTGC_Escherichia_coli_K12_chr.trna58-AlaTGC	40	76
Escherichia_coli_K12_chr.trna2-AlaTGC_Escherichia_coli_K12_chr.trna41-AlaTGC_Escherichia_coli_K12_chr.trna58-AlaTGC41	Escherichia_coli_K12_chr.trna2-AlaTGC_Escherichia_coli_K12_chr.trna41-AlaTGC_Escherichia_coli_K12_chr.trna58-AlaTGC	41	69
Escherichia_coli_K12_chr.trna2-AlaTGC_Escherichia_coli_K12_chr.trna41-AlaTGC_Escherichia_coli_K12_chr.trna58-AlaTGC42	Escherichia_coli_K12_chr.trna2-AlaTGC_Escherichia_coli_K12_chr.trna41-AlaTGC_Escherichia_coli_K12_chr.trna58-AlaTGC	42	66
Escherichia_coli_K12_chr.trna2-AlaTGC_Escherichia_coli_K12_chr.trna41-AlaTGC_Escherichia_coli_K12_chr.trna58-AlaTGC43	Escherichia_coli_K12_chr.trna2-AlaTGC_Escherichia_coli_K12_chr.trna41-AlaTGC_Escherichia_coli_K12_chr.trna58-AlaTGC	43	63
Escherichia_coli_K12_chr.trna2-AlaTGC_Escherichia_coli_K12_chr.trna41-AlaTGC_Escherichia_coli_K12_chr.trna58-AlaTGC44	Escherichia_coli_K12_chr.trna2-AlaTGC_Escherichia_coli_K12_chr.trna41-AlaTGC_Escherichia_coli_K12_chr.trna58-AlaTGC	44	61
Escherichia_coli_K12_chr.trna2-AlaTGC_Escherichia_coli_K12_chr.trna41-AlaTGC_Escherichia_coli_K12_chr.trna58-AlaTGC45	Escherichia_coli_K12_chr.trna2-AlaTGC_Escherichia_coli_K12_chr.trna41-AlaTGC_Escherichia_coli_K12_chr.trna58-AlaTGC	45	59
Escherichia_coli_K12_chr.trna2-AlaTGC_Escherichia_coli_K12_chr.trna41-AlaTGC_Escherichia_coli_K12_chr.trna58-AlaTGC46	Escherichia_coli_K12_chr.trna2-AlaTGC_Escherichia_coli_K12_chr.trna41-AlaTGC_Escherichia_coli_K12_chr.trna58-AlaTGC	46	58
Escherichia_coli_K12_chr.trna2-AlaTGC_Escherichia_coli_K12_chr.trna41-AlaTGC_Escherichia_coli_K12_chr.trna58-AlaTGC47	Escherichia_coli_K12_chr.trna2-AlaTGC_Escherichia_coli_K12_chr.trna41-AlaTGC_Escherichia_coli_K12_chr.trna58-AlaTGC	47	57
Escherichia_coli_K12_chr.trna2-AlaTGC_Escherichia_coli_K12_chr.trna41-AlaTGC_Escherichia_coli_K12_chr.trna58-AlaTGC48	Escherichia_coli_K12_chr.trna2-AlaTGC_Escherichia_coli_K12_chr.trna41-AlaTGC_Escherichia_coli_K12_chr.trna58-AlaTGC	48	57
Escherichia_coli_K12_chr.trna2-AlaTGC_Escherichia_coli_K12_chr.trna41-AlaTGC_Escherichia_coli_K12_chr.trna58-AlaTGC49	Escherichia_coli_K12_chr.trna2-AlaTGC_Escherichia_coli_K12_chr.trna41-AlaTGC_Escherichia_coli_K12_chr.trna58-AlaTGC	49	57
Escherichia_coli_K12_chr.trna2-AlaTGC_Escherichia_coli_K12_chr.trna41-AlaTGC_Escherichia_coli_K12_chr.trna58-AlaTGC50	Escherichia_coli_K12_chr.trna2-AlaTGC_Escherichia_coli_K12_chr.trna41-AlaTGC_Escherichia_coli_K12_chr.trna58-AlaTGC	50	57
Escherichia_coli_K12_chr.trna2-AlaTGC_Escherichia_coli_K12_chr.trna41-AlaTGC_Escherichia_coli_K12_chr.trna58-AlaTGC51	Escherichia_coli_K12_chr.trna2-AlaTGC_Escherichia_coli_K12_chr.trna41-AlaTGC_Escherichia_coli_K12_chr.trna58-AlaTGC	51	32
Escherichia_coli_K12_chr.trna2-AlaTGC_Escherichia_coli_K12_chr.trna41-AlaTGC_Escherichia_coli_K12_chr.trna58-AlaTGC52	Escherichia_coli_K12_chr.trna2-AlaTGC_Escherichia_coli_K12_chr.trna41-AlaTGC_Escherichia_coli_K12_chr.trna58-AlaTGC	52	31
Escherichia_coli_K12_chr.trna2-AlaTGC_Escherichia_coli_K12_chr.trna41-AlaTGC_Escherichia_coli_K12_chr.trna58-AlaTGC53	Escherichia_coli_K12_chr.trna2-AlaTGC_Escherichia_coli_K12_chr.trna41-AlaTGC_Escherichia_coli_K12_chr.trna58-AlaTGC	53	30
Escherichia_coli_K12_chr.trna2-AlaTGC_Escherichia_coli_K12_chr.trna41-AlaTGC_Escherichia_coli_K12_chr.trna58-AlaTGC54	Escherichia_coli_K12_chr.trna2-AlaTGC_Escherichia_coli_K12_chr.trna41-AlaTGC_Escherichia_coli_K12_chr.trna58-AlaTGC	54	27
Escherichia_coli_K12_chr.trna2-AlaTGC_Escherichia_coli_K12_chr.trna41-AlaTGC_Escherichia_coli_K12_chr.trna58-AlaTGC55	Escherichia_coli_K12_chr.trna2-AlaTGC_Escherichia_coli_K12_chr.trna41-AlaTGC_Escherichia_coli_K12_chr.trna58-AlaTGC	55	24
Escherichia_coli_K12_chr.trna2-AlaTGC_Escherichia_coli_K12_chr.trna41-AlaTGC_Escherichia_coli_K12_chr.trna58-AlaTGC56	Escherichia_coli_K12_chr.trna2-AlaTGC_Escherichia_coli_K12_chr.trna41-AlaTGC_Escherichia_coli_K12_chr.trna58-AlaTGC	56	21
Escherichia_coli_K12_chr.trna2-AlaTGC_Escherichia_coli_K12_chr.trna41-AlaTGC_Escherichia_coli_K12_chr.trna58-AlaTGC57	Escherichia_coli_K12_chr.trna2-AlaTGC_Escherichia_coli_K12_chr.trna41-AlaTGC_Escherichia_coli_K12_chr.trna58-AlaTGC	57	16
Escherichia_coli_K12_chr.trna2-AlaTGC_Escherichia_coli_K12_chr.trna41-AlaTGC_Escherichia_coli_K12_chr.trna58-AlaTGC58	Escherichia_coli_K12_chr.trna2-AlaTGC_Escherichia_coli_K12_chr.trna41-AlaTGC_Escherichia_coli_K12_chr.trna58-AlaTGC	58	13
Escherichia_coli_K12_chr.trna2-AlaTGC_Escherichia_coli_K12_chr.trna41-AlaTGC_Escherichia_coli_K12_chr.trna58-AlaTGC59	Escherichia_coli_K12_chr.trna2-AlaTGC_Escherichia_coli_K12_chr.trna41-AlaTGC_Escherichia_coli_K12_chr.trna58-AlaTGC	59	12
Escherichia_coli_K12_chr.trna2-AlaTGC_Escherichia_coli_K12_chr.trna41-AlaTGC_Escherichia_coli_K12_chr.trna58-AlaTGC60	Escherichia_coli_K12_chr.trna2-AlaTGC_Escherichia_coli_K12_chr.trna41-AlaTGC_Escherichia_coli_K12_chr.trna58-AlaTGC	60	10
Escherichia_coli_K12_chr.trna2-AlaTGC_Escherichia_coli_K12_chr.trna41-AlaTGC_Escherichia_coli_K12_chr.trna58-AlaTGC61	Escherichia_coli_K12_chr.trna2-AlaTGC_Escherichia_coli_K12_chr.trna41-AlaTGC_Escherichia_coli_K12_chr.trna58-AlaTGC	61	9
Escherichia_coli_K12_chr.trna2-AlaTGC_Escherichia_coli_K12_chr.trna41-AlaTGC_Escherichia_coli_K12_chr.trna58-AlaTGC62	Escherichia_coli_K12_chr.trna2-AlaTGC_Escherichia_coli_K12_chr.trna41-AlaTGC_Escherichia_coli_K12_chr.trna58-AlaTGC	62	7
Escherichia_coli_K12_chr.trna2-AlaTGC_Escherichia_coli_K12_chr.trna41-AlaTGC_Escherichia_coli_K12_chr.trna58-AlaTGC63	Escherichia_coli_K12_chr.trna2-AlaTGC_Escherichia_coli_K12_chr.trna41-AlaTGC_Escherichia_coli_K12_chr.trna58-AlaTGC	63	6
Escherichia_coli_K12_chr.trna2-AlaTGC_Escherichia_coli_K12_chr.trna41-AlaTGC_Escherichia_coli_K12_chr.trna58-AlaTGC64	Escherichia_coli_K12_chr.trna2-AlaTGC_Escherichia_coli_K12_chr.trna41-AlaTGC_Escherichia_coli_K12_chr.trna58-AlaTGC	64	5
Escherichia_coli_K12_chr.trna2-AlaTGC_Escherichia_coli_K12_chr.trna41-AlaTGC_Escherichia_coli_K12_chr.trna58-AlaTGC65	Escherichia_coli_K12_chr.trna2-AlaTGC_Escherichia_coli_K12_chr.trna41-AlaTGC_Escherichia_coli_K12_chr.trna58-AlaTGC	65	4
Escherichia_coli_K12_chr.trna2-AlaTGC_Escherichia_coli_K12_chr.trna41-AlaTGC_Escherichia_coli_K12_chr.trna58-AlaTGC66	Escherichia_coli_K12_chr.trna2-AlaTGC_Escherichia_coli_K12_chr.trna41-AlaTGC_Escherichia_coli_K12_chr.trna58-AlaTGC	66	1
Escherichia_coli_K12_chr.trna2-AlaTGC_Escherichia_coli_K12_chr.trna41-AlaTGC_Escherichia_coli_K12_chr.trna58-AlaTGC67	Escherichia_coli_K12_chr.trna2-AlaTGC_Escherichia_coli_K12_chr.trna41-AlaTGC_Escherichia_coli_K12_chr.trna58-AlaTGC	67	1
Escherichia_coli_K12_chr.trna2-AlaTGC_Escherichia_coli_K12_chr.trna41-AlaTGC_Escherichia_coli_K12_chr.trna58-AlaTGC68	Escherichia_coli_K12_chr.trna2-AlaTGC_Escherichia_coli_K12_chr.trna41-AlaTGC_Escherichia_coli_K12_chr.trna58-AlaTGC	68	1
Escherichia_coli_K12_chr.trna2-AlaTGC_Escherichia_coli_K12_chr.trna41-AlaTGC_Escherichia_coli_K12_chr.trna58-AlaTGC69	Escherichia_coli_K12_chr.trna2-AlaTGC_Escherichia_coli_K12_chr.trna41-AlaTGC_Escherichia_coli_K12_chr.trna58-AlaTGC	69	1
Escherichia_coli_K12_chr.trna2-AlaTGC_Escherichia_coli_K12_chr.trna41-AlaTGC_Escherichia_coli_K12_chr.trna58-AlaTGC70	Escherichia_coli_K12_chr.trna2-AlaTGC_Escherichia_coli_K12_chr.trna41-AlaTGC_Escherichia_coli_K12_chr.trna58-AlaTGC	70	1
Escherichia_coli_K12_chr.trna2-AlaTGC_Escherichia_coli_K12_chr.trna41-AlaTGC_Escherichia_coli_K12_chr.trna58-AlaTGC71	Escherichia_coli_K12_chr.trna2-AlaTGC_Escherichia_coli_K12_chr.trna41-AlaTGC_Escherichia_coli_K12_chr.trna58-AlaTGC	71	0
Escherichia_coli_K12_chr.trna2-AlaTGC_Escherichia_coli_K12_chr.trna41-AlaTGC_Escherichia_coli_K12_chr.trna58-AlaTGC72	Escherichia_coli_K12_chr.trna2-AlaTGC_Escherichia_coli_K12_chr.trna41-AlaTGC_Escherichia_coli_K12_chr.trna58-AlaTGC	72	0
Escherichia_coli_K12_chr.trna2-AlaTGC_Escherichia_coli_K12_chr.trna41-AlaTGC_Escherichia_coli_K12_chr.trna58-AlaTGC73	Escherichia_coli_K12_chr.trna2-AlaTGC_Escherichia_coli_K12_chr.trna41-AlaTGC_Escherichia_coli_K12_chr.trna58-AlaTGC	73	0
Escherichia_coli_K12_chr.trna2-AlaTGC_Escherichia_coli_K12_chr.trna41-AlaTGC_Escherichia_coli_K12_chr.trna58-AlaTGC74	Escherichia_coli_K12_chr.trna2-AlaTGC_Escherichia_coli_K12_chr.trna41-AlaTGC_Escherichia_coli_K12_chr.trna58-AlaTGC	74	0
Escherichia_coli_K12_chr.trna2-AlaTGC_Escherichia_coli_K12_chr.trna41-AlaTGC_Escherichia_coli_K12_chr.trna58-AlaTGC75	Escherichia_coli_K12_chr.trna2-AlaTGC_Escherichia_coli_K12_chr.trna41-AlaTGC_Escherichia_coli_K12_chr.trna58-AlaTGC	75	0
Escherichia_coli_K12_chr.trna2-AlaTGC_Escherichia_coli_K12_chr.trna41-AlaTGC_Escherichia_coli_K12_chr.trna58-AlaTGC76	Escherichia_coli_K12_chr.trna2-AlaTGC_Escherichia_coli_K12_chr.trna41-AlaTGC_Escherichia_coli_K12_chr.trna58-AlaTGC	76	0
Escherichia_coli_K12_chr.trna64-ArgACG_Escherichia_coli_K12_chr.trna65-ArgACG_Escherichia_coli_K12_chr.trna66-ArgACG_Escherichia_coli_K12_chr.trna67-ArgACG1	Escherichia_coli_K12_chr.trna64-ArgACG_Escherichia_coli_K12_chr.trna65-ArgACG_Escherichia_coli_K12_chr.trna66-ArgACG_Escherichia_coli_K12_chr.trna67-ArgACG	1	110
Escherichia_coli_K12_chr.trna64-ArgACG_Escherichia_coli_K12_chr.trna65-ArgACG_Escherichia_coli_K12_chr.trna66-ArgACG_Escherichia_coli_K12_chr.trna67-ArgACG2	Escherichia_coli_K12_chr.trna64-ArgACG_Escherichia_coli_K12_chr.trna65-ArgACG_Escherichia_coli_K12_chr.trna66-ArgACG_Escherichia_coli_K12_chr.trna67-ArgACG	2	112
Escherichia_coli_K12_chr.trna64-ArgACG_Escherichia_coli_K12_chr.trna65-ArgACG_Escherichia_coli_K12_chr.trna66-ArgACG_Escherichia_coli_K12_chr.trna67-ArgACG3	Escherichia_coli_K12_chr.trna64-ArgACG_Escherichia_coli_K12_chr.trna65-ArgACG_Escherichia_coli_K12_chr.trna66-ArgACG_Escherichia_coli_K12_chr.trna67-ArgACG	3	117
Escherichia_coli_K12_chr.trna64-ArgACG_Escherichia_coli_K12_chr.trna65-ArgACG_Escherichia_coli_K12_chr.trna66-ArgACG_Escherichia_coli_K12_chr.trna67-ArgACG4	Escherichia_coli_K12_chr.trna64-ArgACG_Escherichia_coli_K12_chr.trna65-ArgACG_Escherichia_coli_K12_chr.trna66-ArgACG_Escherichia_coli_K12_chr.trna67-ArgACG	4	119
Escherichia_coli_K12_chr.trna64-ArgACG_Escherichia_coli_K12_chr.trna65-ArgACG_Escherichia_coli_K12_chr.trna66-ArgACG_Escherichia_coli_K12_chr.trna67-ArgACG5	Escherichia_coli_K12_chr.trna64-ArgACG_Escherichia_coli_K12_chr.trna65-ArgACG_Escherichia_coli_K12_chr.trna66-ArgACG_Escherichia_coli_K12_chr.trna67-ArgACG	5	119
Escherichia_coli_K12_chr.trna64-ArgACG_Escherichia_coli_K12_chr.trna65-ArgACG_Escherichia_coli_K12_chr.trna66-ArgACG_Escherichia_coli_K12_chr.trna67-ArgACG6	Escherichia_coli_K12_chr.trna64-ArgACG_Escherichia_coli_K12_chr.trna65-ArgACG_Escherichia_coli_K12_chr.trna66-ArgACG_Escherichia_coli_K12_chr.trna67-ArgACG	6	119
Escherichia_coli_K12_chr.trna64-ArgACG_Escherichia_coli_K12_chr.trna65-ArgACG_Escherichia_coli_K12_chr.trna66-ArgACG_Escherichia_coli_K12_chr.trna67-ArgACG7	Escherichia_coli_K12_chr.trna64-ArgACG_Escherichia_coli_K12_chr.trna65-ArgACG_Escherichia_coli_K12_chr.trna66-ArgACG_Escherichia_coli_K12_chr.trna67-ArgACG	7	120
Escherichia_coli_K12_chr.trna64-ArgACG_Escherichia_coli_K12_chr.trna65-ArgACG_Escherichia_coli_K12_chr.trna66-ArgACG_Escherichia_coli_K12_chr.trna67-ArgACG8	Escherichia_coli_K12_chr.trna64-ArgACG_Escherichia_coli_K12_chr.trna65-ArgACG_Escherichia_coli_K12_chr.trna66-ArgACG_Escherichia_coli_K12_chr.trna67-ArgACG	8	139
Escherichia_coli_K12_chr.trna64-ArgACG_Escherichia_coli_K12_chr.trna65-ArgACG_Escherichia_coli_K12_chr.trna66-ArgACG_Escherichia_coli_K12_chr.trna67-ArgACG9	Escherichia_coli_K12_chr.trna64-ArgACG_Escherichia_coli_K12_chr.trna65-ArgACG_Escherichia_coli_K12_chr.trna66-ArgACG_Escherichia_coli_K12_chr.trna67-ArgACG	9	143
Escherichia_coli_K12_chr.trna64-ArgACG_Escherichia_coli_K12_chr.trna65-ArgACG_Escherichia_coli_K12_chr.trna66-ArgACG_Escherichia_coli_K12_chr.trna67-ArgACG10	Escherichia_coli_K12_chr.trna64-ArgACG_Escherichia_coli_K12_chr.trna65-ArgACG_Escherichia_coli_K12_chr.trna66-ArgACG_Escherichia_coli_K12_chr.trna67-ArgACG	10	144
Escherichia_coli_K12_chr.trna64-ArgACG_Escherichia_coli_K12_chr.trna65-ArgACG_Escherichia_coli_K12_chr.trna66-ArgACG_Escherichia_coli_K12_chr.trna67-ArgACG11	Escherichia_coli_K12_chr.trna64-ArgACG_Escherichia_coli_K12_chr.trna65-ArgACG_Escherichia_coli_K12_chr.trna66-ArgACG_Escherichia_coli_K12_chr.trna67-ArgACG	11	144
Escherichia_coli_K12_chr.trna64-ArgACG_Escherichia_coli_K12_chr.trna65-ArgACG_Escherichia_coli_K12_chr.trna66-ArgACG_Escherichia_coli_K12_chr.trna67-ArgACG12	Escherichia_coli_K12_chr.trna64-ArgACG_Escherichia_coli_K12_chr.trna65-ArgACG_Escherichia_coli_K12_chr.trna66-ArgACG_Escherichia_coli_K12_chr.trna67-ArgACG	12	147
Escherichia_coli_K12_chr.trna64-ArgACG_Escherichia_coli_K12_chr.trna65-ArgACG_Escherichia_coli_K12_chr.trna66-ArgACG_Escherichia_coli_K12_chr.trna67-ArgACG13	Escherichia_coli_K12_chr.trna64-ArgACG_Escherichia_coli_K12_chr.trna65-ArgACG_Escherichia_coli_K12_chr.trna66-ArgACG_Escherichia_coli_K12_chr.trna67-ArgACG	13	147
Escherichia_coli_K12_chr.trna64-ArgACG_Escherichia_coli_K12_chr.trna65-ArgACG_Escherichia_coli_K12_chr.trna66-ArgACG_Escherichia_coli_K12_chr.trna67-ArgACG14	Escherichia_coli_K12_chr.trna64-ArgACG_Escherichia_coli_K12_chr.trna65-ArgACG_Escherichia_coli_K12_chr.trna66-ArgACG_Escherichia_coli_K12_chr.trna67-ArgACG	14	147
Escherichia_coli_K12_chr.trna64-ArgACG_Escherichia_coli_K12_chr.trna65-ArgACG_Escherichia_coli_K12_chr.trna66-ArgACG_Escherichia_coli_K12_chr.trna67-ArgACG15	Escherichia_coli_K12_chr.trna64-ArgACG_Escherichia_coli_K12_chr.trna65-ArgACG_Escherichia_coli_K12_chr.trna66-ArgACG_Escherichia_coli_K12_chr.trna67-ArgACG	15	147
Escherichia_coli_K12_chr.trna64-ArgACG_Escherichia_coli_K12_chr.trna65-ArgACG_Escherichia_coli_K12_chr.trna66-ArgACG_Escherichia_coli_K12_chr.trna67-ArgACG16	Escherichia_coli_K12_chr.trna64-ArgACG_Escherichia_coli_K12_chr.trna65-ArgACG_Escherichia_coli_K12_chr.trna66-ArgACG_Escherichia_coli_K12_chr.trna67-ArgACG	16	151
Escherichia_coli_K12_chr.trna64-ArgACG_Escherichia_coli_K12_chr.trna65-ArgACG_Escherichia_coli_K12_chr.trna66-ArgACG_Escherichia_coli_K12_chr.trna67-ArgACG17	Escherichia_coli_K12_chr.trna64-ArgACG_Escherichia_coli_K12_chr.trna65-ArgACG_Escherichia_coli_K12_chr.trna66-ArgACG_Escherichia_coli_K12_chr.trna67-ArgACG	17	158
Escherichia_coli_K12_chr.trna64-ArgACG_Escherichia_coli_K12_chr.trna65-ArgACG_Escherichia_coli_K12_chr.trna66-ArgACG_Escherichia_coli_K12_chr.trna67-ArgACG18	Escherichia_coli_K12_chr.trna64-ArgACG_Escherichia_coli_K12_chr.trna65-ArgACG_Escherichia_coli_K12_chr.trna66-ArgACG_Escherichia_coli_K12_chr.trna67-ArgACG	18	158
Escherichia_coli_K12_chr.trna64-ArgACG_Escherichia_coli_K12_chr.trna65-ArgACG_Escherichia_coli_K12_chr.trna66-ArgACG_Escherichia_coli_K12_chr.trna67-ArgACG19	Escherichia_coli_K12_chr.trna64-ArgACG_Escherichia_coli_K12_chr.trna65-ArgACG_Escherichia_coli_K12_chr.trna66-ArgACG_Escherichia_coli_K12_chr.trna67-ArgACG	19	158
Escherichia_coli_K12_chr.trna64-ArgACG_Escherichia_coli_K12_chr.trna65-ArgACG_Escherichia_coli_K12_chr.trna66-ArgACG_Escherichia_coli_K12_chr.trna67-ArgACG20	Escherichia_coli_K12_chr.trna64-ArgACG_Escherichia_coli_K12_chr.trna65-ArgACG_Escherichia_coli_K12_chr.trna66-ArgACG_Escherichia_coli_K12_chr.trna67-ArgACG	20	163
Escherichia_coli_K12_chr.trna64-ArgACG_Escherichia_coli_K12_chr.trna65-ArgACG_Escherichia_coli_K12_chr.trna66-ArgACG_Escherichia_coli_K12_chr.trna67-ArgACG21	Escherichia_coli_K12_chr.trna64-ArgACG_Escherichia_coli_K12_chr.trna65-ArgACG_Escherichia_coli_K12_chr.trna66-ArgACG_Escherichia_coli_K12_chr.trna67-ArgACG	21	166
Escherichia_coli_K12_chr.trna64-ArgACG_Escherichia_coli_K12_chr.trna65-ArgACG_Escherichia_coli_K12_chr.trna66-ArgACG_Escherichia_coli_K12_chr.trna67-ArgACG22	Escherichia_coli_K12_chr.trna64-ArgACG_Escherichia_coli_K12_chr.trna65-ArgACG_Escherichia_coli_K12_chr.trna66-ArgACG_Escherichia_coli_K12_chr.trna67-ArgACG	22	167
Escherichia_coli_K12_chr.trna64-ArgACG_Escherichia_coli_K12_chr.trna65-ArgACG_Escherichia_coli_K12_chr.trna66-ArgACG_Escherichia_coli_K12_chr.trna67-ArgACG23	Escherichia_coli_K12_chr.trna64-ArgACG_Escherichia_coli_K12_chr.trna65-ArgACG_Escherichia_coli_K12_chr.trna66-ArgACG_Escherichia_coli_K12_chr.trna67-ArgACG	23	167
Escherichia_coli_K12_chr.trna64-ArgACG_Escherichia_coli_K12_chr.trna65-ArgACG_Escherichia_coli_K12_chr.trna66-ArgACG_Escherichia_coli_K12_chr.trna67-ArgACG24	Escherichia_coli_K12_chr.trna64-ArgACG_Escherichia_coli_K12_chr.trna65-ArgACG_Escherichia_coli_K12_chr.trna66-ArgACG_Escherichia_coli_K12_chr.trna67-ArgACG	24	169
Escherichia_coli_K12_chr.trna64-ArgACG_Escherichia_coli_K12_chr.trna65-ArgACG_Escherichia_coli_K12_chr.trna66-ArgACG_Escherichia_coli_K12_chr.trna67-ArgACG25	Escherichia_coli_K12_chr.trna64-ArgACG_Escherichia_coli_K12_chr.trna65-ArgACG_Escherichia_coli_K12_chr.trna66-ArgACG_Escherichia_coli_K12_chr.trna67-ArgACG	25	172
Escherichia_coli_K12_chr.trna64-ArgACG_Escherichia_coli_K12_chr.trna65-ArgACG_Escherichia_coli_K12_chr.trna66-ArgACG_Escherichia_coli_K12_chr.trna67-ArgACG26	Escherichia_coli_K12_chr.trna64-ArgACG_Escherichia_coli_K12_chr.trna65-ArgACG_Escherichia_coli_K12_chr.trna66-ArgACG_Escherichia_coli_K12_chr.trna67-ArgACG	26	179
Escherichia_coli_K12_chr.trna64-ArgACG_Escherichia_coli_K12_chr.trna65-ArgACG_Escherichia_coli_K12_chr.trna66-ArgACG_Escherichia_coli_K12_chr.trna67-ArgACG27	Escherichia_coli_K12_chr.trna64-ArgACG_Escherichia_coli_K12_chr.trna65-ArgACG_Escherichia_coli_K12_chr.trna66-ArgACG_Escherichia_coli_K12_chr.trna67-ArgACG	27	179
Escherichia_coli_K12_chr.trna64-ArgACG_Escherichia_coli_K12_chr.trna65-ArgACG_Escherichia_coli_K12_chr.trna66-ArgACG_Escherichia_coli_K12_chr.trna67-ArgACG28	Escherichia_coli_K12_chr.trna64-ArgACG_Escherichia_coli_K12_chr.trna65-ArgACG_Escherichia_coli_K12_chr.trna66-ArgACG_Escherichia_coli_K12_chr.trna67-ArgACG	28	179
Escherichia_coli_K12_chr.trna64-ArgACG_Escherichia_coli_K12_chr.trna65-ArgACG_Escherichia_coli_K12_chr.trna66-ArgACG_Escherichia_coli_K12_chr.trna67-ArgACG29	Escherichia_coli_K12_chr.trna64-ArgACG_Escherichia_coli_K12_chr.trna65-ArgACG_Escherichia_coli_K12_chr.trna66-ArgACG_Escherichia_coli_K12_chr.trna67-ArgACG	29	179
Escherichia_coli_K12_chr.trna64-ArgACG_Escherichia_coli_K12_chr.trna65-ArgACG_Escherichia_coli_K12_chr.trna66-ArgACG_Escherichia_coli_K12_chr.trna67-ArgACG30	Escherichia_coli_K12_chr.trna64-ArgACG_Escherichia_coli_K12_chr.trna65-ArgACG_Escherichia_coli_K12_chr.trna66-ArgACG_Escherichia_coli_K12_chr.trna67-ArgACG	30	179
Escherichia_coli_K12_chr.trna64-ArgACG_Escherichia_coli_K12_chr.trna65-ArgACG_Escherichia_coli_K12_chr.trna66-ArgACG_Escherichia_coli_K12_chr.trna67-ArgACG31	Escherichia_coli_K12_chr.trna64-ArgACG_Escherichia_coli_K12_chr.trna65-ArgACG_Escherichia_coli_K12_chr.trna66-ArgACG_Escherichia_coli_K12_chr.trna67-ArgACG	31	179
Escherichia_coli_K12_chr.trna64-ArgACG_Escherichia_coli_K12_chr.trna65-ArgACG_Escherichia_coli_K12_chr.trna66-ArgACG_Escherichia_coli_K12_chr.trna67-ArgACG32	Escherichia_coli_K12_chr.trna64-ArgACG_Escherichia_coli_K12_chr.trna65-ArgACG_Escherichia_coli_K12_chr.trna66-ArgACG_Escherichia_coli_K12_chr.trna67-ArgACG	32	177
Escherichia_coli_K12_chr.trna64-ArgACG_Escherichia_coli_K12_chr.trna65-ArgACG_Escherichia_coli_K12_chr.trna66-ArgACG_Escherichia_coli_K12_chr.trna67-ArgACG33	Escherichia_coli_K12_chr.trna64-ArgACG_Escherichia_coli_K12_chr.trna65-ArgACG_Escherichia_coli_K12_chr.trna66-ArgACG_Escherichia_coli_K12_chr.trna67-ArgACG	33	171
Escherichia_coli_K12_chr.trna64-ArgACG_Escherichia_coli_K12_chr.trna65-ArgACG_Escherichia_coli_K12_chr.trna66-ArgACG_Escherichia_coli_K12_chr.trna67-ArgACG34	Escherichia_coli_K12_chr.trna64-ArgACG_Escherichia_coli_K12_chr.trna65-ArgACG_Escherichia_coli_K12_chr.trna66-ArgACG_Escherichia_coli_K12_chr.trna67-ArgACG	34	168
Escherichia_coli_K12_chr.trna64-ArgACG_Escherichia_coli_K12_chr.trna65-ArgACG_Escherichia_coli_K12_chr.trna66-ArgACG_Escherichia_coli_K12_chr.trna67-ArgACG35	Escherichia_coli_K12_chr.trna64-ArgACG_Escherichia_coli_K12_chr.trna65-ArgACG_Escherichia_coli_K12_chr.trna66-ArgACG_Escherichia_coli_K12_chr.trna67-ArgACG	35	165
Escherichia_coli_K12_chr.trna64-ArgACG_Escherichia_coli_K12_chr.trna65-ArgACG_Escherichia_coli_K12_chr.trna66-ArgACG_Escherichia_coli_K12_chr.trna67-ArgACG36	Escherichia_coli_K12_chr.trna64-ArgACG_Escherichia_coli_K12_chr.trna65-ArgACG_Escherichia_coli_K12_chr.trna66-ArgACG_Escherichia_coli_K12_chr.trna67-ArgACG	36	161
Escherichia_coli_K12_chr.trna64-ArgACG_Escherichia_coli_K12_chr.trna65-ArgACG_Escherichia_coli_K12_chr.trna66-ArgACG_Escherichia_coli_K12_chr.trna67-ArgACG37	Escherichia_coli_K12_chr.trna64-ArgACG_Escherichia_coli_K12_chr.trna65-ArgACG_Escherichia_coli_K12_chr.trna66-ArgACG_Escherichia_coli_K12_chr.trna67-ArgACG	37	157
Escherichia_coli_K12_chr.trna64-ArgACG_Escherichia_coli_K12_chr.trna65-ArgACG_Escherichia_coli_K12_chr.trna66-ArgACG_Escherichia_coli_K12_chr.trna67-ArgACG38	Escherichia_coli_K12_chr.trna64-ArgACG_Escherichia_coli_K12_chr.trna65-ArgACG_Escherichia_coli_K12_chr.trna66-ArgACG_Escherichia_coli_K12_chr.trna67-ArgACG	38	151
Escherichia_coli_K12_chr.trna64-ArgACG_Escherichia_coli_K12_chr.trna65-ArgACG_Escherichia_coli_K12_chr.trna66-ArgACG_Escherichia_coli_K12_chr.trna67-ArgACG39	Escherichia_coli_K12_chr.trna64-ArgACG_Escherichia_coli_K12_chr.trna65-ArgACG_Escherichia_coli_K12_chr.trna66-ArgACG_Escherichia_coli_K12_chr.trna67-ArgACG	39	147
Escherichia_coli_K12_chr.trna64-ArgACG_Escherichia_coli_K12_chr.trna65-ArgACG_Escherichia_coli_K12_chr.trna66-ArgACG_Escherichia_coli_K12_chr.trna67-ArgACG40	Escherichia_coli_K12_chr.trna64-ArgACG_Escherichia_coli_K12_chr.trna65-ArgACG_Escherichia_coli_K12_chr.trna66-ArgACG_Escherichia_coli_K12_chr.trna67-ArgACG	40	145
Escherichia_coli_K12_chr.trna64-ArgACG_Escherichia_coli_K12_chr.trna65-ArgACG_Escherichia_coli_K12_chr.trna66-ArgACG_Escherichia_coli_K12_chr.trna67-ArgACG41	Escherichia_coli_K12_chr.trna64-ArgACG_Escherichia_coli_K12_chr.trna65-ArgACG_Escherichia_coli_K12_chr.trna66-ArgACG_Escherichia_coli_K12_chr.trna67-ArgACG	41	139
Escherichia_coli_K12_chr.trna64-ArgACG_Escherichia_coli_K12_chr.trna65-ArgACG_Escherichia_coli_K12_chr.trna66-ArgACG_Escherichia_coli_K12_chr.trna67-ArgACG42	Escherichia_coli_K12_chr.trna64-ArgACG_Escherichia_coli_K12_chr.trna65-ArgACG_Escherichia_coli_K12_chr.trna66-ArgACG_Escherichia_coli_K12_chr.trna67-ArgACG	42	128
Escherichia_coli_K12_chr.trna64-ArgACG_Escherichia_coli_K12_chr.trna65-ArgACG_Escherichia_coli_K12_chr.trna66-ArgACG_Escherichia_coli_K12_chr.trna67-ArgACG43	Escherichia_coli_K12_chr.trna64-ArgACG_Escherichia_coli_K12_chr.trna65-ArgACG_Escherichia_coli_K12_chr.trna66-ArgACG_Escherichia_coli_K12_chr.trna67-ArgACG	43	122
Escherichia_coli_K12_chr.trna64-ArgACG_Escherichia_coli_K12_chr.trna65-ArgACG_Escherichia_coli_K12_chr.trna66-ArgACG_Escherichia_coli_K12_chr.trna67-ArgACG44	Escherichia_coli_K12_chr.trna64-ArgACG_Escherichia_coli_K12_chr.trna65-ArgACG_Escherichia_coli_K12_chr.trna66-ArgACG_Escherichia_coli_K12_chr.trna67-ArgACG	44	118
Escherichia_coli_K12_chr.trna64-ArgACG_Escherichia_coli_K12_chr.trna65-ArgACG_Escherichia_coli_K12_chr.trna66-ArgACG_Escherichia_coli_K12_chr.trna67-ArgACG45	Escherichia_coli_K12_chr.trna64-ArgACG_Escherichia_coli_K12_chr.trna65-ArgACG_Escherichia_coli_K12_chr.trna66-ArgACG_Escherichia_coli_K12_chr.trna67-ArgACG	45	115
Escherichia_coli_K12_chr.trna64-ArgACG_Escherichia_coli_K12_chr.trna65-ArgACG_Escherichia_coli_K12_chr.trna66-ArgACG_Escherichia_coli_K12_chr.trna67-ArgACG46	Escherichia_coli_K12_chr.trna64-ArgACG_Escherichia_coli_K12_chr.trna65-ArgACG_Escherichia_coli_K12_chr.trna66-ArgACG_Escherichia_coli_K12_chr.trna67-ArgACG	46	111
Escherichia_coli_K12_chr.trna64-ArgACG_Escherichia_coli_K12_chr.trna65-ArgACG_Escherichia_coli_K12_chr.trna66-ArgACG_Escherichia_coli_K12_chr.trna67-ArgACG47	Escherichia_coli_K12_chr.trna64-ArgACG_Escherichia_coli_K12_chr.trna65-ArgACG_Escherichia_coli_K12_chr.trna66-ArgACG_Escherichia_coli_K12_chr.trna67-ArgACG	47	107
Escherichia_coli_K12_chr.trna64-ArgACG_Escherichia_coli_K12_chr.trna65-ArgACG_Escherichia_coli_K12_chr.trna66-ArgACG_Escherichia_coli_K12_chr.trna67-ArgACG48	Escherichia_coli_K12_chr.trna64-ArgACG_Escherichia_coli_K12_chr.trna65-ArgACG_Escherichia_coli_K12_chr.trna66-ArgACG_Escherichia_coli_K12_chr.trna67-ArgACG	48	101
Escherichia_coli_K12_chr.trna64-ArgACG_Escherichia_coli_K12_chr.trna65-ArgACG_Escherichia_coli_K12_chr.trna66-ArgACG_Escherichia_coli_K12_chr.trna67-ArgACG49	Escherichia_coli_K12_chr.trna64-ArgACG_Escherichia_coli_K12_chr.trna65-ArgACG_Escherichia_coli_K12_chr.trna66-ArgACG_Escherichia_coli_K12_chr.trna67-ArgACG	49	83
Escherichia_coli_K12_chr.trna64-ArgACG_Escherichia_coli_K12_chr.trna65-ArgACG_Escherichia_coli_K12_chr.trna66-ArgACG_Escherichia_coli_K12_chr.trna67-ArgACG50	Escherichia_coli_K12_chr.trna64-ArgACG_Escherichia_coli_K12_chr.trna65-ArgACG_Escherichia_coli_K12_chr.trna66-ArgACG_Escherichia_coli_K12_chr.trna67-ArgACG	50	78
Escherichia_coli_K12_chr.trna64-ArgACG_Escherichia_coli_K12_chr.trna65-ArgACG_Escherichia_coli_K12_chr.trna66-ArgACG_Escherichia_coli_K12_chr.trna67-ArgACG51	Escherichia_coli_K12_chr.trna64-ArgACG_Escherichia_coli_K12_chr.trna65-ArgACG_Escherichia_coli_K12_chr.trna66-ArgACG_Escherichia_coli_K12_chr.trna67-ArgACG	51	69
Escherichia_coli_K12_chr.trna64-ArgACG_Escherichia_coli_K12_chr.trna65-ArgACG_Escherichia_coli_K12_chr.trna66-ArgACG_Escherichia_coli_K12_chr.trna67-ArgACG52	Escherichia_coli_K12_chr.trna64-ArgACG_Escherichia_coli_K12_chr.trna65-ArgACG_Escherichia_coli_K12_chr.trna66-ArgACG_Escherichia_coli_K12_chr.trna67-ArgACG	52	67
Escherichia_coli_K12_chr.trna64-ArgACG_Escherichia_coli_K12_chr.trna65-ArgACG_Escherichia_coli_K12_chr.trna66-ArgACG_Escherichia_coli_K12_chr.trna67-ArgACG53	Escherichia_coli_K12_chr.trna64-ArgACG_Escherichia_coli_K12_chr.trna65-ArgACG_Escherichia_coli_K12_chr.trna66-ArgACG_Escherichia_coli_K12_chr.trna67-ArgACG	53	62
Escherichia_coli_K12_chr.trna64-ArgACG_Escherichia_coli_K12_chr.trna65-ArgACG_Escherichia_coli_K12_chr.trna66-ArgACG_Escherichia_coli_K12_chr.trna67-ArgACG54	Escherichia_coli_K12_chr.trna64-ArgACG_Escherichia_coli_K12_chr.trna65-ArgACG_Escherichia_coli_K12_chr.trna66-ArgACG_Escherichia_coli_K12_chr.trna67-ArgACG	54	60
Escherichia_coli_K12_chr.trna64-ArgACG_Escherichia_coli_K12_chr.trna65-ArgACG_Escherichia_coli_K12_chr.trna66-ArgACG_Escherichia_coli_K12_chr.trna67-ArgACG55	Escherichia_coli_K12_chr.trna64-ArgACG_Escherichia_coli_K12_chr.trna65-ArgACG_Escherichia_coli_K12_chr.trna66-ArgACG_Escherichia_coli_K12_chr.trna67-ArgACG	55	60
Escherichia_coli_K12_chr.trna64-ArgACG_Escherichia_coli_K12_chr.trna65-ArgACG_Escherichia_coli_K12_chr.trna66-ArgACG_Escherichia_coli_K12_chr.trna67-ArgACG56	Escherichia_coli_K12_chr.trna64-ArgACG_Escherichia_coli_K12_chr.trna65-ArgACG_Escherichia_coli_K12_chr.trna66-ArgACG_Escherichia_coli_K12_chr.trna67-ArgACG	56	60
Escherichia_coli_K12_chr.trna64-ArgACG_Escherichia_coli_K12_chr.trna65-ArgACG_Escherichia_coli_K12_chr.trna66-ArgACG_Escherichia_coli_K12_chr.trna67-ArgACG57	Escherichia_coli_K12_chr.trna64-ArgACG_Escherichia_coli_K12_chr.trna65-ArgACG_Escherichia_coli_K12_chr.trna66-ArgACG_Escherichia_coli_K12_chr.trna67-ArgACG	57	59
Escherichia_coli_K12_chr.trna64-ArgACG_Escherichia_coli_K12_chr.trna65-ArgACG_Escherichia_coli_K12_chr.trna66-ArgACG_Escherichia_coli_K12_chr.trna67-ArgACG58	Escherichia_coli_K12_chr.trna64-ArgACG_Escherichia_coli_K12_chr.trna65-ArgACG_Escherichia_coli_K12_chr.trna66-ArgACG_Escherichia_coli_K12_chr.trna67-ArgACG	58	40
Escherichia_coli_K12_chr.trna64-ArgACG_Escherichia_coli_K12_chr.trna65-ArgACG_Escherichia_coli_K12_chr.trna66-ArgACG_Escherichia_coli_K12_chr.trna67-ArgACG59	Escherichia_coli_K12_chr.trna64-ArgACG_Escherichia_coli_K12_chr.trna65-ArgACG_Escherichia_coli_K12_chr.trna66-ArgACG_Escherichia_coli_K12_chr.trna67-ArgACG	59	36
Escherichia_coli_K12_chr.trna64-ArgACG_Escherichia_coli_K12_chr.trna65-ArgACG_Escherichia_coli_K12_chr.trna66-ArgACG_Escherichia_coli_K12_chr.trna67-ArgACG60	Escherichia_coli_K12_chr.trna64-ArgACG_Escherichia_coli_K12_chr.trna65-ArgACG_Escherichia_coli_K12_chr.trna66-ArgACG_Escherichia_coli_K12_chr.trna67-ArgACG	60	35
Escherichia_coli_K12_chr.trna64-ArgACG_Escherichia_coli_K12_chr.trna65-ArgACG_Escherichia_coli_K12_chr.trna66-ArgACG_Escherichia_coli_K12_chr.trna67-ArgACG61	Escherichia_coli_K12_chr.trna64-ArgACG_Escherichia_coli_K12_chr.trna65-ArgACG_Escherichia_coli_K12_chr.trna66-ArgACG_Escherichia_coli_K12_chr.trna67-ArgACG	61	35
Escherichia_coli_K12_chr.trna64-ArgACG_Escherichia_coli_K12_chr.trna65-ArgACG_Escherichia_coli_K12_chr.trna66-ArgACG_Escherichia_coli_K12_chr.trna67-ArgACG62	Escherichia_coli_K12_chr.trna64-ArgACG_Escherichia_coli_K12_chr.trna65-ArgACG_Escherichia_coli_K12_chr.trna66-ArgACG_Escherichia_coli_K12_chr.trna67-ArgACG	62	32
Escherichia_coli_K12_chr.trna64-ArgACG_Escherichia_coli_K12_chr.trna65-ArgACG_Escherichia_coli_K12_chr.trna66-ArgACG_Escherichia_coli_K12_chr.trna67-ArgACG63	Escherichia_coli_K12_chr.trna64-ArgACG_Escherichia_coli_K12_chr.trna65-ArgACG_Escherichia_coli_K12_chr.trna66-ArgACG_Escherichia_coli_K12_chr.trna67-ArgACG	63	32
Escherichia_coli_K12_chr.trna64-ArgACG_Escherichia_coli_K12_chr.trna65-ArgACG_Escherichia_coli_K12_chr.trna66-ArgACG_Escherichia_coli_K12_chr.trna67-ArgACG64	Escherichia_coli_K12_chr.trna64-ArgACG_Escherichia_coli_K12_chr.trna65-ArgACG_Escherichia_coli_K12_chr.trna66-ArgACG_Escherichia_coli_K12_chr.trna67-ArgACG	64	32
Escherichia_coli_K12_chr.trna64-ArgACG_Escherichia_coli_K12_chr.trna65-ArgACG_Escherichia_coli_K12_chr.trna66-ArgACG_Escherichia_coli_K12_chr.trna67-ArgACG65	Escherichia_coli_K12_chr.trna64-ArgACG_Escherichia_coli_K12_chr.trna65-ArgACG_Escherichia_coli_K12_chr.trna66-ArgACG_Escherichia_coli_K12_chr.trna67-ArgACG	65	32
Escherichia_coli_K12_chr.trna64-ArgACG_Escherichia_coli_K12_chr.trna65-ArgACG_Escherichia_coli_K12_chr.trna66-ArgACG_Escherichia_coli_K12_chr.trna67-ArgACG66	Escherichia_coli_K12_chr.trna64-ArgACG_Escherichia_coli_K12_chr.trna65-ArgACG_Escherichia_coli_K12_chr.trna66-ArgACG_Escherichia_coli_K12_chr.trna67-ArgACG	66	28
Escherichia_coli_K12_chr.trna64-ArgACG_Escherichia_coli_K12_chr.trna65-ArgACG_Escherichia_coli_K12_chr.trna66-ArgACG_Escherichia_coli_K12_chr.trna67-ArgACG67	Escherichia_coli_K12_chr.trna64-ArgACG_Escherichia_coli_K12_chr.trna65-ArgACG_Escherichia_coli_K12_chr.trna66-ArgACG_Escherichia_coli_K12_chr.trna67-ArgACG	67	21
Escherichia_coli_K12_chr.trna64-ArgACG_Escherichia_coli_K12_chr.trna65-ArgACG_Escherichia_coli_K12_chr.trna66-ArgACG_Escherichia_coli_K12_chr.trna67-ArgACG68	Escherichia_coli_K12_chr.trna64-ArgACG_Escherichia_coli_K12_chr.trna65-ArgACG_Escherichia_coli_K12_chr.trna66-ArgACG_Escherichia_coli_K12_chr.trna67-ArgACG	68	21
Escherichia_coli_K12_chr.trna64-ArgACG_Escherichia_coli_K12_chr.trna65-ArgACG_Escherichia_coli_K12_chr.trna66-ArgACG_Escherichia_coli_K12_chr.trna67-ArgACG69	Escherichia_coli_K12_chr.trna64-ArgACG_Escherichia_coli_K12_chr.trna65-ArgACG_Escherichia_coli_K12_chr.trna66-ArgACG_Escherichia_coli_K12_chr.trna67-ArgACG	69	21
Escherichia_coli_K12_chr.trna64-ArgACG_Escherichia_coli_K12_chr.trna65-ArgACG_Escherichia_coli_K12_chr.trna66-ArgACG_Escherichia_coli_K12_chr.trna67-ArgACG70	Escherichia_coli_K12_chr.trna64-ArgACG_Escherichia_coli_K12_chr.trna65-ArgACG_Escherichia_coli_K12_chr.trna66-ArgACG_Escherichia_coli_K12_chr.trna67-ArgACG	70	16
Escherichia_coli_K12_chr.trna64-ArgACG_Escherichia_coli_K12_chr.trna65-ArgACG_Escherichia_coli_K12_chr.trna66-ArgACG_Escherichia_coli_K12_chr.trna67-ArgACG71	Escherichia_coli_K12_chr.trna64-ArgACG_Escherichia_coli_K12_chr.trna65-ArgACG_Escherichia_coli_K12_chr.trna66-ArgACG_Escherichia_coli_K12_chr.trna67-ArgACG	71	13
Escherichia_coli_K12_chr.trna64-ArgACG_Escherichia_coli_K12_chr.trna65-ArgACG_Escherichia_coli_K12_chr.trna66-ArgACG_Escherichia_coli_K12_chr.trna67-ArgACG72	Escherichia_coli_K12_chr.trna64-ArgACG_Escherichia_coli_K12_chr.trna65-ArgACG_Escherichia_coli_K12_chr.trna66-ArgACG_Escherichia_coli_K12_chr.trna67-ArgACG	72	12
Escherichia_coli_K12_chr.trna64-ArgACG_Escherichia_coli_K12_chr.trna65-ArgACG_Escherichia_coli_K12_chr.trna66-ArgACG_Escherichia_coli_K12_chr.trna67-ArgACG73	Escherichia_coli_K12_chr.trna64-ArgACG_Escherichia_coli_K12_chr.trna65-ArgACG_Escherichia_coli_K12_chr.trna66-ArgACG_Escherichia_coli_K12_chr.trna67-ArgACG	73	12
Escherichia_coli_K12_chr.trna64-ArgACG_Escherichia_coli_K12_chr.trna65-ArgACG_Escherichia_coli_K12_chr.trna66-ArgACG_Escherichia_coli_K12_chr.trna67-ArgACG74	Escherichia_coli_K12_chr.trna64-ArgACG_Escherichia_coli_K12_chr.trna65-ArgACG_Escherichia_coli_K12_chr.trna66-ArgACG_Escherichia_coli_K12_chr.trna67-ArgACG	74	10
Escherichia_coli_K12_chr.trna64-ArgACG_Escherichia_coli_K12_chr.trna65-ArgACG_Escherichia_coli_K12_chr.trna66-ArgACG_Escherichia_coli_K12_chr.trna67-ArgACG75	Escherichia_coli_K12_chr.trna64-ArgACG_Escherichia_coli_K12_chr.trna65-ArgACG_Escherichia_coli_K12_chr.trna66-ArgACG_Escherichia_coli_K12_chr.trna67-ArgACG	75	7
Escherichia_coli_K12_chr.trna64-ArgACG_Escherichia_coli_K12_chr.trna65-ArgACG_Escherichia_coli_K12_chr.trna66-ArgACG_Escherichia_coli_K12_chr.trna67-ArgACG76	Escherichia_coli_K12_chr.trna64-ArgACG_Escherichia_coli_K12_chr.trna65-ArgACG_Escherichia_coli_K12_chr.trna66-ArgACG_Escherichia_coli_K12_chr.trna67-ArgACG	76	0
Escherichia_coli_K12_chr.trna64-ArgACG_Escherichia_coli_K12_chr.trna65-ArgACG_Escherichia_coli_K12_chr.trna66-ArgACG_Escherichia_coli_K12_chr.trna67-ArgACG77	Escherichia_coli_K12_chr.trna64-ArgACG_Escherichia_coli_K12_chr.trna65-ArgACG_Escherichia_coli_K12_chr.trna66-ArgACG_Escherichia_coli_K12_chr.trna67-ArgACG	77	0
Escherichia_coli_K12_chr.trna36-ArgCCG1	Escherichia_coli_K12_chr.trna36-ArgCCG	1	25
Escherichia_coli_K12_chr.trna36-ArgCCG2	Escherichia_coli_K12_chr.trna36-ArgCCG	2	25
Escherichia_coli_K12_chr.trna36-ArgCCG3	Escherichia_coli_K12_chr.trna36-ArgCCG	3	26
Escherichia_coli_K12_chr.trna36-ArgCCG4	Escherichia_coli_K12_chr.trna36-ArgCCG	4	26
Escherichia_coli_K12_chr.trna36-ArgCCG5	Escherichia_coli_K12_chr.trna36-ArgCCG	5	26
Escherichia_coli_K12_chr.trna36-ArgCCG6	Escherichia_coli_K12_chr.trna36-ArgCCG	6	28
Escherichia_coli_K12_chr.trna36-ArgCCG7	Escherichia_coli_K12_chr.trna36-ArgCCG	7	29
Escherichia_coli_K12_chr.trna36-ArgCCG8	Escherichia_coli_K12_chr.trna36-ArgCCG	8	31
Escherichia_coli_K12_chr.trna36-ArgCCG9	Escherichia_coli_K12_chr.trna36-ArgCCG	9	32
Escherichia_coli_K12_chr.trna36-ArgCCG10	Escherichia_coli_K12_chr.trna36-ArgCCG	10	32
Escherichia_coli_K12_chr.trna36-ArgCCG11	Escherichia_coli_K12_chr.trna36-ArgCCG	11	34
Escherichia_coli_K12_chr.trna36-ArgCCG12	Escherichia_coli_K12_chr.trna36-ArgCCG	12	37
Escherichia_coli_K12_chr.trna36-ArgCCG13	Escherichia_coli_K12_chr.trna36-ArgCCG	13	39
Escherichia_coli_K12_chr.trna36-ArgCCG14	Escherichia_coli_K12_chr.trna36-ArgCCG	14	41
Escherichia_coli_K12_chr.trna36-ArgCCG15	Escherichia_coli_K12_chr.trna36-ArgCCG	15	42
Escherichia_coli_K12_chr.trna36-ArgCCG16	Escherichia_coli_K12_chr.trna36-ArgCCG	16	51
Escherichia_coli_K12_chr.trna36-ArgCCG17	Escherichia_coli_K12_chr.trna36-ArgCCG	17	52
Escherichia_coli_K12_chr.trna36-ArgCCG18	Escherichia_coli_K12_chr.trna36-ArgCCG	18	52
Escherichia_coli_K12_chr.trna36-ArgCCG19	Escherichia_coli_K12_chr.trna36-ArgCCG	19	53
Escherichia_coli_K12_chr.trna36-ArgCCG20	Escherichia_coli_K12_chr.trna36-ArgCCG	20	55
Escherichia_coli_K12_chr.trna36-ArgCCG21	Escherichia_coli_K12_chr.trna36-ArgCCG	21	55
Escherichia_coli_K12_chr.trna36-ArgCCG22	Escherichia_coli_K12_chr.trna36-ArgCCG	22	55
Escherichia_coli_K12_chr.trna36-ArgCCG23	Escherichia_coli_K12_chr.trna36-ArgCCG	23	55
Escherichia_coli_K12_chr.trna36-ArgCCG24	Escherichia_coli_K12_chr.trna36-ArgCCG	24	55
Escherichia_coli_K12_chr.trna36-ArgCCG25	Escherichia_coli_K12_chr.trna36-ArgCCG	25	56
Escherichia_coli_K12_chr.trna36-ArgCCG26	Escherichia_coli_K12_chr.trna36-ArgCCG	26	56
Escherichia_coli_K12_chr.trna36-ArgCCG27	Escherichia_coli_K12_chr.trna36-ArgCCG	27	56
Escherichia_coli_K12_chr.trna36-ArgCCG28	Escherichia_coli_K12_chr.trna36-ArgCCG	28	56
Escherichia_coli_K12_chr.trna36-ArgCCG29	Escherichia_coli_K12_chr.trna36-ArgCCG	29	56
Escherichia_coli_K12_chr.trna36-ArgCCG30	Escherichia_coli_K12_chr.trna36-ArgCCG	30	56
Escherichia_coli_K12_chr.trna36-ArgCCG31	Escherichia_coli_K12_chr.trna36-ArgCCG	31	56
Escherichia_coli_K12_chr.trna36-ArgCCG32	Escherichia_coli_K12_chr.trna36-ArgCCG	32	56
Escherichia_coli_K12_chr.trna36-ArgCCG33	Escherichia_coli_K12_chr.trna36-ArgCCG	33	56
Escherichia_coli_K12_chr.trna36-ArgCCG34	Escherichia_coli_K12_chr.trna36-ArgCCG	34	54
Escherichia_coli_K12_chr.trna36-ArgCCG35	Escherichia_coli_K12_chr.trna36-ArgCCG	35	53
Escherichia_coli_K12_chr.trna36-ArgCCG36	Escherichia_coli_K12_chr.trna36-ArgCCG	36	51
Escherichia_coli_K12_chr.trna36-ArgCCG37	Escherichia_coli_K12_chr.trna36-ArgCCG	37	50
Escherichia_coli_K12_chr.trna36-ArgCCG38	Escherichia_coli_K12_chr.trna36-ArgCCG	38	43
Escherichia_coli_K12_chr.trna36-ArgCCG39	Escherichia_coli_K12_chr.trna36-ArgCCG	39	42
Escherichia_coli_K12_chr.trna36-ArgCCG40	Escherichia_coli_K12_chr.trna36-ArgCCG	40	41
Escherichia_coli_K12_chr.trna36-ArgCCG41	Escherichia_coli_K12_chr.trna36-ArgCCG	41	41
Escherichia_coli_K12_chr.trna36-ArgCCG42	Escherichia_coli_K12_chr.trna36-ArgCCG	42	41
Escherichia_coli_K12_chr.trna36-ArgCCG43	Escherichia_coli_K12_chr.trna36-ArgCCG	43	41
Escherichia_coli_K12_chr.trna36-ArgCCG44	Escherichia_coli_K12_chr.trna36-ArgCCG	44	40
Escherichia_coli_K12_chr.trna36-ArgCCG45	Escherichia_coli_K12_chr.trna36-ArgCCG	45	39
Escherichia_coli_K12_chr.trna36-ArgCCG46	Escherichia_coli_K12_chr.trna36-ArgCCG	46	38
Escherichia_coli_K12_chr.trna36-ArgCCG47	Escherichia_coli_K12_chr.trna36-ArgCCG	47	37
Escherichia_coli_K12_chr.trna36-ArgCCG48	Escherichia_coli_K12_chr.trna36-ArgCCG	48	36
Escherichia_coli_K12_chr.trna36-ArgCCG49	Escherichia_coli_K12_chr.trna36-ArgCCG	49	36
Escherichia_coli_K12_chr.trna36-ArgCCG50	Escherichia_coli_K12_chr.trna36-ArgCCG	50	36
Escherichia_coli_K12_chr.trna36-ArgCCG51	Escherichia_coli_K12_chr.trna36-ArgCCG	51	31
Escherichia_coli_K12_chr.trna36-ArgCCG52	Escherichia_coli_K12_chr.trna36-ArgCCG	52	31
Escherichia_coli_K12_chr.trna36-ArgCCG53	Escherichia_coli_K12_chr.trna36-ArgCCG	53	30
Escherichia_coli_K12_chr.trna36-ArgCCG54	Escherichia_coli_K12_chr.trna36-ArgCCG	54	30
Escherichia_coli_K12_chr.trna36-ArgCCG55	Escherichia_coli_K12_chr.trna36-ArgCCG	55	30
Escherichia_coli_K12_chr.trna36-ArgCCG56	Escherichia_coli_K12_chr.trna36-ArgCCG	56	28
Escherichia_coli_K12_chr.trna36-ArgCCG57	Escherichia_coli_K12_chr.trna36-ArgCCG	57	27
Escherichia_coli_K12_chr.trna36-ArgCCG58	Escherichia_coli_K12_chr.trna36-ArgCCG	58	25
Escherichia_coli_K12_chr.trna36-ArgCCG59	Escherichia_coli_K12_chr.trna36-ArgCCG	59	24
Escherichia_coli_K12_chr.trna36-ArgCCG60	Escherichia_coli_K12_chr.trna36-ArgCCG	60	24
Escherichia_coli_K12_chr.trna36-ArgCCG61	Escherichia_coli_K12_chr.trna36-ArgCCG	61	22
Escherichia_coli_K12_chr.trna36-ArgCCG62	Escherichia_coli_K12_chr.trna36-ArgCCG	62	19
Escherichia_coli_K12_chr.trna36-ArgCCG63	Escherichia_coli_K12_chr.trna36-ArgCCG	63	17
Escherichia_coli_K12_chr.trna36-ArgCCG64	Escherichia_coli_K12_chr.trna36-ArgCCG	64	15
Escherichia_coli_K12_chr.trna36-ArgCCG65	Escherichia_coli_K12_chr.trna36-ArgCCG	65	14
Escherichia_coli_K12_chr.trna36-ArgCCG66	Escherichia_coli_K12_chr.trna36-ArgCCG	66	5
Escherichia_coli_K12_chr.trna36-ArgCCG67	Escherichia_coli_K12_chr.trna36-ArgCCG	67	4
Escherichia_coli_K12_chr.trna36-ArgCCG68	Escherichia_coli_K12_chr.trna36-ArgCCG	68	4
Escherichia_coli_K12_chr.trna36-ArgCCG69	Escherichia_coli_K12_chr.trna36-ArgCCG	69	3
Escherichia_coli_K12_chr.trna36-ArgCCG70	Escherichia_coli_K12_chr.trna36-ArgCCG	70	1
Escherichia_coli_K12_chr.trna36-ArgCCG71	Escherichia_coli_K12_chr.trna36-ArgCCG	71	1
Escherichia_coli_K12_chr.trna36-ArgCCG72	Escherichia_coli_K12_chr.trna36-ArgCCG	72	1
Escherichia_coli_K12_chr.trna36-ArgCCG73	Escherichia_coli_K12_chr.trna36-ArgCCG	73	1
Escherichia_coli_K12_chr.trna36-ArgCCG74	Escherichia_coli_K12_chr.trna36-ArgCCG	74	1
Escherichia_coli_K12_chr.trna36-ArgCCG75	Escherichia_coli_K12_chr.trna36-ArgCCG	75	0
Escherichia_coli_K12_chr.trna36-ArgCCG76	Escherichia_coli_K12_chr.trna36-ArgCCG	76	0
Escherichia_coli_K12_chr.trna36-ArgCCG77	Escherichia_coli_K12_chr.trna36-ArgCCG	77	0
Escherichia_coli_K12_chr.trna22-ArgCCT1	Escherichia_coli_K12_chr.trna22-ArgCCT	1	6
Escherichia_coli_K12_chr.trna22-ArgCCT2	Escherichia_coli_K12_chr.trna22-ArgCCT	2	6
Escherichia_coli_K12_chr.trna22-ArgCCT3	Escherichia_coli_K12_chr.trna22-ArgCCT	3	6
Escherichia_coli_K12_chr.trna22-ArgCCT4	Escherichia_coli_K12_chr.trna22-ArgCCT	4	6
Escherichia_coli_K12_chr.trna22-ArgCCT5	Escherichia_coli_K12_chr.trna22-ArgCCT	5	6
Escherichia_coli_K12_chr.trna22-ArgCCT6	Escherichia_coli_K12_chr.trna22-ArgCCT	6	6
Escherichia_coli_K12_chr.trna22-ArgCCT7	Escherichia_coli_K12_chr.trna22-ArgCCT	7	6
Escherichia_coli_K12_chr.trna22-ArgCCT8	Escherichia_coli_K12_chr.trna22-ArgCCT	8	6
Escherichia_coli_K12_chr.trna22-ArgCCT9	Escherichia_coli_K12_chr.trna22-ArgCCT	9	6
Escherichia_coli_K12_chr.trna22-ArgCCT10	Escherichia_coli_K12_chr.trna22-ArgCCT	10	6
Escherichia_coli_K12_chr.trna22-ArgCCT11	Escherichia_coli_K12_chr.trna22-ArgCCT	11	6
Escherichia_coli_K12_chr.trna22-ArgCCT12	Escherichia_coli_K12_chr.trna22-ArgCCT	12	6
Escherichia_coli_K12_chr.trna22-ArgCCT13	Escherichia_coli_K12_chr.trna22-ArgCCT	13	6
Escherichia_coli_K12_chr.trna22-ArgCCT14	Escherichia_coli_K12_chr.trna22-ArgCCT	14	7
Escherichia_coli_K12_chr.trna22-ArgCCT15	Escherichia_coli_K12_chr.trna22-ArgCCT	15	7
Escherichia_coli_K12_chr.trna22-ArgCCT16	Escherichia_coli_K12_chr.trna22-ArgCCT	16	7
Escherichia_coli_K12_chr.trna22-ArgCCT17	Escherichia_coli_K12_chr.trna22-ArgCCT	17	7
Escherichia_coli_K12_chr.trna22-ArgCCT18	Escherichia_coli_K12_chr.trna22-ArgCCT	18	7
Escherichia_coli_K12_chr.trna22-ArgCCT19	Escherichia_coli_K12_chr.trna22-ArgCCT	19	7
Escherichia_coli_K12_chr.trna22-ArgCCT20	Escherichia_coli_K12_chr.trna22-ArgCCT	20	7
Escherichia_coli_K12_chr.trna22-ArgCCT21	Escherichia_coli_K12_chr.trna22-ArgCCT	21	8
Escherichia_coli_K12_chr.trna22-ArgCCT22	Escherichia_coli_K12_chr.trna22-ArgCCT	22	9
Escherichia_coli_K12_chr.trna22-ArgCCT23	Escherichia_coli_K12_chr.trna22-ArgCCT	23	9
Escherichia_coli_K12_chr.trna22-ArgCCT24	Escherichia_coli_K12_chr.trna22-ArgCCT	24	9
Escherichia_coli_K12_chr.trna22-ArgCCT25	Escherichia_coli_K12_chr.trna22-ArgCCT	25	9
Escherichia_coli_K12_chr.trna22-ArgCCT26	Escherichia_coli_K12_chr.trna22-ArgCCT	26	9
Escherichia_coli_K12_chr.trna22-ArgCCT27	Escherichia_coli_K12_chr.trna22-ArgCCT	27	9
Escherichia_coli_K12_chr.trna22-ArgCCT28	Escherichia_coli_K12_chr.trna22-ArgCCT	28	9
Escherichia_coli_K12_chr.trna22-ArgCCT29	Escherichia_coli_K12_chr.trna22-ArgCCT	29	9
Escherichia_coli_K12_chr.trna22-ArgCCT30	Escherichia_coli_K12_chr.trna22-ArgCCT	30	9
Escherichia_coli_K12_chr.trna22-ArgCCT31	Escherichia_coli_K12_chr.trna22-ArgCCT	31	9
Escherichia_coli_K12_chr.trna22-ArgCCT32	Escherichia_coli_K12_chr.trna22-ArgCCT	32	9
Escherichia_coli_K12_chr.trna22-ArgCCT33	Escherichia_coli_K12_chr.trna22-ArgCCT	33	9
Escherichia_coli_K12_chr.trna22-ArgCCT34	Escherichia_coli_K12_chr.trna22-ArgCCT	34	9
Escherichia_coli_K12_chr.trna22-ArgCCT35	Escherichia_coli_K12_chr.trna22-ArgCCT	35	9
Escherichia_coli_K12_chr.trna22-ArgCCT36	Escherichia_coli_K12_chr.trna22-ArgCCT	36	9
Escherichia_coli_K12_chr.trna22-ArgCCT37	Escherichia_coli_K12_chr.trna22-ArgCCT	37	9
Escherichia_coli_K12_chr.trna22-ArgCCT38	Escherichia_coli_K12_chr.trna22-ArgCCT	38	9
Escherichia_coli_K12_chr.trna22-ArgCCT39	Escherichia_coli_K12_chr.trna22-ArgCCT	39	9
Escherichia_coli_K12_chr.trna22-ArgCCT40	Escherichia_coli_K12_chr.trna22-ArgCCT	40	9
Escherichia_coli_K12_chr.trna22-ArgCCT41	Escherichia_coli_K12_chr.trna22-ArgCCT	41	9
Escherichia_coli_K12_chr.trna22-ArgCCT42	Escherichia_coli_K12_chr.trna22-ArgCCT	42	9
Escherichia_coli_K12_chr.trna22-ArgCCT43	Escherichia_coli_K12_chr.trna22-ArgCCT	43	9
Escherichia_coli_K12_chr.trna22-ArgCCT44	Escherichia_coli_K12_chr.trna22-ArgCCT	44	9
Escherichia_coli_K12_chr.trna22-ArgCCT45	Escherichia_coli_K12_chr.trna22-ArgCCT	45	9
Escherichia_coli_K12_chr.trna22-ArgCCT46	Escherichia_coli_K12_chr.trna22-ArgCCT	46	8
Escherichia_coli_K12_chr.trna22-ArgCCT47	Escherichia_coli_K12_chr.trna22-ArgCCT	47	8
Escherichia_coli_K12_chr.trna22-ArgCCT48	Escherichia_coli_K12_chr.trna22-ArgCCT	48	7
Escherichia_coli_K12_chr.trna22-ArgCCT49	Escherichia_coli_K12_chr.trna22-ArgCCT	49	7
Escherichia_coli_K12_chr.trna22-ArgCCT50	Escherichia_coli_K12_chr.trna22-ArgCCT	50	7
Escherichia_coli_K12_chr.trna22-ArgCCT51	Escherichia_coli_K12_chr.trna22-ArgCCT	51	3
Escherichia_coli_K12_chr.trna22-ArgCCT52	Escherichia_coli_K12_chr.trna22-ArgCCT	52	3
Escherichia_coli_K12_chr.trna22-ArgCCT53	Escherichia_coli_K12_chr.trna22-ArgCCT	53	3
Escherichia_coli_K12_chr.trna22-ArgCCT54	Escherichia_coli_K12_chr.trna22-ArgCCT	54	3
Escherichia_coli_K12_chr.trna22-ArgCCT55	Escherichia_coli_K12_chr.trna22-ArgCCT	55	3
Escherichia_coli_K12_chr.trna22-ArgCCT56	Escherichia_coli_K12_chr.trna22-ArgCCT	56	3
Escherichia_coli_K12_chr.trna22-ArgCCT57	Escherichia_coli_K12_chr.trna22-ArgCCT	57	3
Escherichia_coli_K12_chr.trna22-ArgCCT58	Escherichia_coli_K12_chr.trna22-ArgCCT	58	3
Escherichia_coli_K12_chr.trna22-ArgCCT59	Escherichia_coli_K12_chr.trna22-ArgCCT	59	3
Escherichia_coli_K12_chr.trna22-ArgCCT60	Escherichia_coli_K12_chr.trna22-ArgCCT	60	3
Escherichia_coli_K12_chr.trna22-ArgCCT61	Escherichia_coli_K12_chr.trna22-ArgCCT	61	3
Escherichia_coli_K12_chr.trna22-ArgCCT62	Escherichia_coli_K12_chr.trna22-ArgCCT	62	3
Escherichia_coli_K12_chr.trna22-ArgCCT63	Escherichia_coli_K12_chr.trna22-ArgCCT	63	3
Escherichia_coli_K12_chr.trna22-ArgCCT64	Escherichia_coli_K12_chr.trna22-ArgCCT	64	2
Escherichia_coli_K12_chr.trna22-ArgCCT65	Escherichia_coli_K12_chr.trna22-ArgCCT	65	2
Escherichia_coli_K12_chr.trna22-ArgCCT66	Escherichia_coli_K12_chr.trna22-ArgCCT	66	2
Escherichia_coli_K12_chr.trna22-ArgCCT67	Escherichia_coli_K12_chr.trna22-ArgCCT	67	2
Escherichia_coli_K12_chr.trna22-ArgCCT68	Escherichia_coli_K12_chr.trna22-ArgCCT	68	2
Escherichia_coli_K12_chr.trna22-ArgCCT69	Escherichia_coli_K12_chr.trna22-ArgCCT	69	2
Escherichia_coli_K12_chr.trna22-ArgCCT70	Escherichia_coli_K12_chr.trna22-ArgCCT	70	2
Escherichia_coli_K12_chr.trna22-ArgCCT71	Escherichia_coli_K12_chr.trna22-ArgCCT	71	1
Escherichia_coli_K12_chr.trna22-ArgCCT72	Escherichia_coli_K12_chr.trna22-ArgCCT	72	0
Escherichia_coli_K12_chr.trna22-ArgCCT73	Escherichia_coli_K12_chr.trna22-ArgCCT	73	0
Escherichia_coli_K12_chr.trna22-ArgCCT74	Escherichia_coli_K12_chr.trna22-ArgCCT	74	0
Escherichia_coli_K12_chr.trna22-ArgCCT75	Escherichia_coli_K12_chr.trna22-ArgCCT	75	0
Escherichia_coli_K12_chr.trna8-ArgTCT1	Escherichia_coli_K12_chr.trna8-ArgTCT	1	5
Escherichia_coli_K12_chr.trna8-ArgTCT2	Escherichia_coli_K12_chr.trna8-ArgTCT	2	5
Escherichia_coli_K12_chr.trna8-ArgTCT3	Escherichia_coli_K12_chr.trna8-ArgTCT	3	5
Escherichia_coli_K12_chr.trna8-ArgTCT4	Escherichia_coli_K12_chr.trna8-ArgTCT	4	5
Escherichia_coli_K12_chr.trna8-ArgTCT5	Escherichia_coli_K12_chr.trna8-ArgTCT	5	5
Escherichia_coli_K12_chr.trna8-ArgTCT6	Escherichia_coli_K12_chr.trna8-ArgTCT	6	7
Escherichia_coli_K12_chr.trna8-ArgTCT7	Escherichia_coli_K12_chr.trna8-ArgTCT	7	7
Escherichia_coli_K12_chr.trna8-ArgTCT8	Escherichia_coli_K12_chr.trna8-ArgTCT	8	7
Escherichia_coli_K12_chr.trna8-ArgTCT9	Escherichia_coli_K12_chr.trna8-ArgTCT	9	7
Escherichia_coli_K12_chr.trna8-ArgTCT10	Escherichia_coli_K12_chr.trna8-ArgTCT	10	7
Escherichia_coli_K12_chr.trna8-ArgTCT11	Escherichia_coli_K12_chr.trna8-ArgTCT	11	8
Escherichia_coli_K12_chr.trna8-ArgTCT12	Escherichia_coli_K12_chr.trna8-ArgTCT	12	8
Escherichia_coli_K12_chr.trna8-ArgTCT13	Escherichia_coli_K12_chr.trna8-ArgTCT	13	8
Escherichia_coli_K12_chr.trna8-ArgTCT14	Escherichia_coli_K12_chr.trna8-ArgTCT	14	8
Escherichia_coli_K12_chr.trna8-ArgTCT15	Escherichia_coli_K12_chr.trna8-ArgTCT	15	8
Escherichia_coli_K12_chr.trna8-ArgTCT16	Escherichia_coli_K12_chr.trna8-ArgTCT	16	9
Escherichia_coli_K12_chr.trna8-ArgTCT17	Escherichia_coli_K12_chr.trna8-ArgTCT	17	9
Escherichia_coli_K12_chr.trna8-ArgTCT18	Escherichia_coli_K12_chr.trna8-ArgTCT	18	9
Escherichia_coli_K12_chr.trna8-ArgTCT19	Escherichia_coli_K12_chr.trna8-ArgTCT	19	9
Escherichia_coli_K12_chr.trna8-ArgTCT20	Escherichia_coli_K12_chr.trna8-ArgTCT	20	9
Escherichia_coli_K12_chr.trna8-ArgTCT21	Escherichia_coli_K12_chr.trna8-ArgTCT	21	9
Escherichia_coli_K12_chr.trna8-ArgTCT22	Escherichia_coli_K12_chr.trna8-ArgTCT	22	9
Escherichia_coli_K12_chr.trna8-ArgTCT23	Escherichia_coli_K12_chr.trna8-ArgTCT	23	9
Escherichia_coli_K12_chr.trna8-ArgTCT24	Escherichia_coli_K12_chr.trna8-ArgTCT	24	9
Escherichia_coli_K12_chr.trna8-ArgTCT25	Escherichia_coli_K12_chr.trna8-ArgTCT	25	9
Escherichia_coli_K12_chr.trna8-ArgTCT26	Escherichia_coli_K12_chr.trna8-ArgTCT	26	9
Escherichia_coli_K12_chr.trna8-ArgTCT27	Escherichia_coli_K12_chr.trna8-ArgTCT	27	10
Escherichia_coli_K12_chr.trna8-ArgTCT28	Escherichia_coli_K12_chr.trna8-ArgTCT	28	10
Escherichia_coli_K12_chr.trna8-ArgTCT29	Escherichia_coli_K12_chr.trna8-ArgTCT	29	10
Escherichia_coli_K12_chr.trna8-ArgTCT30	Escherichia_coli_K12_chr.trna8-ArgTCT	30	10
Escherichia_coli_K12_chr.trna8-ArgTCT31	Escherichia_coli_K12_chr.trna8-ArgTCT	31	10
Escherichia_coli_K12_chr.trna8-ArgTCT32	Escherichia_coli_K12_chr.trna8-ArgTCT	32	10
Escherichia_coli_K12_chr.trna8-ArgTCT33	Escherichia_coli_K12_chr.trna8-ArgTCT	33	10
Escherichia_coli_K12_chr.trna8-ArgTCT34	Escherichia_coli_K12_chr.trna8-ArgTCT	34	10
Escherichia_coli_K12_chr.trna8-ArgTCT35	Escherichia_coli_K12_chr.trna8-ArgTCT	35	9
Escherichia_coli_K12_chr.trna8-ArgTCT36	Escherichia_coli_K12_chr.trna8-ArgTCT	36	9
Escherichia_coli_K12_chr.trna8-ArgTCT37	Escherichia_coli_K12_chr.trna8-ArgTCT	37	9
Escherichia_coli_K12_chr.trna8-ArgTCT38	Escherichia_coli_K12_chr.trna8-ArgTCT	38	9
Escherichia_coli_K12_chr.trna8-ArgTCT39	Escherichia_coli_K12_chr.trna8-ArgTCT	39	9
Escherichia_coli_K12_chr.trna8-ArgTCT40	Escherichia_coli_K12_chr.trna8-ArgTCT	40	9
Escherichia_coli_K12_chr.trna8-ArgTCT41	Escherichia_coli_K12_chr.trna8-ArgTCT	41	9
Escherichia_coli_K12_chr.trna8-ArgTCT42	Escherichia_coli_K12_chr.trna8-ArgTCT	42	9
Escherichia_coli_K12_chr.trna8-ArgTCT43	Escherichia_coli_K12_chr.trna8-ArgTCT	43	9
Escherichia_coli_K12_chr.trna8-ArgTCT44	Escherichia_coli_K12_chr.trna8-ArgTCT	44	9
Escherichia_coli_K12_chr.trna8-ArgTCT45	Escherichia_coli_K12_chr.trna8-ArgTCT	45	9
Escherichia_coli_K12_chr.trna8-ArgTCT46	Escherichia_coli_K12_chr.trna8-ArgTCT	46	9
Escherichia_coli_K12_chr.trna8-ArgTCT47	Escherichia_coli_K12_chr.trna8-ArgTCT	47	9
Escherichia_coli_K12_chr.trna8-ArgTCT48	Escherichia_coli_K12_chr.trna8-ArgTCT	48	9
Escherichia_coli_K12_chr.trna8-ArgTCT49	Escherichia_coli_K12_chr.trna8-ArgTCT	49	9
Escherichia_coli_K12_chr.trna8-ArgTCT50	Escherichia_coli_K12_chr.trna8-ArgTCT	50	9
Escherichia_coli_K12_chr.trna8-ArgTCT51	Escherichia_coli_K12_chr.trna8-ArgTCT	51	5
Escherichia_coli_K12_chr.trna8-ArgTCT52	Escherichia_coli_K12_chr.trna8-ArgTCT	52	5
Escherichia_coli_K12_chr.trna8-ArgTCT53	Escherichia_coli_K12_chr.trna8-ArgTCT	53	5
Escherichia_coli_K12_chr.trna8-ArgTCT54	Escherichia_coli_K12_chr.trna8-ArgTCT	54	5
Escherichia_coli_K12_chr.trna8-ArgTCT55	Escherichia_coli_K12_chr.trna8-ArgTCT	55	5
Escherichia_coli_K12_chr.trna8-ArgTCT56	Escherichia_coli_K12_chr.trna8-ArgTCT	56	3
Escherichia_coli_K12_chr.trna8-ArgTCT57	Escherichia_coli_K12_chr.trna8-ArgTCT	57	3
Escherichia_coli_K12_chr.trna8-ArgTCT58	Escherichia_coli_K12_chr.trna8-ArgTCT	58	3
Escherichia_coli_K12_chr.trna8-ArgTCT59	Escherichia_coli_K12_chr.trna8-ArgTCT	59	3
Escherichia_coli_K12_chr.trna8-ArgTCT60	Escherichia_coli_K12_chr.trna8-ArgTCT	60	3
Escherichia_coli_K12_chr.trna8-ArgTCT61	Escherichia_coli_K12_chr.trna8-ArgTCT	61	2
Escherichia_coli_K12_chr.trna8-ArgTCT62	Escherichia_coli_K12_chr.trna8-ArgTCT	62	2
Escherichia_coli_K12_chr.trna8-ArgTCT63	Escherichia_coli_K12_chr.trna8-ArgTCT	63	2
Escherichia_coli_K12_chr.trna8-ArgTCT64	Escherichia_coli_K12_chr.trna8-ArgTCT	64	2
Escherichia_coli_K12_chr.trna8-ArgTCT65	Escherichia_coli_K12_chr.trna8-ArgTCT	65	2
Escherichia_coli_K12_chr.trna8-ArgTCT66	Escherichia_coli_K12_chr.trna8-ArgTCT	66	1
Escherichia_coli_K12_chr.trna8-ArgTCT67	Escherichia_coli_K12_chr.trna8-ArgTCT	67	1
Escherichia_coli_K12_chr.trna8-ArgTCT68	Escherichia_coli_K12_chr.trna8-ArgTCT	68	1
Escherichia_coli_K12_chr.trna8-ArgTCT69	Escherichia_coli_K12_chr.trna8-ArgTCT	69	1
Escherichia_coli_K12_chr.trna8-ArgTCT70	Escherichia_coli_K12_chr.trna8-ArgTCT	70	1
Escherichia_coli_K12_chr.trna8-ArgTCT71	Escherichia_coli_K12_chr.trna8-ArgTCT	71	1
Escherichia_coli_K12_chr.trna8-ArgTCT72	Escherichia_coli_K12_chr.trna8-ArgTCT	72	1
Escherichia_coli_K12_chr.trna8-ArgTCT73	Escherichia_coli_K12_chr.trna8-ArgTCT	73	1
Escherichia_coli_K12_chr.trna8-ArgTCT74	Escherichia_coli_K12_chr.trna8-ArgTCT	74	1
Escherichia_coli_K12_chr.trna8-ArgTCT75	Escherichia_coli_K12_chr.trna8-ArgTCT	75	1
Escherichia_coli_K12_chr.trna8-ArgTCT76	Escherichia_coli_K12_chr.trna8-ArgTCT	76	1
Escherichia_coli_K12_chr.trna8-ArgTCT77	Escherichia_coli_K12_chr.trna8-ArgTCT	77	0
Escherichia_coli_K12_chr.trna18-AsnGTT_Escherichia_coli_K12_chr.trna19-AsnGTT_Escherichia_coli_K12_chr.trna20-AsnGTT_Escherichia_coli_K12_chr.trna72-AsnGTT1	Escherichia_coli_K12_chr.trna18-AsnGTT_Escherichia_coli_K12_chr.trna19-AsnGTT_Escherichia_coli_K12_chr.trna20-AsnGTT_Escherichia_coli_K12_chr.trna72-AsnGTT	1	33
Escherichia_coli_K12_chr.trna18-AsnGTT_Escherichia_coli_K12_chr.trna19-AsnGTT_Escherichia_coli_K12_chr.trna20-AsnGTT_Escherichia_coli_K12_chr.trna72-AsnGTT2	Escherichia_coli_K12_chr.trna18-AsnGTT_Escherichia_coli_K12_chr.trna19-AsnGTT_Escherichia_coli_K12_chr.trna20-AsnGTT_Escherichia_coli_K12_chr.trna72-AsnGTT	2	35
Escherichia_coli_K12_chr.trna18-AsnGTT_Escherichia_coli_K12_chr.trna19-AsnGTT_Escherichia_coli_K12_chr.trna20-AsnGTT_Escherichia_coli_K12_chr.trna72-AsnGTT3	Escherichia_coli_K12_chr.trna18-AsnGTT_Escherichia_coli_K12_chr.trna19-AsnGTT_Escherichia_coli_K12_chr.trna20-AsnGTT_Escherichia_coli_K12_chr.trna72-AsnGTT	3	35
Escherichia_coli_K12_chr.trna18-AsnGTT_Escherichia_coli_K12_chr.trna19-AsnGTT_Escherichia_coli_K12_chr.trna20-AsnGTT_Escherichia_coli_K12_chr.trna72-AsnGTT4	Escherichia_coli_K12_chr.trna18-AsnGTT_Escherichia_coli_K12_chr.trna19-AsnGTT_Escherichia_coli_K12_chr.trna20-AsnGTT_Escherichia_coli_K12_chr.trna72-AsnGTT	4	38
Escherichia_coli_K12_chr.trna18-AsnGTT_Escherichia_coli_K12_chr.trna19-AsnGTT_Escherichia_coli_K12_chr.trna20-AsnGTT_Escherichia_coli_K12_chr.trna72-AsnGTT5	Escherichia_coli_K12_chr.trna18-AsnGTT_Escherichia_coli_K12_chr.trna19-AsnGTT_Escherichia_coli_K12_chr.trna20-AsnGTT_Escherichia_coli_K12_chr.trna72-AsnGTT	5	40
Escherichia_coli_K12_chr.trna18-AsnGTT_Escherichia_coli_K12_chr.trna19-AsnGTT_Escherichia_coli_K12_chr.trna20-AsnGTT_Escherichia_coli_K12_chr.trna72-AsnGTT6	Escherichia_coli_K12_chr.trna18-AsnGTT_Escherichia_coli_K12_chr.trna19-AsnGTT_Escherichia_coli_K12_chr.trna20-AsnGTT_Escherichia_coli_K12_chr.trna72-AsnGTT	6	74
Escherichia_coli_K12_chr.trna18-AsnGTT_Escherichia_coli_K12_chr.trna19-AsnGTT_Escherichia_coli_K12_chr.trna20-AsnGTT_Escherichia_coli_K12_chr.trna72-AsnGTT7	Escherichia_coli_K12_chr.trna18-AsnGTT_Escherichia_coli_K12_chr.trna19-AsnGTT_Escherichia_coli_K12_chr.trna20-AsnGTT_Escherichia_coli_K12_chr.trna72-AsnGTT	7	75
Escherichia_coli_K12_chr.trna18-AsnGTT_Escherichia_coli_K12_chr.trna19-AsnGTT_Escherichia_coli_K12_chr.trna20-AsnGTT_Escherichia_coli_K12_chr.trna72-AsnGTT8	Escherichia_coli_K12_chr.trna18-AsnGTT_Escherichia_coli_K12_chr.trna19-AsnGTT_Escherichia_coli_K12_chr.trna20-AsnGTT_Escherichia_coli_K12_chr.trna72-AsnGTT	8	77
Escherichia_coli_K12_chr.trna18-AsnGTT_Escherichia_coli_K12_chr.trna19-AsnGTT_Escherichia_coli_K12_chr.trna20-AsnGTT_Escherichia_coli_K12_chr.trna72-AsnGTT9	Escherichia_coli_K12_chr.trna18-AsnGTT_Escherichia_coli_K12_chr.trna19-AsnGTT_Escherichia_coli_K12_chr.trna20-AsnGTT_Escherichia_coli_K12_chr.trna72-AsnGTT	9	79
Escherichia_coli_K12_chr.trna18-AsnGTT_Escherichia_coli_K12_chr.trna19-AsnGTT_Escherichia_coli_K12_chr.trna20-AsnGTT_Escherichia_coli_K12_chr.trna72-AsnGTT10	Escherichia_coli_K12_chr.trna18-AsnGTT_Escherichia_coli_K12_chr.trna19-AsnGTT_Escherichia_coli_K12_chr.trna20-AsnGTT_Escherichia_coli_K12_chr.trna72-AsnGTT	10	80
Escherichia_coli_K12_chr.trna18-AsnGTT_Escherichia_coli_K12_chr.trna19-AsnGTT_Escherichia_coli_K12_chr.trna20-AsnGTT_Escherichia_coli_K12_chr.trna72-AsnGTT11	Escherichia_coli_K12_chr.trna18-AsnGTT_Escherichia_coli_K12_chr.trna19-AsnGTT_Escherichia_coli_K12_chr.trna20-AsnGTT_Escherichia_coli_K12_chr.trna72-AsnGTT	11	81
Escherichia_coli_K12_chr.trna18-AsnGTT_Escherichia_coli_K12_chr.trna19-AsnGTT_Escherichia_coli_K12_chr.trna20-AsnGTT_Escherichia_coli_K12_chr.trna72-AsnGTT12	Escherichia_coli_K12_chr.trna18-AsnGTT_Escherichia_coli_K12_chr.trna19-AsnGTT_Escherichia_coli_K12_chr.trna20-AsnGTT_Escherichia_coli_K12_chr.trna72-AsnGTT	12	82
Escherichia_coli_K12_chr.trna18-AsnGTT_Escherichia_coli_K12_chr.trna19-AsnGTT_Escherichia_coli_K12_chr.trna20-AsnGTT_Escherichia_coli_K12_chr.trna72-AsnGTT13	Escherichia_coli_K12_chr.trna18-AsnGTT_Escherichia_coli_K12_chr.trna19-AsnGTT_Escherichia_coli_K12_chr.trna20-AsnGTT_Escherichia_coli_K12_chr.trna72-AsnGTT	13	84
Escherichia_coli_K12_chr.trna18-AsnGTT_Escherichia_coli_K12_chr.trna19-AsnGTT_Escherichia_coli_K12_chr.trna20-AsnGTT_Escherichia_coli_K12_chr.trna72-AsnGTT14	Escherichia_coli_K12_chr.trna18-AsnGTT_Escherichia_coli_K12_chr.trna19-AsnGTT_Escherichia_coli_K12_chr.trna20-AsnGTT_Escherichia_coli_K12_chr.trna72-AsnGTT	14	86
Escherichia_coli_K12_chr.trna18-AsnGTT_Escherichia_coli_K12_chr.trna19-AsnGTT_Escherichia_coli_K12_chr.trna20-AsnGTT_Escherichia_coli_K12_chr.trna72-AsnGTT15	Escherichia_coli_K12_chr.trna18-AsnGTT_Escherichia_coli_K12_chr.trna19-AsnGTT_Escherichia_coli_K12_chr.trna20-AsnGTT_Escherichia_coli_K12_chr.trna72-AsnGTT	15	87
Escherichia_coli_K12_chr.trna18-AsnGTT_Escherichia_coli_K12_chr.trna19-AsnGTT_Escherichia_coli_K12_chr.trna20-AsnGTT_Escherichia_coli_K12_chr.trna72-AsnGTT16	Escherichia_coli_K12_chr.trna18-AsnGTT_Escherichia_coli_K12_chr.trna19-AsnGTT_Escherichia_coli_K12_chr.trna20-AsnGTT_Escherichia_coli_K12_chr.trna72-AsnGTT	16	87
Escherichia_coli_K12_chr.trna18-AsnGTT_Escherichia_coli_K12_chr.trna19-AsnGTT_Escherichia_coli_K12_chr.trna20-AsnGTT_Escherichia_coli_K12_chr.trna72-AsnGTT17	Escherichia_coli_K12_chr.trna18-AsnGTT_Escherichia_coli_K12_chr.trna19-AsnGTT_Escherichia_coli_K12_chr.trna20-AsnGTT_Escherichia_coli_K12_chr.trna72-AsnGTT	17	88
Escherichia_coli_K12_chr.trna18-AsnGTT_Escherichia_coli_K12_chr.trna19-AsnGTT_Escherichia_coli_K12_chr.trna20-AsnGTT_Escherichia_coli_K12_chr.trna72-AsnGTT18	Escherichia_coli_K12_chr.trna18-AsnGTT_Escherichia_coli_K12_chr.trna19-AsnGTT_Escherichia_coli_K12_chr.trna20-AsnGTT_Escherichia_coli_K12_chr.trna72-AsnGTT	18	89
Escherichia_coli_K12_chr.trna18-AsnGTT_Escherichia_coli_K12_chr.trna19-AsnGTT_Escherichia_coli_K12_chr.trna20-AsnGTT_Escherichia_coli_K12_chr.trna72-AsnGTT19	Escherichia_coli_K12_chr.trna18-AsnGTT_Escherichia_coli_K12_chr.trna19-AsnGTT_Escherichia_coli_K12_chr.trna20-AsnGTT_Escherichia_coli_K12_chr.trna72-AsnGTT	19	91
Escherichia_coli_K12_chr.trna18-AsnGTT_Escherichia_coli_K12_chr.trna19-AsnGTT_Escherichia_coli_K12_chr.trna20-AsnGTT_Escherichia_coli_K12_chr.trna72-AsnGTT20	Escherichia_coli_K12_chr.trna18-AsnGTT_Escherichia_coli_K12_chr.trna19-AsnGTT_Escherichia_coli_K12_chr.trna20-AsnGTT_Escherichia_coli_K12_chr.trna72-AsnGTT	20	92
Escherichia_coli_K12_chr.trna18-AsnGTT_Escherichia_coli_K12_chr.trna19-AsnGTT_Escherichia_coli_K12_chr.trna20-AsnGTT_Escherichia_coli_K12_chr.trna72-AsnGTT21	Escherichia_coli_K12_chr.trna18-AsnGTT_Escherichia_coli_K12_chr.trna19-AsnGTT_Escherichia_coli_K12_chr.trna20-AsnGTT_Escherichia_coli_K12_chr.trna72-AsnGTT	21	94
Escherichia_coli_K12_chr.trna18-AsnGTT_Escherichia_coli_K12_chr.trna19-AsnGTT_Escherichia_coli_K12_chr.trna20-AsnGTT_Escherichia_coli_K12_chr.trna72-AsnGTT22	Escherichia_coli_K12_chr.trna18-AsnGTT_Escherichia_coli_K12_chr.trna19-AsnGTT_Escherichia_coli_K12_chr.trna20-AsnGTT_Escherichia_coli_K12_chr.trna72-AsnGTT	22	95
Escherichia_coli_K12_chr.trna18-AsnGTT_Escherichia_coli_K12_chr.trna19-AsnGTT_Escherichia_coli_K12_chr.trna20-AsnGTT_Escherichia_coli_K12_chr.trna72-AsnGTT23	Escherichia_coli_K12_chr.trna18-AsnGTT_Escherichia_coli_K12_chr.trna19-AsnGTT_Escherichia_coli_K12_chr.trna20-AsnGTT_Escherichia_coli_K12_chr.trna72-AsnGTT	23	96
Escherichia_coli_K12_chr.trna18-AsnGTT_Escherichia_coli_K12_chr.trna19-AsnGTT_Escherichia_coli_K12_chr.trna20-AsnGTT_Escherichia_coli_K12_chr.trna72-AsnGTT24	Escherichia_coli_K12_chr.trna18-AsnGTT_Escherichia_coli_K12_chr.trna19-AsnGTT_Escherichia_coli_K12_chr.trna20-AsnGTT_Escherichia_coli_K12_chr.trna72-AsnGTT	24	98
Escherichia_coli_K12_chr.trna18-AsnGTT_Escherichia_coli_K12_chr.trna19-AsnGTT_Escherichia_coli_K12_chr.trna20-AsnGTT_Escherichia_coli_K12_chr.trna72-AsnGTT25	Escherichia_coli_K12_chr.trna18-AsnGTT_Escherichia_coli_K12_chr.trna19-AsnGTT_Escherichia_coli_K12_chr.trna20-AsnGTT_Escherichia_coli_K12_chr.trna72-AsnGTT	25	98
Escherichia_coli_K12_chr.trna18-AsnGTT_Escherichia_coli_K12_chr.trna19-AsnGTT_Escherichia_coli_K12_chr.trna20-AsnGTT_Escherichia_coli_K12_chr.trna72-AsnGTT26	Escherichia_coli_K12_chr.trna18-AsnGTT_Escherichia_coli_K12_chr.trna19-AsnGTT_Escherichia_coli_K12_chr.trna20-AsnGTT_Escherichia_coli_K12_chr.trna72-AsnGTT	26	98
Escherichia_coli_K12_chr.trna18-AsnGTT_Escherichia_coli_K12_chr.trna19-AsnGTT_Escherichia_coli_K12_chr.trna20-AsnGTT_Escherichia_coli_K12_chr.trna72-AsnGTT27	Escherichia_coli_K12_chr.trna18-AsnGTT_Escherichia_coli_K12_chr.trna19-AsnGTT_Escherichia_coli_K12_chr.trna20-AsnGTT_Escherichia_coli_K12_chr.trna72-AsnGTT	27	98
Escherichia_coli_K12_chr.trna18-AsnGTT_Escherichia_coli_K12_chr.trna19-AsnGTT_Escherichia_coli_K12_chr.trna20-AsnGTT_Escherichia_coli_K12_chr.trna72-AsnGTT28	Escherichia_coli_K12_chr.trna18-AsnGTT_Escherichia_coli_K12_chr.trna19-AsnGTT_Escherichia_coli_K12_chr.trna20-AsnGTT_Escherichia_coli_K12_chr.trna72-AsnGTT	28	98
Escherichia_coli_K12_chr.trna18-AsnGTT_Escherichia_coli_K12_chr.trna19-AsnGTT_Escherichia_coli_K12_chr.trna20-AsnGTT_Escherichia_coli_K12_chr.trna72-AsnGTT29	Escherichia_coli_K12_chr.trna18-AsnGTT_Escherichia_coli_K12_chr.trna19-AsnGTT_Escherichia_coli_K12_chr.trna20-AsnGTT_Escherichia_coli_K12_chr.trna72-AsnGTT	29	98
Escherichia_coli_K12_chr.trna18-AsnGTT_Escherichia_coli_K12_chr.trna19-AsnGTT_Escherichia_coli_K12_chr.trna20-AsnGTT_Escherichia_coli_K12_chr.trna72-AsnGTT30	Escherichia_coli_K12_chr.trna18-AsnGTT_Escherichia_coli_K12_chr.trna19-AsnGTT_Escherichia_coli_K12_chr.trna20-AsnGTT_Escherichia_coli_K12_chr.trna72-AsnGTT	30	98
Escherichia_coli_K12_chr.trna18-AsnGTT_Escherichia_coli_K12_chr.trna19-AsnGTT_Escherichia_coli_K12_chr.trna20-AsnGTT_Escherichia_coli_K12_chr.trna72-AsnGTT31	Escherichia_coli_K12_chr.trna18-AsnGTT_Escherichia_coli_K12_chr.trna19-AsnGTT_Escherichia_coli_K12_chr.trna20-AsnGTT_Escherichia_coli_K12_chr.trna72-AsnGTT	31	98
Escherichia_coli_K12_chr.trna18-AsnGTT_Escherichia_coli_K12_chr.trna19-AsnGTT_Escherichia_coli_K12_chr.trna20-AsnGTT_Escherichia_coli_K12_chr.trna72-AsnGTT32	Escherichia_coli_K12_chr.trna18-AsnGTT_Escherichia_coli_K12_chr.trna19-AsnGTT_Escherichia_coli_K12_chr.trna20-AsnGTT_Escherichia_coli_K12_chr.trna72-AsnGTT	32	98
Escherichia_coli_K12_chr.trna18-AsnGTT_Escherichia_coli_K12_chr.trna19-AsnGTT_Escherichia_coli_K12_chr.trna20-AsnGTT_Escherichia_coli_K12_chr.trna72-AsnGTT33	Escherichia_coli_K12_chr.trna18-AsnGTT_Escherichia_coli_K12_chr.trna19-AsnGTT_Escherichia_coli_K12_chr.trna20-AsnGTT_Escherichia_coli_K12_chr.trna72-AsnGTT	33	98
Escherichia_coli_K12_chr.trna18-AsnGTT_Escherichia_coli_K12_chr.trna19-AsnGTT_Escherichia_coli_K12_chr.trna20-AsnGTT_Escherichia_coli_K12_chr.trna72-AsnGTT34	Escherichia_coli_K12_chr.trna18-AsnGTT_Escherichia_coli_K12_chr.trna19-AsnGTT_Escherichia_coli_K12_chr.trna20-AsnGTT_Escherichia_coli_K12_chr.trna72-AsnGTT	34	98
Escherichia_coli_K12_chr.trna18-AsnGTT_Escherichia_coli_K12_chr.trna19-AsnGTT_Escherichia_coli_K12_chr.trna20-AsnGTT_Escherichia_coli_K12_chr.trna72-AsnGTT35	Escherichia_coli_K12_chr.trna18-AsnGTT_Escherichia_coli_K12_chr.trna19-AsnGTT_Escherichia_coli_K12_chr.trna20-AsnGTT_Escherichia_coli_K12_chr.trna72-AsnGTT	35	98
Escherichia_coli_K12_chr.trna18-AsnGTT_Escherichia_coli_K12_chr.trna19-AsnGTT_Escherichia_coli_K12_chr.trna20-AsnGTT_Escherichia_coli_K12_chr.trna72-AsnGTT36	Escherichia_coli_K12_chr.trna18-AsnGTT_Escherichia_coli_K12_chr.trna19-AsnGTT_Escherichia_coli_K12_chr.trna20-AsnGTT_Escherichia_coli_K12_chr.trna72-AsnGTT	36	98
Escherichia_coli_K12_chr.trna18-AsnGTT_Escherichia_coli_K12_chr.trna19-AsnGTT_Escherichia_coli_K12_chr.trna20-AsnGTT_Escherichia_coli_K12_chr.trna72-AsnGTT37	Escherichia_coli_K12_chr.trna18-AsnGTT_Escherichia_coli_K12_chr.trna19-AsnGTT_Escherichia_coli_K12_chr.trna20-AsnGTT_Escherichia_coli_K12_chr.trna72-AsnGTT	37	97
Escherichia_coli_K12_chr.trna18-AsnGTT_Escherichia_coli_K12_chr.trna19-AsnGTT_Escherichia_coli_K12_chr.trna20-AsnGTT_Escherichia_coli_K12_chr.trna72-AsnGTT38	Escherichia_coli_K12_chr.trna18-AsnGTT_Escherichia_coli_K12_chr.trna19-AsnGTT_Escherichia_coli_K12_chr.trna20-AsnGTT_Escherichia_coli_K12_chr.trna72-AsnGTT	38	97
Escherichia_coli_K12_chr.trna18-AsnGTT_Escherichia_coli_K12_chr.trna19-AsnGTT_Escherichia_coli_K12_chr.trna20-AsnGTT_Escherichia_coli_K12_chr.trna72-AsnGTT39	Escherichia_coli_K12_chr.trna18-AsnGTT_Escherichia_coli_K12_chr.trna19-AsnGTT_Escherichia_coli_K12_chr.trna20-AsnGTT_Escherichia_coli_K12_chr.trna72-AsnGTT	39	96
Escherichia_coli_K12_chr.trna18-AsnGTT_Escherichia_coli_K12_chr.trna19-AsnGTT_Escherichia_coli_K12_chr.trna20-AsnGTT_Escherichia_coli_K12_chr.trna72-AsnGTT40	Escherichia_coli_K12_chr.trna18-AsnGTT_Escherichia_coli_K12_chr.trna19-AsnGTT_Escherichia_coli_K12_chr.trna20-AsnGTT_Escherichia_coli_K12_chr.trna72-AsnGTT	40	92
Escherichia_coli_K12_chr.trna18-AsnGTT_Escherichia_coli_K12_chr.trna19-AsnGTT_Escherichia_coli_K12_chr.trna20-AsnGTT_Escherichia_coli_K12_chr.trna72-AsnGTT41	Escherichia_coli_K12_chr.trna18-AsnGTT_Escherichia_coli_K12_chr.trna19-AsnGTT_Escherichia_coli_K12_chr.trna20-AsnGTT_Escherichia_coli_K12_chr.trna72-AsnGTT	41	92
Escherichia_coli_K12_chr.trna18-AsnGTT_Escherichia_coli_K12_chr.trna19-AsnGTT_Escherichia_coli_K12_chr.trna20-AsnGTT_Escherichia_coli_K12_chr.trna72-AsnGTT42	Escherichia_coli_K12_chr.trna18-AsnGTT_Escherichia_coli_K12_chr.trna19-AsnGTT_Escherichia_coli_K12_chr.trna20-AsnGTT_Escherichia_coli_K12_chr.trna72-AsnGTT	42	87
Escherichia_coli_K12_chr.trna18-AsnGTT_Escherichia_coli_K12_chr.trna19-AsnGTT_Escherichia_coli_K12_chr.trna20-AsnGTT_Escherichia_coli_K12_chr.trna72-AsnGTT43	Escherichia_coli_K12_chr.trna18-AsnGTT_Escherichia_coli_K12_chr.trna19-AsnGTT_Escherichia_coli_K12_chr.trna20-AsnGTT_Escherichia_coli_K12_chr.trna72-AsnGTT	43	87
Escherichia_coli_K12_chr.trna18-AsnGTT_Escherichia_coli_K12_chr.trna19-AsnGTT_Escherichia_coli_K12_chr.trna20-AsnGTT_Escherichia_coli_K12_chr.trna72-AsnGTT44	Escherichia_coli_K12_chr.trna18-AsnGTT_Escherichia_coli_K12_chr.trna19-AsnGTT_Escherichia_coli_K12_chr.trna20-AsnGTT_Escherichia_coli_K12_chr.trna72-AsnGTT	44	87
Escherichia_coli_K12_chr.trna18-AsnGTT_Escherichia_coli_K12_chr.trna19-AsnGTT_Escherichia_coli_K12_chr.trna20-AsnGTT_Escherichia_coli_K12_chr.trna72-AsnGTT45	Escherichia_coli_K12_chr.trna18-AsnGTT_Escherichia_coli_K12_chr.trna19-AsnGTT_Escherichia_coli_K12_chr.trna20-AsnGTT_Escherichia_coli_K12_chr.trna72-AsnGTT	45	87
Escherichia_coli_K12_chr.trna18-AsnGTT_Escherichia_coli_K12_chr.trna19-AsnGTT_Escherichia_coli_K12_chr.trna20-AsnGTT_Escherichia_coli_K12_chr.trna72-AsnGTT46	Escherichia_coli_K12_chr.trna18-AsnGTT_Escherichia_coli_K12_chr.trna19-AsnGTT_Escherichia_coli_K12_chr.trna20-AsnGTT_Escherichia_coli_K12_chr.trna72-AsnGTT	46	87
Escherichia_coli_K12_chr.trna18-AsnGTT_Escherichia_coli_K12_chr.trna19-AsnGTT_Escherichia_coli_K12_chr.trna20-AsnGTT_Escherichia_coli_K12_chr.trna72-AsnGTT47	Escherichia_coli_K12_chr.trna18-AsnGTT_Escherichia_coli_K12_chr.trna19-AsnGTT_Escherichia_coli_K12_chr.trna20-AsnGTT_Escherichia_coli_K12_chr.trna72-AsnGTT	47	87
Escherichia_coli_K12_chr.trna18-AsnGTT_Escherichia_coli_K12_chr.trna19-AsnGTT_Escherichia_coli_K12_chr.trna20-AsnGTT_Escherichia_coli_K12_chr.trna72-AsnGTT48	Escherichia_coli_K12_chr.trna18-AsnGTT_Escherichia_coli_K12_chr.trna19-AsnGTT_Escherichia_coli_K12_chr.trna20-AsnGTT_Escherichia_coli_K12_chr.trna72-AsnGTT	48	87
Escherichia_coli_K12_chr.trna18-AsnGTT_Escherichia_coli_K12_chr.trna19-AsnGTT_Escherichia_coli_K12_chr.trna20-AsnGTT_Escherichia_coli_K12_chr.trna72-AsnGTT49	Escherichia_coli_K12_chr.trna18-AsnGTT_Escherichia_coli_K12_chr.trna19-AsnGTT_Escherichia_coli_K12_chr.trna20-AsnGTT_Escherichia_coli_K12_chr.trna72-AsnGTT	49	87
Escherichia_coli_K12_chr.trna18-AsnGTT_Escherichia_coli_K12_chr.trna19-AsnGTT_Escherichia_coli_K12_chr.trna20-AsnGTT_Escherichia_coli_K12_chr.trna72-AsnGTT50	Escherichia_coli_K12_chr.trna18-AsnGTT_Escherichia_coli_K12_chr.trna19-AsnGTT_Escherichia_coli_K12_chr.trna20-AsnGTT_Escherichia_coli_K12_chr.trna72-AsnGTT	50	86
Escherichia_coli_K12_chr.trna18-AsnGTT_Escherichia_coli_K12_chr.trna19-AsnGTT_Escherichia_coli_K12_chr.trna20-AsnGTT_Escherichia_coli_K12_chr.trna72-AsnGTT51	Escherichia_coli_K12_chr.trna18-AsnGTT_Escherichia_coli_K12_chr.trna19-AsnGTT_Escherichia_coli_K12_chr.trna20-AsnGTT_Escherichia_coli_K12_chr.trna72-AsnGTT	51	65
Escherichia_coli_K12_chr.trna18-AsnGTT_Escherichia_coli_K12_chr.trna19-AsnGTT_Escherichia_coli_K12_chr.trna20-AsnGTT_Escherichia_coli_K12_chr.trna72-AsnGTT52	Escherichia_coli_K12_chr.trna18-AsnGTT_Escherichia_coli_K12_chr.trna19-AsnGTT_Escherichia_coli_K12_chr.trna20-AsnGTT_Escherichia_coli_K12_chr.trna72-AsnGTT	52	63
Escherichia_coli_K12_chr.trna18-AsnGTT_Escherichia_coli_K12_chr.trna19-AsnGTT_Escherichia_coli_K12_chr.trna20-AsnGTT_Escherichia_coli_K12_chr.trna72-AsnGTT53	Escherichia_coli_K12_chr.trna18-AsnGTT_Escherichia_coli_K12_chr.trna19-AsnGTT_Escherichia_coli_K12_chr.trna20-AsnGTT_Escherichia_coli_K12_chr.trna72-AsnGTT	53	63
Escherichia_coli_K12_chr.trna18-AsnGTT_Escherichia_coli_K12_chr.trna19-AsnGTT_Escherichia_coli_K12_chr.trna20-AsnGTT_Escherichia_coli_K12_chr.trna72-AsnGTT54	Escherichia_coli_K12_chr.trna18-AsnGTT_Escherichia_coli_K12_chr.trna19-AsnGTT_Escherichia_coli_K12_chr.trna20-AsnGTT_Escherichia_coli_K12_chr.trna72-AsnGTT	54	60
Escherichia_coli_K12_chr.trna18-AsnGTT_Escherichia_coli_K12_chr.trna19-AsnGTT_Escherichia_coli_K12_chr.trna20-AsnGTT_Escherichia_coli_K12_chr.trna72-AsnGTT55	Escherichia_coli_K12_chr.trna18-AsnGTT_Escherichia_coli_K12_chr.trna19-AsnGTT_Escherichia_coli_K12_chr.trna20-AsnGTT_Escherichia_coli_K12_chr.trna72-AsnGTT	55	58
Escherichia_coli_K12_chr.trna18-AsnGTT_Escherichia_coli_K12_chr.trna19-AsnGTT_Escherichia_coli_K12_chr.trna20-AsnGTT_Escherichia_coli_K12_chr.trna72-AsnGTT56	Escherichia_coli_K12_chr.trna18-AsnGTT_Escherichia_coli_K12_chr.trna19-AsnGTT_Escherichia_coli_K12_chr.trna20-AsnGTT_Escherichia_coli_K12_chr.trna72-AsnGTT	56	24
Escherichia_coli_K12_chr.trna18-AsnGTT_Escherichia_coli_K12_chr.trna19-AsnGTT_Escherichia_coli_K12_chr.trna20-AsnGTT_Escherichia_coli_K12_chr.trna72-AsnGTT57	Escherichia_coli_K12_chr.trna18-AsnGTT_Escherichia_coli_K12_chr.trna19-AsnGTT_Escherichia_coli_K12_chr.trna20-AsnGTT_Escherichia_coli_K12_chr.trna72-AsnGTT	57	23
Escherichia_coli_K12_chr.trna18-AsnGTT_Escherichia_coli_K12_chr.trna19-AsnGTT_Escherichia_coli_K12_chr.trna20-AsnGTT_Escherichia_coli_K12_chr.trna72-AsnGTT58	Escherichia_coli_K12_chr.trna18-AsnGTT_Escherichia_coli_K12_chr.trna19-AsnGTT_Escherichia_coli_K12_chr.trna20-AsnGTT_Escherichia_coli_K12_chr.trna72-AsnGTT	58	21
Escherichia_coli_K12_chr.trna18-AsnGTT_Escherichia_coli_K12_chr.trna19-AsnGTT_Escherichia_coli_K12_chr.trna20-AsnGTT_Escherichia_coli_K12_chr.trna72-AsnGTT59	Escherichia_coli_K12_chr.trna18-AsnGTT_Escherichia_coli_K12_chr.trna19-AsnGTT_Escherichia_coli_K12_chr.trna20-AsnGTT_Escherichia_coli_K12_chr.trna72-AsnGTT	59	19
Escherichia_coli_K12_chr.trna18-AsnGTT_Escherichia_coli_K12_chr.trna19-AsnGTT_Escherichia_coli_K12_chr.trna20-AsnGTT_Escherichia_coli_K12_chr.trna72-AsnGTT60	Escherichia_coli_K12_chr.trna18-AsnGTT_Escherichia_coli_K12_chr.trna19-AsnGTT_Escherichia_coli_K12_chr.trna20-AsnGTT_Escherichia_coli_K12_chr.trna72-AsnGTT	60	18
Escherichia_coli_K12_chr.trna18-AsnGTT_Escherichia_coli_K12_chr.trna19-AsnGTT_Escherichia_coli_K12_chr.trna20-AsnGTT_Escherichia_coli_K12_chr.trna72-AsnGTT61	Escherichia_coli_K12_chr.trna18-AsnGTT_Escherichia_coli_K12_chr.trna19-AsnGTT_Escherichia_coli_K12_chr.trna20-AsnGTT_Escherichia_coli_K12_chr.trna72-AsnGTT	61	17
Escherichia_coli_K12_chr.trna18-AsnGTT_Escherichia_coli_K12_chr.trna19-AsnGTT_Escherichia_coli_K12_chr.trna20-AsnGTT_Escherichia_coli_K12_chr.trna72-AsnGTT62	Escherichia_coli_K12_chr.trna18-AsnGTT_Escherichia_coli_K12_chr.trna19-AsnGTT_Escherichia_coli_K12_chr.trna20-AsnGTT_Escherichia_coli_K12_chr.trna72-AsnGTT	62	16
Escherichia_coli_K12_chr.trna18-AsnGTT_Escherichia_coli_K12_chr.trna19-AsnGTT_Escherichia_coli_K12_chr.trna20-AsnGTT_Escherichia_coli_K12_chr.trna72-AsnGTT63	Escherichia_coli_K12_chr.trna18-AsnGTT_Escherichia_coli_K12_chr.trna19-AsnGTT_Escherichia_coli_K12_chr.trna20-AsnGTT_Escherichia_coli_K12_chr.trna72-AsnGTT	63	14
Escherichia_coli_K12_chr.trna18-AsnGTT_Escherichia_coli_K12_chr.trna19-AsnGTT_Escherichia_coli_K12_chr.trna20-AsnGTT_Escherichia_coli_K12_chr.trna72-AsnGTT64	Escherichia_coli_K12_chr.trna18-AsnGTT_Escherichia_coli_K12_chr.trna19-AsnGTT_Escherichia_coli_K12_chr.trna20-AsnGTT_Escherichia_coli_K12_chr.trna72-AsnGTT	64	12
Escherichia_coli_K12_chr.trna18-AsnGTT_Escherichia_coli_K12_chr.trna19-AsnGTT_Escherichia_coli_K12_chr.trna20-AsnGTT_Escherichia_coli_K12_chr.trna72-AsnGTT65	Escherichia_coli_K12_chr.trna18-AsnGTT_Escherichia_coli_K12_chr.trna19-AsnGTT_Escherichia_coli_K12_chr.trna20-AsnGTT_Escherichia_coli_K12_chr.trna72-AsnGTT	65	11
Escherichia_coli_K12_chr.trna18-AsnGTT_Escherichia_coli_K12_chr.trna19-AsnGTT_Escherichia_coli_K12_chr.trna20-AsnGTT_Escherichia_coli_K12_chr.trna72-AsnGTT66	Escherichia_coli_K12_chr.trna18-AsnGTT_Escherichia_coli_K12_chr.trna19-AsnGTT_Escherichia_coli_K12_chr.trna20-AsnGTT_Escherichia_coli_K12_chr.trna72-AsnGTT	66	11
Escherichia_coli_K12_chr.trna18-AsnGTT_Escherichia_coli_K12_chr.trna19-AsnGTT_Escherichia_coli_K12_chr.trna20-AsnGTT_Escherichia_coli_K12_chr.trna72-AsnGTT67	Escherichia_coli_K12_chr.trna18-AsnGTT_Escherichia_coli_K12_chr.trna19-AsnGTT_Escherichia_coli_K12_chr.trna20-AsnGTT_Escherichia_coli_K12_chr.trna72-AsnGTT	67	10
Escherichia_coli_K12_chr.trna18-AsnGTT_Escherichia_coli_K12_chr.trna19-AsnGTT_Escherichia_coli_K12_chr.trna20-AsnGTT_Escherichia_coli_K12_chr.trna72-AsnGTT68	Escherichia_coli_K12_chr.trna18-AsnGTT_Escherichia_coli_K12_chr.trna19-AsnGTT_Escherichia_coli_K12_chr.trna20-AsnGTT_Escherichia_coli_K12_chr.trna72-AsnGTT	68	9
Escherichia_coli_K12_chr.trna18-AsnGTT_Escherichia_coli_K12_chr.trna19-AsnGTT_Escherichia_coli_K12_chr.trna20-AsnGTT_Escherichia_coli_K12_chr.trna72-AsnGTT69	Escherichia_coli_K12_chr.trna18-AsnGTT_Escherichia_coli_K12_chr.trna19-AsnGTT_Escherichia_coli_K12_chr.trna20-AsnGTT_Escherichia_coli_K12_chr.trna72-AsnGTT	69	7
Escherichia_coli_K12_chr.trna18-AsnGTT_Escherichia_coli_K12_chr.trna19-AsnGTT_Escherichia_coli_K12_chr.trna20-AsnGTT_Escherichia_coli_K12_chr.trna72-AsnGTT70	Escherichia_coli_K12_chr.trna18-AsnGTT_Escherichia_coli_K12_chr.trna19-AsnGTT_Escherichia_coli_K12_chr.trna20-AsnGTT_Escherichia_coli_K12_chr.trna72-AsnGTT	70	6
Escherichia_coli_K12_chr.trna18-AsnGTT_Escherichia_coli_K12_chr.trna19-AsnGTT_Escherichia_coli_K12_chr.trna20-AsnGTT_Escherichia_coli_K12_chr.trna72-AsnGTT71	Escherichia_coli_K12_chr.trna18-AsnGTT_Escherichia_coli_K12_chr.trna19-AsnGTT_Escherichia_coli_K12_chr.trna20-AsnGTT_Escherichia_coli_K12_chr.trna72-AsnGTT	71	4
Escherichia_coli_K12_chr.trna18-AsnGTT_Escherichia_coli_K12_chr.trna19-AsnGTT_Escherichia_coli_K12_chr.trna20-AsnGTT_Escherichia_coli_K12_chr.trna72-AsnGTT72	Escherichia_coli_K12_chr.trna18-AsnGTT_Escherichia_coli_K12_chr.trna19-AsnGTT_Escherichia_coli_K12_chr.trna20-AsnGTT_Escherichia_coli_K12_chr.trna72-AsnGTT	72	3
Escherichia_coli_K12_chr.trna18-AsnGTT_Escherichia_coli_K12_chr.trna19-AsnGTT_Escherichia_coli_K12_chr.trna20-AsnGTT_Escherichia_coli_K12_chr.trna72-AsnGTT73	Escherichia_coli_K12_chr.trna18-AsnGTT_Escherichia_coli_K12_chr.trna19-AsnGTT_Escherichia_coli_K12_chr.trna20-AsnGTT_Escherichia_coli_K12_chr.trna72-AsnGTT	73	2
Escherichia_coli_K12_chr.trna18-AsnGTT_Escherichia_coli_K12_chr.trna19-AsnGTT_Escherichia_coli_K12_chr.trna20-AsnGTT_Escherichia_coli_K12_chr.trna72-AsnGTT74	Escherichia_coli_K12_chr.trna18-AsnGTT_Escherichia_coli_K12_chr.trna19-AsnGTT_Escherichia_coli_K12_chr.trna20-AsnGTT_Escherichia_coli_K12_chr.trna72-AsnGTT	74	0
Escherichia_coli_K12_chr.trna18-AsnGTT_Escherichia_coli_K12_chr.trna19-AsnGTT_Escherichia_coli_K12_chr.trna20-AsnGTT_Escherichia_coli_K12_chr.trna72-AsnGTT75	Escherichia_coli_K12_chr.trna18-AsnGTT_Escherichia_coli_K12_chr.trna19-AsnGTT_Escherichia_coli_K12_chr.trna20-AsnGTT_Escherichia_coli_K12_chr.trna72-AsnGTT	75	0
Escherichia_coli_K12_chr.trna18-AsnGTT_Escherichia_coli_K12_chr.trna19-AsnGTT_Escherichia_coli_K12_chr.trna20-AsnGTT_Escherichia_coli_K12_chr.trna72-AsnGTT76	Escherichia_coli_K12_chr.trna18-AsnGTT_Escherichia_coli_K12_chr.trna19-AsnGTT_Escherichia_coli_K12_chr.trna20-AsnGTT_Escherichia_coli_K12_chr.trna72-AsnGTT	76	0
Escherichia_coli_K12_chr.trna3-AspGTC_Escherichia_coli_K12_chr.trna34-AspGTC_Escherichia_coli_K12_chr.trna4-AspGTC1	Escherichia_coli_K12_chr.trna3-AspGTC_Escherichia_coli_K12_chr.trna34-AspGTC_Escherichia_coli_K12_chr.trna4-AspGTC	1	57
Escherichia_coli_K12_chr.trna3-AspGTC_Escherichia_coli_K12_chr.trna34-AspGTC_Escherichia_coli_K12_chr.trna4-AspGTC2	Escherichia_coli_K12_chr.trna3-AspGTC_Escherichia_coli_K12_chr.trna34-AspGTC_Escherichia_coli_K12_chr.trna4-AspGTC	2	60
Escherichia_coli_K12_chr.trna3-AspGTC_Escherichia_coli_K12_chr.trna34-AspGTC_Escherichia_coli_K12_chr.trna4-AspGTC3	Escherichia_coli_K12_chr.trna3-AspGTC_Escherichia_coli_K12_chr.trna34-AspGTC_Escherichia_coli_K12_chr.trna4-AspGTC	3	61
Escherichia_coli_K12_chr.trna3-AspGTC_Escherichia_coli_K12_chr.trna34-AspGTC_Escherichia_coli_K12_chr.trna4-AspGTC4	Escherichia_coli_K12_chr.trna3-AspGTC_Escherichia_coli_K12_chr.trna34-AspGTC_Escherichia_coli_K12_chr.trna4-AspGTC	4	61
Escherichia_coli_K12_chr.trna3-AspGTC_Escherichia_coli_K12_chr.trna34-AspGTC_Escherichia_coli_K12_chr.trna4-AspGTC5	Escherichia_coli_K12_chr.trna3-AspGTC_Escherichia_coli_K12_chr.trna34-AspGTC_Escherichia_coli_K12_chr.trna4-AspGTC	5	62
Escherichia_coli_K12_chr.trna3-AspGTC_Escherichia_coli_K12_chr.trna34-AspGTC_Escherichia_coli_K12_chr.trna4-AspGTC6	Escherichia_coli_K12_chr.trna3-AspGTC_Escherichia_coli_K12_chr.trna34-AspGTC_Escherichia_coli_K12_chr.trna4-AspGTC	6	63
Escherichia_coli_K12_chr.trna3-AspGTC_Escherichia_coli_K12_chr.trna34-AspGTC_Escherichia_coli_K12_chr.trna4-AspGTC7	Escherichia_coli_K12_chr.trna3-AspGTC_Escherichia_coli_K12_chr.trna34-AspGTC_Escherichia_coli_K12_chr.trna4-AspGTC	7	68
Escherichia_coli_K12_chr.trna3-AspGTC_Escherichia_coli_K12_chr.trna34-AspGTC_Escherichia_coli_K12_chr.trna4-AspGTC8	Escherichia_coli_K12_chr.trna3-AspGTC_Escherichia_coli_K12_chr.trna34-AspGTC_Escherichia_coli_K12_chr.trna4-AspGTC	8	81
Escherichia_coli_K12_chr.trna3-AspGTC_Escherichia_coli_K12_chr.trna34-AspGTC_Escherichia_coli_K12_chr.trna4-AspGTC9	Escherichia_coli_K12_chr.trna3-AspGTC_Escherichia_coli_K12_chr.trna34-AspGTC_Escherichia_coli_K12_chr.trna4-AspGTC	9	84
Escherichia_coli_K12_chr.trna3-AspGTC_Escherichia_coli_K12_chr.trna34-AspGTC_Escherichia_coli_K12_chr.trna4-AspGTC10	Escherichia_coli_K12_chr.trna3-AspGTC_Escherichia_coli_K12_chr.trna34-AspGTC_Escherichia_coli_K12_chr.trna4-AspGTC	10	86
Escherichia_coli_K12_chr.trna3-AspGTC_Escherichia_coli_K12_chr.trna34-AspGTC_Escherichia_coli_K12_chr.trna4-AspGTC11	Escherichia_coli_K12_chr.trna3-AspGTC_Escherichia_coli_K12_chr.trna34-AspGTC_Escherichia_coli_K12_chr.trna4-AspGTC	11	93
Escherichia_coli_K12_chr.trna3-AspGTC_Escherichia_coli_K12_chr.trna34-AspGTC_Escherichia_coli_K12_chr.trna4-AspGTC12	Escherichia_coli_K12_chr.trna3-AspGTC_Escherichia_coli_K12_chr.trna34-AspGTC_Escherichia_coli_K12_chr.trna4-AspGTC	12	97
Escherichia_coli_K12_chr.trna3-AspGTC_Escherichia_coli_K12_chr.trna34-AspGTC_Escherichia_coli_K12_chr.trna4-AspGTC13	Escherichia_coli_K12_chr.trna3-AspGTC_Escherichia_coli_K12_chr.trna34-AspGTC_Escherichia_coli_K12_chr.trna4-AspGTC	13	98
Escherichia_coli_K12_chr.trna3-AspGTC_Escherichia_coli_K12_chr.trna34-AspGTC_Escherichia_coli_K12_chr.trna4-AspGTC14	Escherichia_coli_K12_chr.trna3-AspGTC_Escherichia_coli_K12_chr.trna34-AspGTC_Escherichia_coli_K12_chr.trna4-AspGTC	14	103
Escherichia_coli_K12_chr.trna3-AspGTC_Escherichia_coli_K12_chr.trna34-AspGTC_Escherichia_coli_K12_chr.trna4-AspGTC15	Escherichia_coli_K12_chr.trna3-AspGTC_Escherichia_coli_K12_chr.trna34-AspGTC_Escherichia_coli_K12_chr.trna4-AspGTC	15	104
Escherichia_coli_K12_chr.trna3-AspGTC_Escherichia_coli_K12_chr.trna34-AspGTC_Escherichia_coli_K12_chr.trna4-AspGTC16	Escherichia_coli_K12_chr.trna3-AspGTC_Escherichia_coli_K12_chr.trna34-AspGTC_Escherichia_coli_K12_chr.trna4-AspGTC	16	106
Escherichia_coli_K12_chr.trna3-AspGTC_Escherichia_coli_K12_chr.trna34-AspGTC_Escherichia_coli_K12_chr.trna4-AspGTC17	Escherichia_coli_K12_chr.trna3-AspGTC_Escherichia_coli_K12_chr.trna34-AspGTC_Escherichia_coli_K12_chr.trna4-AspGTC	17	108
Escherichia_coli_K12_chr.trna3-AspGTC_Escherichia_coli_K12_chr.trna34-AspGTC_Escherichia_coli_K12_chr.trna4-AspGTC18	Escherichia_coli_K12_chr.trna3-AspGTC_Escherichia_coli_K12_chr.trna34-AspGTC_Escherichia_coli_K12_chr.trna4-AspGTC	18	108
Escherichia_coli_K12_chr.trna3-AspGTC_Escherichia_coli_K12_chr.trna34-AspGTC_Escherichia_coli_K12_chr.trna4-AspGTC19	Escherichia_coli_K12_chr.trna3-AspGTC_Escherichia_coli_K12_chr.trna34-AspGTC_Escherichia_coli_K12_chr.trna4-AspGTC	19	112
Escherichia_coli_K12_chr.trna3-AspGTC_Escherichia_coli_K12_chr.trna34-AspGTC_Escherichia_coli_K12_chr.trna4-AspGTC20	Escherichia_coli_K12_chr.trna3-AspGTC_Escherichia_coli_K12_chr.trna34-AspGTC_Escherichia_coli_K12_chr.trna4-AspGTC	20	119
Escherichia_coli_K12_chr.trna3-AspGTC_Escherichia_coli_K12_chr.trna34-AspGTC_Escherichia_coli_K12_chr.trna4-AspGTC21	Escherichia_coli_K12_chr.trna3-AspGTC_Escherichia_coli_K12_chr.trna34-AspGTC_Escherichia_coli_K12_chr.trna4-AspGTC	21	121
Escherichia_coli_K12_chr.trna3-AspGTC_Escherichia_coli_K12_chr.trna34-AspGTC_Escherichia_coli_K12_chr.trna4-AspGTC22	Escherichia_coli_K12_chr.trna3-AspGTC_Escherichia_coli_K12_chr.trna34-AspGTC_Escherichia_coli_K12_chr.trna4-AspGTC	22	122
Escherichia_coli_K12_chr.trna3-AspGTC_Escherichia_coli_K12_chr.trna34-AspGTC_Escherichia_coli_K12_chr.trna4-AspGTC23	Escherichia_coli_K12_chr.trna3-AspGTC_Escherichia_coli_K12_chr.trna34-AspGTC_Escherichia_coli_K12_chr.trna4-AspGTC	23	123
Escherichia_coli_K12_chr.trna3-AspGTC_Escherichia_coli_K12_chr.trna34-AspGTC_Escherichia_coli_K12_chr.trna4-AspGTC24	Escherichia_coli_K12_chr.trna3-AspGTC_Escherichia_coli_K12_chr.trna34-AspGTC_Escherichia_coli_K12_chr.trna4-AspGTC	24	125
Escherichia_coli_K12_chr.trna3-AspGTC_Escherichia_coli_K12_chr.trna34-AspGTC_Escherichia_coli_K12_chr.trna4-AspGTC25	Escherichia_coli_K12_chr.trna3-AspGTC_Escherichia_coli_K12_chr.trna34-AspGTC_Escherichia_coli_K12_chr.trna4-AspGTC	25	126
Escherichia_coli_K12_chr.trna3-AspGTC_Escherichia_coli_K12_chr.trna34-AspGTC_Escherichia_coli_K12_chr.trna4-AspGTC26	Escherichia_coli_K12_chr.trna3-AspGTC_Escherichia_coli_K12_chr.trna34-AspGTC_Escherichia_coli_K12_chr.trna4-AspGTC	26	126
Escherichia_coli_K12_chr.trna3-AspGTC_Escherichia_coli_K12_chr.trna34-AspGTC_Escherichia_coli_K12_chr.trna4-AspGTC27	Escherichia_coli_K12_chr.trna3-AspGTC_Escherichia_coli_K12_chr.trna34-AspGTC_Escherichia_coli_K12_chr.trna4-AspGTC	27	127
Escherichia_coli_K12_chr.trna3-AspGTC_Escherichia_coli_K12_chr.trna34-AspGTC_Escherichia_coli_K12_chr.trna4-AspGTC28	Escherichia_coli_K12_chr.trna3-AspGTC_Escherichia_coli_K12_chr.trna34-AspGTC_Escherichia_coli_K12_chr.trna4-AspGTC	28	127
Escherichia_coli_K12_chr.trna3-AspGTC_Escherichia_coli_K12_chr.trna34-AspGTC_Escherichia_coli_K12_chr.trna4-AspGTC29	Escherichia_coli_K12_chr.trna3-AspGTC_Escherichia_coli_K12_chr.trna34-AspGTC_Escherichia_coli_K12_chr.trna4-AspGTC	29	127
Escherichia_coli_K12_chr.trna3-AspGTC_Escherichia_coli_K12_chr.trna34-AspGTC_Escherichia_coli_K12_chr.trna4-AspGTC30	Escherichia_coli_K12_chr.trna3-AspGTC_Escherichia_coli_K12_chr.trna34-AspGTC_Escherichia_coli_K12_chr.trna4-AspGTC	30	127
Escherichia_coli_K12_chr.trna3-AspGTC_Escherichia_coli_K12_chr.trna34-AspGTC_Escherichia_coli_K12_chr.trna4-AspGTC31	Escherichia_coli_K12_chr.trna3-AspGTC_Escherichia_coli_K12_chr.trna34-AspGTC_Escherichia_coli_K12_chr.trna4-AspGTC	31	127
Escherichia_coli_K12_chr.trna3-AspGTC_Escherichia_coli_K12_chr.trna34-AspGTC_Escherichia_coli_K12_chr.trna4-AspGTC32	Escherichia_coli_K12_chr.trna3-AspGTC_Escherichia_coli_K12_chr.trna34-AspGTC_Escherichia_coli_K12_chr.trna4-AspGTC	32	127
Escherichia_coli_K12_chr.trna3-AspGTC_Escherichia_coli_K12_chr.trna34-AspGTC_Escherichia_coli_K12_chr.trna4-AspGTC33	Escherichia_coli_K12_chr.trna3-AspGTC_Escherichia_coli_K12_chr.trna34-AspGTC_Escherichia_coli_K12_chr.trna4-AspGTC	33	127
Escherichia_coli_K12_chr.trna3-AspGTC_Escherichia_coli_K12_chr.trna34-AspGTC_Escherichia_coli_K12_chr.trna4-AspGTC34	Escherichia_coli_K12_chr.trna3-AspGTC_Escherichia_coli_K12_chr.trna34-AspGTC_Escherichia_coli_K12_chr.trna4-AspGTC	34	125
Escherichia_coli_K12_chr.trna3-AspGTC_Escherichia_coli_K12_chr.trna34-AspGTC_Escherichia_coli_K12_chr.trna4-AspGTC35	Escherichia_coli_K12_chr.trna3-AspGTC_Escherichia_coli_K12_chr.trna34-AspGTC_Escherichia_coli_K12_chr.trna4-AspGTC	35	123
Escherichia_coli_K12_chr.trna3-AspGTC_Escherichia_coli_K12_chr.trna34-AspGTC_Escherichia_coli_K12_chr.trna4-AspGTC36	Escherichia_coli_K12_chr.trna3-AspGTC_Escherichia_coli_K12_chr.trna34-AspGTC_Escherichia_coli_K12_chr.trna4-AspGTC	36	122
Escherichia_coli_K12_chr.trna3-AspGTC_Escherichia_coli_K12_chr.trna34-AspGTC_Escherichia_coli_K12_chr.trna4-AspGTC37	Escherichia_coli_K12_chr.trna3-AspGTC_Escherichia_coli_K12_chr.trna34-AspGTC_Escherichia_coli_K12_chr.trna4-AspGTC	37	121
Escherichia_coli_K12_chr.trna3-AspGTC_Escherichia_coli_K12_chr.trna34-AspGTC_Escherichia_coli_K12_chr.trna4-AspGTC38	Escherichia_coli_K12_chr.trna3-AspGTC_Escherichia_coli_K12_chr.trna34-AspGTC_Escherichia_coli_K12_chr.trna4-AspGTC	38	120
Escherichia_coli_K12_chr.trna3-AspGTC_Escherichia_coli_K12_chr.trna34-AspGTC_Escherichia_coli_K12_chr.trna4-AspGTC39	Escherichia_coli_K12_chr.trna3-AspGTC_Escherichia_coli_K12_chr.trna34-AspGTC_Escherichia_coli_K12_chr.trna4-AspGTC	39	119
Escherichia_coli_K12_chr.trna3-AspGTC_Escherichia_coli_K12_chr.trna34-AspGTC_Escherichia_coli_K12_chr.trna4-AspGTC40	Escherichia_coli_K12_chr.trna3-AspGTC_Escherichia_coli_K12_chr.trna34-AspGTC_Escherichia_coli_K12_chr.trna4-AspGTC	40	116
Escherichia_coli_K12_chr.trna3-AspGTC_Escherichia_coli_K12_chr.trna34-AspGTC_Escherichia_coli_K12_chr.trna4-AspGTC41	Escherichia_coli_K12_chr.trna3-AspGTC_Escherichia_coli_K12_chr.trna34-AspGTC_Escherichia_coli_K12_chr.trna4-AspGTC	41	116
Escherichia_coli_K12_chr.trna3-AspGTC_Escherichia_coli_K12_chr.trna34-AspGTC_Escherichia_coli_K12_chr.trna4-AspGTC42	Escherichia_coli_K12_chr.trna3-AspGTC_Escherichia_coli_K12_chr.trna34-AspGTC_Escherichia_coli_K12_chr.trna4-AspGTC	42	115
Escherichia_coli_K12_chr.trna3-AspGTC_Escherichia_coli_K12_chr.trna34-AspGTC_Escherichia_coli_K12_chr.trna4-AspGTC43	Escherichia_coli_K12_chr.trna3-AspGTC_Escherichia_coli_K12_chr.trna34-AspGTC_Escherichia_coli_K12_chr.trna4-AspGTC	43	114
Escherichia_coli_K12_chr.trna3-AspGTC_Escherichia_coli_K12_chr.trna34-AspGTC_Escherichia_coli_K12_chr.trna4-AspGTC44	Escherichia_coli_K12_chr.trna3-AspGTC_Escherichia_coli_K12_chr.trna34-AspGTC_Escherichia_coli_K12_chr.trna4-AspGTC	44	104
Escherichia_coli_K12_chr.trna3-AspGTC_Escherichia_coli_K12_chr.trna34-AspGTC_Escherichia_coli_K12_chr.trna4-AspGTC45	Escherichia_coli_K12_chr.trna3-AspGTC_Escherichia_coli_K12_chr.trna34-AspGTC_Escherichia_coli_K12_chr.trna4-AspGTC	45	103
Escherichia_coli_K12_chr.trna3-AspGTC_Escherichia_coli_K12_chr.trna34-AspGTC_Escherichia_coli_K12_chr.trna4-AspGTC46	Escherichia_coli_K12_chr.trna3-AspGTC_Escherichia_coli_K12_chr.trna34-AspGTC_Escherichia_coli_K12_chr.trna4-AspGTC	46	103
Escherichia_coli_K12_chr.trna3-AspGTC_Escherichia_coli_K12_chr.trna34-AspGTC_Escherichia_coli_K12_chr.trna4-AspGTC47	Escherichia_coli_K12_chr.trna3-AspGTC_Escherichia_coli_K12_chr.trna34-AspGTC_Escherichia_coli_K12_chr.trna4-AspGTC	47	103
Escherichia_coli_K12_chr.trna3-AspGTC_Escherichia_coli_K12_chr.trna34-AspGTC_Escherichia_coli_K12_chr.trna4-AspGTC48	Escherichia_coli_K12_chr.trna3-AspGTC_Escherichia_coli_K12_chr.trna34-AspGTC_Escherichia_coli_K12_chr.trna4-AspGTC	48	103
Escherichia_coli_K12_chr.trna3-AspGTC_Escherichia_coli_K12_chr.trna34-AspGTC_Escherichia_coli_K12_chr.trna4-AspGTC49	Escherichia_coli_K12_chr.trna3-AspGTC_Escherichia_coli_K12_chr.trna34-AspGTC_Escherichia_coli_K12_chr.trna4-AspGTC	49	103
Escherichia_coli_K12_chr.trna3-AspGTC_Escherichia_coli_K12_chr.trna34-AspGTC_Escherichia_coli_K12_chr.trna4-AspGTC50	Escherichia_coli_K12_chr.trna3-AspGTC_Escherichia_coli_K12_chr.trna34-AspGTC_Escherichia_coli_K12_chr.trna4-AspGTC	50	96
Escherichia_coli_K12_chr.trna3-AspGTC_Escherichia_coli_K12_chr.trna34-AspGTC_Escherichia_coli_K12_chr.trna4-AspGTC51	Escherichia_coli_K12_chr.trna3-AspGTC_Escherichia_coli_K12_chr.trna34-AspGTC_Escherichia_coli_K12_chr.trna4-AspGTC	51	70
Escherichia_coli_K12_chr.trna3-AspGTC_Escherichia_coli_K12_chr.trna34-AspGTC_Escherichia_coli_K12_chr.trna4-AspGTC52	Escherichia_coli_K12_chr.trna3-AspGTC_Escherichia_coli_K12_chr.trna34-AspGTC_Escherichia_coli_K12_chr.trna4-AspGTC	52	67
Escherichia_coli_K12_chr.trna3-AspGTC_Escherichia_coli_K12_chr.trna34-AspGTC_Escherichia_coli_K12_chr.trna4-AspGTC53	Escherichia_coli_K12_chr.trna3-AspGTC_Escherichia_coli_K12_chr.trna34-AspGTC_Escherichia_coli_K12_chr.trna4-AspGTC	53	66
Escherichia_coli_K12_chr.trna3-AspGTC_Escherichia_coli_K12_chr.trna34-AspGTC_Escherichia_coli_K12_chr.trna4-AspGTC54	Escherichia_coli_K12_chr.trna3-AspGTC_Escherichia_coli_K12_chr.trna34-AspGTC_Escherichia_coli_K12_chr.trna4-AspGTC	54	66
Escherichia_coli_K12_chr.trna3-AspGTC_Escherichia_coli_K12_chr.trna34-AspGTC_Escherichia_coli_K12_chr.trna4-AspGTC55	Escherichia_coli_K12_chr.trna3-AspGTC_Escherichia_coli_K12_chr.trna34-AspGTC_Escherichia_coli_K12_chr.trna4-AspGTC	55	65
Escherichia_coli_K12_chr.trna3-AspGTC_Escherichia_coli_K12_chr.trna34-AspGTC_Escherichia_coli_K12_chr.trna4-AspGTC56	Escherichia_coli_K12_chr.trna3-AspGTC_Escherichia_coli_K12_chr.trna34-AspGTC_Escherichia_coli_K12_chr.trna4-AspGTC	56	64
Escherichia_coli_K12_chr.trna3-AspGTC_Escherichia_coli_K12_chr.trna34-AspGTC_Escherichia_coli_K12_chr.trna4-AspGTC57	Escherichia_coli_K12_chr.trna3-AspGTC_Escherichia_coli_K12_chr.trna34-AspGTC_Escherichia_coli_K12_chr.trna4-AspGTC	57	59
Escherichia_coli_K12_chr.trna3-AspGTC_Escherichia_coli_K12_chr.trna34-AspGTC_Escherichia_coli_K12_chr.trna4-AspGTC58	Escherichia_coli_K12_chr.trna3-AspGTC_Escherichia_coli_K12_chr.trna34-AspGTC_Escherichia_coli_K12_chr.trna4-AspGTC	58	46
Escherichia_coli_K12_chr.trna3-AspGTC_Escherichia_coli_K12_chr.trna34-AspGTC_Escherichia_coli_K12_chr.trna4-AspGTC59	Escherichia_coli_K12_chr.trna3-AspGTC_Escherichia_coli_K12_chr.trna34-AspGTC_Escherichia_coli_K12_chr.trna4-AspGTC	59	43
Escherichia_coli_K12_chr.trna3-AspGTC_Escherichia_coli_K12_chr.trna34-AspGTC_Escherichia_coli_K12_chr.trna4-AspGTC60	Escherichia_coli_K12_chr.trna3-AspGTC_Escherichia_coli_K12_chr.trna34-AspGTC_Escherichia_coli_K12_chr.trna4-AspGTC	60	41
Escherichia_coli_K12_chr.trna3-AspGTC_Escherichia_coli_K12_chr.trna34-AspGTC_Escherichia_coli_K12_chr.trna4-AspGTC61	Escherichia_coli_K12_chr.trna3-AspGTC_Escherichia_coli_K12_chr.trna34-AspGTC_Escherichia_coli_K12_chr.trna4-AspGTC	61	34
Escherichia_coli_K12_chr.trna3-AspGTC_Escherichia_coli_K12_chr.trna34-AspGTC_Escherichia_coli_K12_chr.trna4-AspGTC62	Escherichia_coli_K12_chr.trna3-AspGTC_Escherichia_coli_K12_chr.trna34-AspGTC_Escherichia_coli_K12_chr.trna4-AspGTC	62	30
Escherichia_coli_K12_chr.trna3-AspGTC_Escherichia_coli_K12_chr.trna34-AspGTC_Escherichia_coli_K12_chr.trna4-AspGTC63	Escherichia_coli_K12_chr.trna3-AspGTC_Escherichia_coli_K12_chr.trna34-AspGTC_Escherichia_coli_K12_chr.trna4-AspGTC	63	29
Escherichia_coli_K12_chr.trna3-AspGTC_Escherichia_coli_K12_chr.trna34-AspGTC_Escherichia_coli_K12_chr.trna4-AspGTC64	Escherichia_coli_K12_chr.trna3-AspGTC_Escherichia_coli_K12_chr.trna34-AspGTC_Escherichia_coli_K12_chr.trna4-AspGTC	64	24
Escherichia_coli_K12_chr.trna3-AspGTC_Escherichia_coli_K12_chr.trna34-AspGTC_Escherichia_coli_K12_chr.trna4-AspGTC65	Escherichia_coli_K12_chr.trna3-AspGTC_Escherichia_coli_K12_chr.trna34-AspGTC_Escherichia_coli_K12_chr.trna4-AspGTC	65	23
Escherichia_coli_K12_chr.trna3-AspGTC_Escherichia_coli_K12_chr.trna34-AspGTC_Escherichia_coli_K12_chr.trna4-AspGTC66	Escherichia_coli_K12_chr.trna3-AspGTC_Escherichia_coli_K12_chr.trna34-AspGTC_Escherichia_coli_K12_chr.trna4-AspGTC	66	21
Escherichia_coli_K12_chr.trna3-AspGTC_Escherichia_coli_K12_chr.trna34-AspGTC_Escherichia_coli_K12_chr.trna4-AspGTC67	Escherichia_coli_K12_chr.trna3-AspGTC_Escherichia_coli_K12_chr.trna34-AspGTC_Escherichia_coli_K12_chr.trna4-AspGTC	67	19
Escherichia_coli_K12_chr.trna3-AspGTC_Escherichia_coli_K12_chr.trna34-AspGTC_Escherichia_coli_K12_chr.trna4-AspGTC68	Escherichia_coli_K12_chr.trna3-AspGTC_Escherichia_coli_K12_chr.trna34-AspGTC_Escherichia_coli_K12_chr.trna4-AspGTC	68	19
Escherichia_coli_K12_chr.trna3-AspGTC_Escherichia_coli_K12_chr.trna34-AspGTC_Escherichia_coli_K12_chr.trna4-AspGTC69	Escherichia_coli_K12_chr.trna3-AspGTC_Escherichia_coli_K12_chr.trna34-AspGTC_Escherichia_coli_K12_chr.trna4-AspGTC	69	15
Escherichia_coli_K12_chr.trna3-AspGTC_Escherichia_coli_K12_chr.trna34-AspGTC_Escherichia_coli_K12_chr.trna4-AspGTC70	Escherichia_coli_K12_chr.trna3-AspGTC_Escherichia_coli_K12_chr.trna34-AspGTC_Escherichia_coli_K12_chr.trna4-AspGTC	70	8
Escherichia_coli_K12_chr.trna3-AspGTC_Escherichia_coli_K12_chr.trna34-AspGTC_Escherichia_coli_K12_chr.trna4-AspGTC71	Escherichia_coli_K12_chr.trna3-AspGTC_Escherichia_coli_K12_chr.trna34-AspGTC_Escherichia_coli_K12_chr.trna4-AspGTC	71	6
Escherichia_coli_K12_chr.trna3-AspGTC_Escherichia_coli_K12_chr.trna34-AspGTC_Escherichia_coli_K12_chr.trna4-AspGTC72	Escherichia_coli_K12_chr.trna3-AspGTC_Escherichia_coli_K12_chr.trna34-AspGTC_Escherichia_coli_K12_chr.trna4-AspGTC	72	5
Escherichia_coli_K12_chr.trna3-AspGTC_Escherichia_coli_K12_chr.trna34-AspGTC_Escherichia_coli_K12_chr.trna4-AspGTC73	Escherichia_coli_K12_chr.trna3-AspGTC_Escherichia_coli_K12_chr.trna34-AspGTC_Escherichia_coli_K12_chr.trna4-AspGTC	73	4
Escherichia_coli_K12_chr.trna3-AspGTC_Escherichia_coli_K12_chr.trna34-AspGTC_Escherichia_coli_K12_chr.trna4-AspGTC74	Escherichia_coli_K12_chr.trna3-AspGTC_Escherichia_coli_K12_chr.trna34-AspGTC_Escherichia_coli_K12_chr.trna4-AspGTC	74	2
Escherichia_coli_K12_chr.trna3-AspGTC_Escherichia_coli_K12_chr.trna34-AspGTC_Escherichia_coli_K12_chr.trna4-AspGTC75	Escherichia_coli_K12_chr.trna3-AspGTC_Escherichia_coli_K12_chr.trna34-AspGTC_Escherichia_coli_K12_chr.trna4-AspGTC	75	1
Escherichia_coli_K12_chr.trna3-AspGTC_Escherichia_coli_K12_chr.trna34-AspGTC_Escherichia_coli_K12_chr.trna4-AspGTC76	Escherichia_coli_K12_chr.trna3-AspGTC_Escherichia_coli_K12_chr.trna34-AspGTC_Escherichia_coli_K12_chr.trna4-AspGTC	76	1
Escherichia_coli_K12_chr.trna3-AspGTC_Escherichia_coli_K12_chr.trna34-AspGTC_Escherichia_coli_K12_chr.trna4-AspGTC77	Escherichia_coli_K12_chr.trna3-AspGTC_Escherichia_coli_K12_chr.trna34-AspGTC_Escherichia_coli_K12_chr.trna4-AspGTC	77	0
Escherichia_coli_K12_chr.trna75-CysGCA1	Escherichia_coli_K12_chr.trna75-CysGCA	1	9
Escherichia_coli_K12_chr.trna75-CysGCA2	Escherichia_coli_K12_chr.trna75-CysGCA	2	9
Escherichia_coli_K12_chr.trna75-CysGCA3	Escherichia_coli_K12_chr.trna75-CysGCA	3	11
Escherichia_coli_K12_chr.trna75-CysGCA4	Escherichia_coli_K12_chr.trna75-CysGCA	4	11
Escherichia_coli_K12_chr.trna75-CysGCA5	Escherichia_coli_K12_chr.trna75-CysGCA	5	12
Escherichia_coli_K12_chr.trna75-CysGCA6	Escherichia_coli_K12_chr.trna75-CysGCA	6	14
Escherichia_coli_K12_chr.trna75-CysGCA7	Escherichia_coli_K12_chr.trna75-CysGCA	7	15
Escherichia_coli_K12_chr.trna75-CysGCA8	Escherichia_coli_K12_chr.trna75-CysGCA	8	17
Escherichia_coli_K12_chr.trna75-CysGCA9	Escherichia_coli_K12_chr.trna75-CysGCA	9	18
Escherichia_coli_K12_chr.trna75-CysGCA10	Escherichia_coli_K12_chr.trna75-CysGCA	10	18
Escherichia_coli_K12_chr.trna75-CysGCA11	Escherichia_coli_K12_chr.trna75-CysGCA	11	19
Escherichia_coli_K12_chr.trna75-CysGCA12	Escherichia_coli_K12_chr.trna75-CysGCA	12	20
Escherichia_coli_K12_chr.trna75-CysGCA13	Escherichia_coli_K12_chr.trna75-CysGCA	13	21
Escherichia_coli_K12_chr.trna75-CysGCA14	Escherichia_coli_K12_chr.trna75-CysGCA	14	22
Escherichia_coli_K12_chr.trna75-CysGCA15	Escherichia_coli_K12_chr.trna75-CysGCA	15	23
Escherichia_coli_K12_chr.trna75-CysGCA16	Escherichia_coli_K12_chr.trna75-CysGCA	16	24
Escherichia_coli_K12_chr.trna75-CysGCA17	Escherichia_coli_K12_chr.trna75-CysGCA	17	24
Escherichia_coli_K12_chr.trna75-CysGCA18	Escherichia_coli_K12_chr.trna75-CysGCA	18	25
Escherichia_coli_K12_chr.trna75-CysGCA19	Escherichia_coli_K12_chr.trna75-CysGCA	19	27
Escherichia_coli_K12_chr.trna75-CysGCA20	Escherichia_coli_K12_chr.trna75-CysGCA	20	27
Escherichia_coli_K12_chr.trna75-CysGCA21	Escherichia_coli_K12_chr.trna75-CysGCA	21	28
Escherichia_coli_K12_chr.trna75-CysGCA22	Escherichia_coli_K12_chr.trna75-CysGCA	22	28
Escherichia_coli_K12_chr.trna75-CysGCA23	Escherichia_coli_K12_chr.trna75-CysGCA	23	28
Escherichia_coli_K12_chr.trna75-CysGCA24	Escherichia_coli_K12_chr.trna75-CysGCA	24	28
Escherichia_coli_K12_chr.trna75-CysGCA25	Escherichia_coli_K12_chr.trna75-CysGCA	25	28
Escherichia_coli_K12_chr.trna75-CysGCA26	Escherichia_coli_K12_chr.trna75-CysGCA	26	28
Escherichia_coli_K12_chr.trna75-CysGCA27	Escherichia_coli_K12_chr.trna75-CysGCA	27	28
Escherichia_coli_K12_chr.trna75-CysGCA28	Escherichia_coli_K12_chr.trna75-CysGCA	28	28
Escherichia_coli_K12_chr.trna75-CysGCA29	Escherichia_coli_K12_chr.trna75-CysGCA	29	28
Escherichia_coli_K12_chr.trna75-CysGCA30	Escherichia_coli_K12_chr.trna75-CysGCA	30	28
Escherichia_coli_K12_chr.trna75-CysGCA31	Escherichia_coli_K12_chr.trna75-CysGCA	31	28
Escherichia_coli_K12_chr.trna75-CysGCA32	Escherichia_coli_K12_chr.trna75-CysGCA	32	27
Escherichia_coli_K12_chr.trna75-CysGCA33	Escherichia_coli_K12_chr.trna75-CysGCA	33	27
Escherichia_coli_K12_chr.trna75-CysGCA34	Escherichia_coli_K12_chr.trna75-CysGCA	34	27
Escherichia_coli_K12_chr.trna75-CysGCA35	Escherichia_coli_K12_chr.trna75-CysGCA	35	26
Escherichia_coli_K12_chr.trna75-CysGCA36	Escherichia_coli_K12_chr.trna75-CysGCA	36	26
Escherichia_coli_K12_chr.trna75-CysGCA37	Escherichia_coli_K12_chr.trna75-CysGCA	37	26
Escherichia_coli_K12_chr.trna75-CysGCA38	Escherichia_coli_K12_chr.trna75-CysGCA	38	26
Escherichia_coli_K12_chr.trna75-CysGCA39	Escherichia_coli_K12_chr.trna75-CysGCA	39	25
Escherichia_coli_K12_chr.trna75-CysGCA40	Escherichia_coli_K12_chr.trna75-CysGCA	40	25
Escherichia_coli_K12_chr.trna75-CysGCA41	Escherichia_coli_K12_chr.trna75-CysGCA	41	24
Escherichia_coli_K12_chr.trna75-CysGCA42	Escherichia_coli_K12_chr.trna75-CysGCA	42	24
Escherichia_coli_K12_chr.trna75-CysGCA43	Escherichia_coli_K12_chr.trna75-CysGCA	43	24
Escherichia_coli_K12_chr.trna75-CysGCA44	Escherichia_coli_K12_chr.trna75-CysGCA	44	24
Escherichia_coli_K12_chr.trna75-CysGCA45	Escherichia_coli_K12_chr.trna75-CysGCA	45	24
Escherichia_coli_K12_chr.trna75-CysGCA46	Escherichia_coli_K12_chr.trna75-CysGCA	46	23
Escherichia_coli_K12_chr.trna75-CysGCA47	Escherichia_coli_K12_chr.trna75-CysGCA	47	22
Escherichia_coli_K12_chr.trna75-CysGCA48	Escherichia_coli_K12_chr.trna75-CysGCA	48	21
Escherichia_coli_K12_chr.trna75-CysGCA49	Escherichia_coli_K12_chr.trna75-CysGCA	49	21
Escherichia_coli_K12_chr.trna75-CysGCA50	Escherichia_coli_K12_chr.trna75-CysGCA	50	21
Escherichia_coli_K12_chr.trna75-CysGCA51	Escherichia_coli_K12_chr.trna75-CysGCA	51	19
Escherichia_coli_K12_chr.trna75-CysGCA52	Escherichia_coli_K12_chr.trna75-CysGCA	52	19
Escherichia_coli_K12_chr.trna75-CysGCA53	Escherichia_coli_K12_chr.trna75-CysGCA	53	17
Escherichia_coli_K12_chr.trna75-CysGCA54	Escherichia_coli_K12_chr.trna75-CysGCA	54	17
Escherichia_coli_K12_chr.trna75-CysGCA55	Escherichia_coli_K12_chr.trna75-CysGCA	55	16
Escherichia_coli_K12_chr.trna75-CysGCA56	Escherichia_coli_K12_chr.trna75-CysGCA	56	14
Escherichia_coli_K12_chr.trna75-CysGCA57	Escherichia_coli_K12_chr.trna75-CysGCA	57	13
Escherichia_coli_K12_chr.trna75-CysGCA58	Escherichia_coli_K12_chr.trna75-CysGCA	58	11
Escherichia_coli_K12_chr.trna75-CysGCA59	Escherichia_coli_K12_chr.trna75-CysGCA	59	10
Escherichia_coli_K12_chr.trna75-CysGCA60	Escherichia_coli_K12_chr.trna75-CysGCA	60	10
Escherichia_coli_K12_chr.trna75-CysGCA61	Escherichia_coli_K12_chr.trna75-CysGCA	61	9
Escherichia_coli_K12_chr.trna75-CysGCA62	Escherichia_coli_K12_chr.trna75-CysGCA	62	8
Escherichia_coli_K12_chr.trna75-CysGCA63	Escherichia_coli_K12_chr.trna75-CysGCA	63	7
Escherichia_coli_K12_chr.trna75-CysGCA64	Escherichia_coli_K12_chr.trna75-CysGCA	64	6
Escherichia_coli_K12_chr.trna75-CysGCA65	Escherichia_coli_K12_chr.trna75-CysGCA	65	5
Escherichia_coli_K12_chr.trna75-CysGCA66	Escherichia_coli_K12_chr.trna75-CysGCA	66	4
Escherichia_coli_K12_chr.trna75-CysGCA67	Escherichia_coli_K12_chr.trna75-CysGCA	67	4
Escherichia_coli_K12_chr.trna75-CysGCA68	Escherichia_coli_K12_chr.trna75-CysGCA	68	3
Escherichia_coli_K12_chr.trna75-CysGCA69	Escherichia_coli_K12_chr.trna75-CysGCA	69	1
Escherichia_coli_K12_chr.trna75-CysGCA70	Escherichia_coli_K12_chr.trna75-CysGCA	70	1
Escherichia_coli_K12_chr.trna75-CysGCA71	Escherichia_coli_K12_chr.trna75-CysGCA	71	0
Escherichia_coli_K12_chr.trna75-CysGCA72	Escherichia_coli_K12_chr.trna75-CysGCA	72	0
Escherichia_coli_K12_chr.trna75-CysGCA73	Escherichia_coli_K12_chr.trna75-CysGCA	73	0
Escherichia_coli_K12_chr.trna75-CysGCA74	Escherichia_coli_K12_chr.trna75-CysGCA	74	0
Escherichia_coli_K12_chr.trna87-GlnCTG_Escherichia_coli_K12_chr.trna88-GlnCTG1	Escherichia_coli_K12_chr.trna87-GlnCTG_Escherichia_coli_K12_chr.trna88-GlnCTG	1	116
Escherichia_coli_K12_chr.trna87-GlnCTG_Escherichia_coli_K12_chr.trna88-GlnCTG2	Escherichia_coli_K12_chr.trna87-GlnCTG_Escherichia_coli_K12_chr.trna88-GlnCTG	2	123
Escherichia_coli_K12_chr.trna87-GlnCTG_Escherichia_coli_K12_chr.trna88-GlnCTG3	Escherichia_coli_K12_chr.trna87-GlnCTG_Escherichia_coli_K12_chr.trna88-GlnCTG	3	123
Escherichia_coli_K12_chr.trna87-GlnCTG_Escherichia_coli_K12_chr.trna88-GlnCTG4	Escherichia_coli_K12_chr.trna87-GlnCTG_Escherichia_coli_K12_chr.trna88-GlnCTG	4	124
Escherichia_coli_K12_chr.trna87-GlnCTG_Escherichia_coli_K12_chr.trna88-GlnCTG5	Escherichia_coli_K12_chr.trna87-GlnCTG_Escherichia_coli_K12_chr.trna88-GlnCTG	5	126
Escherichia_coli_K12_chr.trna87-GlnCTG_Escherichia_coli_K12_chr.trna88-GlnCTG6	Escherichia_coli_K12_chr.trna87-GlnCTG_Escherichia_coli_K12_chr.trna88-GlnCTG	6	164
Escherichia_coli_K12_chr.trna87-GlnCTG_Escherichia_coli_K12_chr.trna88-GlnCTG7	Escherichia_coli_K12_chr.trna87-GlnCTG_Escherichia_coli_K12_chr.trna88-GlnCTG	7	168
Escherichia_coli_K12_chr.trna87-GlnCTG_Escherichia_coli_K12_chr.trna88-GlnCTG8	Escherichia_coli_K12_chr.trna87-GlnCTG_Escherichia_coli_K12_chr.trna88-GlnCTG	8	169
Escherichia_coli_K12_chr.trna87-GlnCTG_Escherichia_coli_K12_chr.trna88-GlnCTG9	Escherichia_coli_K12_chr.trna87-GlnCTG_Escherichia_coli_K12_chr.trna88-GlnCTG	9	171
Escherichia_coli_K12_chr.trna87-GlnCTG_Escherichia_coli_K12_chr.trna88-GlnCTG10	Escherichia_coli_K12_chr.trna87-GlnCTG_Escherichia_coli_K12_chr.trna88-GlnCTG	10	171
Escherichia_coli_K12_chr.trna87-GlnCTG_Escherichia_coli_K12_chr.trna88-GlnCTG11	Escherichia_coli_K12_chr.trna87-GlnCTG_Escherichia_coli_K12_chr.trna88-GlnCTG	11	172
Escherichia_coli_K12_chr.trna87-GlnCTG_Escherichia_coli_K12_chr.trna88-GlnCTG12	Escherichia_coli_K12_chr.trna87-GlnCTG_Escherichia_coli_K12_chr.trna88-GlnCTG	12	173
Escherichia_coli_K12_chr.trna87-GlnCTG_Escherichia_coli_K12_chr.trna88-GlnCTG13	Escherichia_coli_K12_chr.trna87-GlnCTG_Escherichia_coli_K12_chr.trna88-GlnCTG	13	177
Escherichia_coli_K12_chr.trna87-GlnCTG_Escherichia_coli_K12_chr.trna88-GlnCTG14	Escherichia_coli_K12_chr.trna87-GlnCTG_Escherichia_coli_K12_chr.trna88-GlnCTG	14	178
Escherichia_coli_K12_chr.trna87-GlnCTG_Escherichia_coli_K12_chr.trna88-GlnCTG15	Escherichia_coli_K12_chr.trna87-GlnCTG_Escherichia_coli_K12_chr.trna88-GlnCTG	15	179
Escherichia_coli_K12_chr.trna87-GlnCTG_Escherichia_coli_K12_chr.trna88-GlnCTG16	Escherichia_coli_K12_chr.trna87-GlnCTG_Escherichia_coli_K12_chr.trna88-GlnCTG	16	179
Escherichia_coli_K12_chr.trna87-GlnCTG_Escherichia_coli_K12_chr.trna88-GlnCTG17	Escherichia_coli_K12_chr.trna87-GlnCTG_Escherichia_coli_K12_chr.trna88-GlnCTG	17	179
Escherichia_coli_K12_chr.trna87-GlnCTG_Escherichia_coli_K12_chr.trna88-GlnCTG18	Escherichia_coli_K12_chr.trna87-GlnCTG_Escherichia_coli_K12_chr.trna88-GlnCTG	18	180
Escherichia_coli_K12_chr.trna87-GlnCTG_Escherichia_coli_K12_chr.trna88-GlnCTG19	Escherichia_coli_K12_chr.trna87-GlnCTG_Escherichia_coli_K12_chr.trna88-GlnCTG	19	183
Escherichia_coli_K12_chr.trna87-GlnCTG_Escherichia_coli_K12_chr.trna88-GlnCTG20	Escherichia_coli_K12_chr.trna87-GlnCTG_Escherichia_coli_K12_chr.trna88-GlnCTG	20	184
Escherichia_coli_K12_chr.trna87-GlnCTG_Escherichia_coli_K12_chr.trna88-GlnCTG21	Escherichia_coli_K12_chr.trna87-GlnCTG_Escherichia_coli_K12_chr.trna88-GlnCTG	21	185
Escherichia_coli_K12_chr.trna87-GlnCTG_Escherichia_coli_K12_chr.trna88-GlnCTG22	Escherichia_coli_K12_chr.trna87-GlnCTG_Escherichia_coli_K12_chr.trna88-GlnCTG	22	186
Escherichia_coli_K12_chr.trna87-GlnCTG_Escherichia_coli_K12_chr.trna88-GlnCTG23	Escherichia_coli_K12_chr.trna87-GlnCTG_Escherichia_coli_K12_chr.trna88-GlnCTG	23	186
Escherichia_coli_K12_chr.trna87-GlnCTG_Escherichia_coli_K12_chr.trna88-GlnCTG24	Escherichia_coli_K12_chr.trna87-GlnCTG_Escherichia_coli_K12_chr.trna88-GlnCTG	24	186
Escherichia_coli_K12_chr.trna87-GlnCTG_Escherichia_coli_K12_chr.trna88-GlnCTG25	Escherichia_coli_K12_chr.trna87-GlnCTG_Escherichia_coli_K12_chr.trna88-GlnCTG	25	186
[truncated: 3,171 more rows]
[truncated: 11 more columns]

## Sheet: Senterica989
Methyltransferase protein genes							target_id	length	eff_length	est_counts	tpm		site	Salmonella_typhimurium_LT2_chr.trna69-AlaGGC_Salmonella_typhimurium_LT2_chr.trna70-AlaGGC	Salmonella_typhimurium_LT2_chr.trna2-AlaTGC_Salmonella_typhimurium_LT2_chr.trna40-AlaTGC_Salmonella_typhimurium_LT2_chr.trna42-AlaTGC	Salmonella_typhimurium_LT2_chr.trna63-ArgACG_Salmonella_typhimurium_LT2_chr.trna64-ArgACG_Salmonella_typhimurium_LT2_chr.trna65-ArgACG_Salmonella_typhimurium_LT2_chr.trna66-ArgACG	Salmonella_typhimurium_LT2_chr.trna35-ArgCCG	Salmonella_typhimurium_LT2_chr.trna14-ArgCCT	Salmonella_typhimurium_LT2_chr.trna22-ArgCCT	Salmonella_typhimurium_LT2_chr.trna15-ArgTCT	Salmonella_typhimurium_LT2_chr.trna68-ArgTCT	Salmonella_typhimurium_LT2_chr.trna6-ArgTCT	Salmonella_typhimurium_LT2_chr.trna18-AsnGTT_Salmonella_typhimurium_LT2_chr.trna19-AsnGTT_Salmonella_typhimurium_LT2_chr.trna20-AsnGTT_Salmonella_typhimurium_LT2_chr.trna71-AsnGTT	Salmonella_typhimurium_LT2_chr.trna3-AspGTC_Salmonella_typhimurium_LT2_chr.trna33-AspGTC_Salmonella_typhimurium_LT2_chr.trna4-AspGTC	Salmonella_typhimurium_LT2_chr.trna74-CysGCA	Salmonella_typhimurium_LT2_chr.trna85-GlnCTG_Salmonella_typhimurium_LT2_chr.trna86-GlnCTG	Salmonella_typhimurium_LT2_chr.trna82-GlnTTG_Salmonella_typhimurium_LT2_chr.trna83-GlnTTG	Salmonella_typhimurium_LT2_chr.trna32-GluTTC_Salmonella_typhimurium_LT2_chr.trna47-GluTTC_Salmonella_typhimurium_LT2_chr.trna57-GluTTC_Salmonella_typhimurium_LT2_chr.trna67-GluTTC	Salmonella_typhimurium_LT2_chr.trna61-GlyCCC	Salmonella_typhimurium_LT2_chr.trna48-GlyGCC_Salmonella_typhimurium_LT2_chr.trna49-GlyGCC_Salmonella_typhimurium_LT2_chr.trna50-GlyGCC_Salmonella_typhimurium_LT2_chr.trna73-GlyGCC	Salmonella_typhimurium_LT2_chr.trna45-GlyTCC	Salmonella_typhimurium_LT2_chr.trna36-HisGTG	Salmonella_typhimurium_LT2_chr.trna1-IleGAT_Salmonella_typhimurium_LT2_chr.trna39-IleGAT_Salmonella_typhimurium_LT2_chr.trna41-IleGAT	Salmonella_typhimurium_LT2_chr.trna51-LeuCAA	Salmonella_typhimurium_LT2_chr.trna53-LeuCAG	Salmonella_typhimurium_LT2_chr.trna37-LeuCAG_Salmonella_typhimurium_LT2_chr.trna52-LeuCAG_Salmonella_typhimurium_LT2_chr.trna54-LeuCAG	Salmonella_typhimurium_LT2_chr.trna59-LeuGAG	Salmonella_typhimurium_LT2_chr.trna75-LeuTAA	Salmonella_typhimurium_LT2_chr.trna81-LeuTAG	Salmonella_typhimurium_LT2_chr.trna10-LysTTT_Salmonella_typhimurium_LT2_chr.trna11-LysTTT_Salmonella_typhimurium_LT2_chr.trna12-LysTTT_Salmonella_typhimurium_LT2_chr.trna26-LysTTT_Salmonella_typhimurium_LT2_chr.trna8-LysTTT	Salmonella_typhimurium_LT2_chr.trna27-MetCAT_Salmonella_typhimurium_LT2_chr.trna28-MetCAT_Salmonella_typhimurium_LT2_chr.trna60-MetCAT	Salmonella_typhimurium_LT2_chr.trna30-MetCAT	Salmonella_typhimurium_LT2_chr.trna80-MetCAT_Salmonella_typhimurium_LT2_chr.trna84-MetCAT	Salmonella_typhimurium_LT2_chr.trna29-PheGAA_Salmonella_typhimurium_LT2_chr.trna55-PheGAA	Salmonella_typhimurium_LT2_chr.trna56-ProCGG	Salmonella_typhimurium_LT2_chr.trna21-ProGGG	Salmonella_typhimurium_LT2_chr.trna38-ProTGG	Salmonella_typhimurium_LT2_chr.trna7-ArgTCT	Salmonella_typhimurium_LT2_chr.trna31-SeCpTCA
[truncated: 100 more rows]
[truncated: 14 more columns]

[truncated: 11 more sheets: Senterica668, Bsubtilis181, Bsubtilis667, Bthetaiotaomicron805, Bthetaiotaomicron738, Ssp145, Ssp044, Mtuberculosis108, Mtuberculosis910, Linterrogans246, Linterrogans952]
