# Supplementary material for: An improved estimation of tRNA expression to better elucidate the coevolution between tRNA abundance and codon usage in bacteria
Source: Sci Rep. 2019 Feb 28;9:3184. doi: 10.1038/s41598-019-39369-x (PMC6395768; doi:10.1038/s41598-019-39369-x)
Supplement: Supplementary file 2 — Supplementary File S2 [file 41598_2019_39369_MOESM2_ESM.xlsx]

## Sheet: Description
Sheets in the format "Species ###":
Species GeneBank file retrieved from NCBI, ### designates the last three digits of the SRX dataset (See table 2 in manuscript main text for SRX and NCBI accessions).
Contains unique tRNA sequences, gene copy number, sequence transcript per kilobase million (tpm), tRNA anti-codon, and all possible cognate and wobble codon pairs
RSCU HEGs and LEGs are determined base on protein per transcript (See File S3 for gene and RSCU determination).
For each codon, sum of tRNA tpm with cognate and wobble anticodons are determined. "sum readable tRNA tpm" is the sum of all tpm of tRNAs with cognate and wobble pairing anticodons.
"RTU tpm" is calculated using the RSCU equation for values in "sum readable tRNA tpm".
Translationally optimal codon "TOC" is determined as having 1) the highest RSCU value among HEGs, and 2) RSCU in HEGs > RSCU in LEGs. TOC is not identified in codon families that do not comply to these two criteria.
Determination of tRNA availability: synonymous codons with the highest RTU values are determined. In case where more than one codon are identified, the codon with the most abundant cognate tRNA are highighted red
TOC is explained by tRNA availability if a match is observed between identified TOC and codon with highest tRNA availability determined above.
Determination of relative codon usage (RCU): The sum of all cognate and wobble pairing codon usage for each unique anti-codon. RCU is determined for only the first "Species###" dataset for each species.
Ecoli174.Dong et al.1996:
Contains experimental tRNA abundance retrieved from Dong et al. (1996), for comparison between experimental tRNA abundance and tpm obtained from dataset Ecoli174.
Ecoli174.Ikemura1985:
Contains experimental tRNA abundance retrieved from Ikemura (1985), for comparison between experimental tRNA abundance and tpm obtained from dataset Ecoli174.
Senterica.Ikemura1985
Contains experimental tRNA abundance retrieved from Ikemura (1985), for comparison between experimental tRNA abundance and tpm obtained from dataset Senterica989.
Baubtilis181.Kanaya1999
Contains experimental tRNA abundance retrieved from Kanaya et al. (1999), for comparison between experimental tRNA abundance and tpm obtained from dataset Bsubtilis181.
Legend:
All regression coefficient R2 are taken as the square of Pearson's correlation r.
target_id: unique tRNA sequences (more than one tRNA IDs are joint when they are identical sequences).
tpm: tRNA transcript per kilobase million determined using Kallisto 0.44.0 (Bray et al. 2016).
wobble 1st, 2nd, 3rd: possible codons that could wobble pair with a specific tRNA.
usage HEG: codon usage in HEGs determined by protein-per-transcript (See Supplemental File S3).
readable codon usage: sum of codon usage for each anticodon (considering all cognate and wobble pairing codon usages).
RTU: for each codon in a synonymous group, the sum of readable tRNAs (cognate and wobble pairing) is used to calculate the relative tRNA usage (RTU) using the RSCU formula (Sharp et al. 1986).
RSCU HEG and RSCU LEG: relative synonymous codon usage of HEGs (highly expressed genes) and LEGs (lowly expressed genes) determined by protein-per-transcript.
TOC: translationally optimal codon
target_id: the ID of the taget sequence (IDs of identical sequences are adjoined).
length: sequence length of the target tRNA sequence.
eff_length: length of the target tRNA sequence - average length of mapped reads.
est_counts: raw counts of mapped reads.
tpm: normalized counts of mapped reads in transcript per kilobase million

## Sheet: Ecoli174
target_id	amino acid	copy	anticodon	tpm	cognate codon	usage HEG	Wobble 1st	usage HEG	Wobble 2nd	usage HEG	Wobble 3rd	usage HEG	sum usage HEG					anticodon	copy	sum readable codon usage	total tpm	copy	A.A.	All Codon	Sum Cognate Codon tRNA tpm	Sum Wobble 1st codon tpm	Sum Wobble 2nd codon tpm	Sum Wobble 3rd codon tpm	sum readable tRNA tpm	RTU(tpm)	RSCU_HEG (highest in red)	RSCU_LEG	RSCU HEG - RSCU LEG (for codon associated with the highesrt RSCU HEG: red = positive value, blue = negative value)	TOC	codon with highest RTU (in red highest cognate tRNA content when more than one codons are identified)	TOC explained by highest tRNA abundance
Escherichia_coli_K12_chr.trna70-AlaGGC_Escherichia_coli_K12_chr.trna71-AlaGGC	Ala	2	GGC	25438.8	GCC	7508	GCU	5560					13068					GGC	2	13068	25438.8	2	A	GCA	58656.4	0	0	0	58656.4	0.821797	0.868	0.849	0.019
Escherichia_coli_K12_chr.trna2-AlaTGC_Escherichia_coli_K12_chr.trna41-AlaTGC_Escherichia_coli_K12_chr.trna58-AlaTGC	Ala	3	UGC	58656.4	GCA	6547	GCC	7508	GCG	10563	GCU	5560	30178					UGC	3	30178	58656.4	3	A	GCC	25438.8	58656.4	0	0	84095.2	1.1782	0.995	1.125	-0.13
Escherichia_coli_K12_chr.trna64-ArgACG_Escherichia_coli_K12_chr.trna65-ArgACG_Escherichia_coli_K12_chr.trna66-ArgACG_Escherichia_coli_K12_chr.trna67-ArgACG	Arg	4	ACG	43279.6	CGU	7793	CGC	6534	CGA	534			14861					ACG	4	14861	43279.6	4	A	GCG	0	0	58656.4	0	58656.4	0.821797	1.4	1.431	-0.031
Escherichia_coli_K12_chr.trna36-ArgCCG	Arg	1	CCG	19612	CGG	818							818					CCG	1	818	19612	1	A	GCU	0	25438.8	0	58656.4	84095.2	1.1782	0.737	0.596	0.141
Escherichia_coli_K12_chr.trna22-ArgCCT	Arg	1	CCU	11427.6	AGG	117							117					CCU	1	117	11427.6	1	C	UGC	21379.5	0	0	0	21379.5		1.168	1.087	0.081	UGC	UGC	Yes
Escherichia_coli_K12_chr.trna8-ArgTCT	Arg	1	UCU	6358.69	AGA	229	AGG	117					346					UCU	1	346	6358.69	1	C	UGU	0	21379.5	0	0	21379.5		0.832	0.913	-0.081		UGU
Escherichia_coli_K12_chr.trna18-AsnGTT_Escherichia_coli_K12_chr.trna19-AsnGTT_Escherichia_coli_K12_chr.trna20-AsnGTT_Escherichia_coli_K12_chr.trna72-AsnGTT	Asn	4	GUU	25423.8	AAC	7966	AAU	4353					12319					GUU	4	12319	25423.8	4	D	GAC	61283.9	0	0	0	61283.9		0.837	0.688	0.149
Escherichia_coli_K12_chr.trna3-AspGTC_Escherichia_coli_K12_chr.trna34-AspGTC_Escherichia_coli_K12_chr.trna4-AspGTC	Asp	3	GUC	61283.9	GAC	7561	GAU	10500					18061					GUC	3	18061	61283.9	3	D	GAU	0	61283.9	0	0	61283.9		1.163	1.312	-0.149
Escherichia_coli_K12_chr.trna75-CysGCA	Cys	1	GCA	21379.5	UGC	1707	UGU	1215					2922					GCA	1	2922	21379.5	1	E	GAA	57049.6	0	0	0	57049.6		1.439	1.313	0.126	GAA	GAA	Yes
Escherichia_coli_K12_chr.trna87-GlnCTG_Escherichia_coli_K12_chr.trna88-GlnCTG	Gln	2	CUG	29527.8	CAG	9290							9290					CUG	2	9290	29527.8	2	E	GAG	0	57049.6	0	0	57049.6		0.561	0.687	-0.126		GAG
Escherichia_coli_K12_chr.trna84-GlnTTG_Escherichia_coli_K12_chr.trna85-GlnTTG	Gln	2	UUG	31320.7	CAA	3809	CAG	9290					13099					UUG	2	13099	31320.7	2	F	UUC	9265.49	0	0	0	9265.49		1.043	0.747	0.296	UUC	UUC	Yes
Escherichia_coli_K12_chr.trna33-GluTTC_Escherichia_coli_K12_chr.trna42-GluTTC_Escherichia_coli_K12_chr.trna47-GluTTC_Escherichia_coli_K12_chr.trna69-GluTTC	Glu	4	UUC	57049.6	GAA	14887	GAG	5801					20688					UUC	4	20688	57049.6	4	F	UUU	0	9265.49	0	0	9265.49		0.957	1.253	-0.296		UUU
Escherichia_coli_K12_chr.trna62-GlyCCC	Gly	1	CCC	8542.06	GGG	2592							2592					CCC	1	2592	8542.06	1	G	GGA	29340.7	0	0	0	29340.7	0.628436	0.272	0.518	-0.246
Escherichia_coli_K12_chr.trna48-GlyGCC_Escherichia_coli_K12_chr.trna49-GlyGCC_Escherichia_coli_K12_chr.trna50-GlyGCC_Escherichia_coli_K12_chr.trna74-GlyGCC	Gly	4	GCC	30424.5	GGC	10228	GGU	9139					19367					GCC	4	19367	30424.5	4	G	GGC	30424.5	29340.7	0	0	59765.2	1.28008	1.736	1.543	0.193	GGC	GGC	Yes
Escherichia_coli_K12_chr.trna45-GlyTCC	Gly	1	UCC	29340.7	GGA	1603	GGC	10228	GGG	2592	GGU	9139	23562					UCC	1	23562	29340.7	1	G	GGG	8542.06	0	29340.7	0	37882.8	0.811394	0.44	0.708	-0.268
Escherichia_coli_K12_chr.trna37-HisGTG	His	1	GUG	21294.1	CAC	3439	CAU	3341					6780					GUG	1	6780	21294.1	1	G	GGU	0	30424.5	0	29340.7	59765.2	1.28008	1.551	1.231	0.32		GGU
Escherichia_coli_K12_chr.trna1-IleGAT_Escherichia_coli_K12_chr.trna40-IleGAT_Escherichia_coli_K12_chr.trna57-IleGAT	Ile	3	GAU	27940.6	AUC	8747	AUU	8283					17030					GAU	3	17030	27940.6	3	H	CAC	21294.1	0	0	0	21294.1		1.014	0.801	0.213	CAC	CAC	Yes
Escherichia_coli_K12_chr.trna51-LeuCAA	Leu	1	CAA	8417.48	UUG	2853							2853					CAA	1	2853	8417.48	1	H	CAU	0	21294.1	0	0	21294.1		0.986	1.199	-0.213		CAU
Escherichia_coli_K12_chr.trna53-LeuCAG	Leu	1	CAG	15239.6	CUG	17431							17431					CAG	4	34862	49133.1	4	I	AUA	0	0	0	0	0	0	0.093	0.275	-0.182
Escherichia_coli_K12_chr.trna38-LeuCAG_Escherichia_coli_K12_chr.trna52-LeuCAG_Escherichia_coli_K12_chr.trna54-LeuCAG	Leu	3	CAG	33893.5	CUG	17431							17431					GAG	1	5220	13077.2	1	I	AUC	27940.6	0	0	0	27940.6	1.5	1.493	1.165	0.328	AUC	AUC	Yes
Escherichia_coli_K12_chr.trna60-LeuGAG	Leu	1	GAG	13077.2	CUC	2751	CUU	2469					5220					UAA	1	5510	13013	1	I	AUU	0	27940.6	0	0	27940.6	1.5	1.414	1.561	-0.147		AUU
Escherichia_coli_K12_chr.trna76-LeuTAA	Leu	1	UAA	13013	UUA	2657	UUG	2853					5510					UAG	1	18075	22589.5	1	K	AAA	30529.6	0	0	0	30529.6		1.572	1.498	0.074	AAA	AAA	Yes
Escherichia_coli_K12_chr.trna83-LeuTAG	Leu	1	UAG	22589.5	CUA	644	CUG	17431					18075					UUU	6	16157	30529.6	6	K	AAG	0	30529.6	0	0	30529.6		0.428	0.502	-0.074		AAG
Escherichia_coli_K12_chr.trna11-LysTTT_Escherichia_coli_K12_chr.trna13-LysTTT_Escherichia_coli_K12_chr.trna14-LysTTT_Escherichia_coli_K12_chr.trna15-LysTTT_Escherichia_coli_K12_chr.trna26-LysTTT_Escherichia_coli_K12_chr.trna9-LysTTT	Lys	6	UUU	30529.6	AAA	12703	AAG	3454					16157					GAA	2	10713	9265.49	2	L	CUA	22589.5	0	0	0	22589.5	0.750069	0.111	0.241	-0.13
Escherichia_coli_K12_chr.trna61-MetCAT	Met	1	CAU	13851.4	AUG	8189							8189					CGG	1	8003	8125.8	1	L	CUC	13077.2	0	0	0	13077.2	0.434218	0.472	0.623	-0.151
Escherichia_coli_K12_chr.trna27-MetCAT_Escherichia_coli_K12_chr.trna28-MetCAT_Escherichia_coli_K12_chr.trna29-MetCAT	Met	3	CAU	26473.4	AUG	8189							8189					GGG	1	2830	9356.98	1	L	CUG	49133.1	22589.5	0	0	71722.6	2.38149	2.993	2.515	0.478	CUG	CUG	Yes
Escherichia_coli_K12_chr.trna31-MetCAT	Met	1	CAU	1625.84	AUG	8189							8189					UGG	1	13256	19858.2	1	L	CUU	0	13077.2	0	0	13077.2	0.434218	0.424	0.621	-0.197
Escherichia_coli_K12_chr.trna68-MetCAT	Met	1	CAU	56.0635	AUG	8189							8189					CGA	1	2071	4054.88	1	L	UUA	13013	0	0	0	13013	0.755615	0.964	1.001	-0.037
Escherichia_coli_K12_chr.trna82-MetCAT_Escherichia_coli_K12_chr.trna86-MetCAT	Met	2	CAU	18858.8	AUG	8189							8189					GCU	1	6159	19545.2	1	L	UUG	8417.48	13013	0	0	21430.5	1.24439	1.036	0.999	0.037	UUG	UUG	Yes
Escherichia_coli_K12_chr.trna30-PheGAA_Escherichia_coli_K12_chr.trna55-PheGAA	Phe	2	GAA	9265.49	UUC	5587	UUU	5126					10713					GGA	2	6164	12587.3	2	M	AUG	60865.5	0	0	0	60865.5
Escherichia_coli_K12_chr.trna56-ProCGG	Pro	1	CGG	8125.8	CCG	8003							8003					UGA	1	9714	6720.87	1	N	AAC	25423.8	0	0	0	25423.8		1.293	0.985	0.308	AAC	AAC	Yes
Escherichia_coli_K12_chr.trna21-ProGGG	Pro	1	GGG	9356.98	CCC	1060	CCU	1770					2830					CGU	2	7064	15052.7	2	N	AAU	0	25423.8	0	0	25423.8		0.707	1.015	-0.308		AAU
Escherichia_coli_K12_chr.trna39-ProTGG	Pro	1	UGG	19858.2	CCA	2423	CCC	1060	CCG	8003	CCU	1770	13256					GGU	2	22606	46537.7	2	P	CCA	19858.2	0	0	0	19858.2	0.747444	0.731	0.797	-0.066
Escherichia_coli_K12_chr.trna73-SerCGA	Ser	1	CGA	4054.88	UCG	2071							2071					UGU	1	16290	20273	1	P	CCC	9356.98	19858.2	0	0	29215.2	1.09963	0.32	0.611	-0.291		CCC
Escherichia_coli_K12_chr.trna63-SerGCT	Ser	1	GCU	19545.2	AGC	4439	AGU	1720					6159					CCA	1	3425	21639.5	1	P	CCG	8125.8	0	19858.2	0	27984	1.05329	2.415	1.916	0.499	CCG		No
Escherichia_coli_K12_chr.trna79-SerGGA_Escherichia_coli_K12_chr.trna81-SerGGA	Ser	2	GGA	12587.3	UCC	3000	UCU	3164					6164					GUA	3	17080	29370.9	3	P	CCU	0	9356.98	0	19858.2	29215.2	1.09963	0.534	0.676	-0.142		CCU
Escherichia_coli_K12_chr.trna80-SerTGA	Ser	1	UGA	6720.87	UCA	1479	UCC	3000	UCG	2071	UCU	3164	9714					GAC	2	21788	16396.4	2	Q	CAA	31320.7	0	0	0	31320.7	0.679635	0.582	0.769	-0.187
Escherichia_coli_K12_chr.trna6-ThrCGT	Thr	1	CGU	662.891	ACG	3532							3532					UAC	5	22442	51913.8	5	Q	CAG	29527.8	31320.7	0	0	60848.5	1.32037	1.418	1.231	0.187	CAG	CAG	Yes
Escherichia_coli_K12_chr.trna5-ThrCGT	Thr	1	CGU	14389.8	ACG	3532							3532										R	AGA	6358.69	0	0	0	6358.69	0.526708	1.324	1.312	0.012	AGA		No
Escherichia_coli_K12_chr.trna59-ThrGGT	Thr	1	GGU	23887.5	ACC	8079	ACU	3224					11303										R	AGG	11427.6	6358.69	0	0	17786.3	1.47329	0.676	0.688	-0.012		AGG
Escherichia_coli_K12_chr.trna46-ThrGGT	Thr	1	GGU	22650.2	ACC	8079	ACU	3224					11303										R	CGA	0	0	43279.6	0	43279.6	1.15836	0.136	0.356	-0.22		CGA
Escherichia_coli_K12_chr.trna43-ThrTGT	Thr	1	UGU	20273	ACA	1455	ACC	8079	ACG	3532	ACU	3224	16290										R	CGC	0	43279.6	0	0	43279.6	1.15836	1.667	1.699	-0.032		CGC
Escherichia_coli_K12_chr.trna35-TrpCCA	Trp	1	CCA	21639.5	UGG	3425							3425										R	CGG	19612	0	0	0	19612	0.524908	0.209	0.564	-0.355
Escherichia_coli_K12_chr.trna77-TyrGTA_Escherichia_coli_K12_chr.trna78-TyrGTA	Tyr	2	GUA	14135.3	UAC	4267	UAU	4273					8540										R	CGU	43279.6	0	0	0	43279.6	1.15836	1.988	1.38	0.608	CGU	CGU	Yes
Escherichia_coli_K12_chr.trna44-TyrGTA	Tyr	1	GUA	15235.6	UAC	4267	UAU	4273					8540										S	AGC	19545.2	0	0	0	19545.2		1.441	1.215	0.226	AGC	AGC	Yes
Escherichia_coli_K12_chr.trna16-ValGAC	Val	1	GAC	8675.21	GUC	4245	GUU	6649					10894										S	AGU	0	19545.2	0	0	19545.2		0.559	0.785	-0.226		AGU
Escherichia_coli_K12_chr.trna17-ValGAC	Val	1	GAC	7721.23	GUC	4245	GUU	6649					10894										S	UCA	6720.87	0	0	0	6720.87	0.479095	0.609	0.956	-0.347
Escherichia_coli_K12_chr.trna10-ValTAC_Escherichia_coli_K12_chr.trna12-ValTAC_Escherichia_coli_K12_chr.trna23-ValTAC_Escherichia_coli_K12_chr.trna24-ValTAC_Escherichia_coli_K12_chr.trna25-ValTAC	Val	5	UAC	51913.8	GUA	3648	GUC	4245	GUG	7900	GUU	6649	22442										S	UCC	12587.3	6720.87	0	0	19308.2	1.37638	1.235	0.927	0.308		UCC
																							S	UCG	4054.88	0	6720.87	0	10775.8	0.768146	0.853	1.202	-0.349
																							S	UCU	0	12587.3	0	6720.87	19308.2	1.37638	1.303	0.914	0.389	UCU	UCU	No
																							T	ACA	20273	0	0	0	20273	0.428559	0.357	0.621	-0.264
																							T	ACC	46537.7	20273	0	0	66810.7	1.41234	1.984	1.58	0.404	ACC	ACC	Yes
																							T	ACG	15052.7	0	20273	0	35325.7	0.746764	0.867	1.199	-0.332
																							T	ACU	0	46537.7	0	20273	66810.7	1.41234	0.792	0.6	0.192		ACU
																							V	GUA	51913.8	0	0	0	51913.8	0.863618	0.65	0.6	0.05
																							V	GUC	16396.4	51913.8	0	0	68310.2	1.13638	0.757	0.905	-0.148
																							V	GUG	0	0	51913.8	0	51913.8	0.863618	1.408	1.522	-0.114
																							V	GUU	0	16396.4	0	51913.8	68310.2	1.13638	1.185	0.973	0.212
																							W	UGG	21639.5	0	0	0	21639.5
																							Y	UAC	29370.9	0	0	0	29370.9		0.999	0.802	0.197
																							Y	UAU	0	29370.9	0	0	29370.9		1.001	1.198	-0.197

## Sheet: Ecoli174.Dong et al.1996
Adapted table from Dong et al. (1996): abundances of tRNAs with the same anti-codon are added together.										Anticodon	cognate codon	tRNA content	Wobble 1st	tRNA content	Wobble 2nd	tRNA content	Wobble 3rd	tRNA content	Wobble 4th	tRNA content	A.A.	All Codon	total readable codon tRNA content	RSCU_HEG (highest in red)	RTU(abundance)	RTU(tpm)	RSCU_LEG	RSCU HEG - RSCU LEG (for codon associated with the highesrt RSCU HEG: red = positive value, blue = negative value)	TOC	codon with highest RTU (in red highest cognate tRNA content when more than one codons are identified)	TOC explained by highest tRNA abundance
		tRNA abundance at growth rates								ACG	CGU	0.642	CGC	0.642	CGA	0.642					A	GCA	0.498	0.868	0.917127	0.821797	0.849	0.019
tRNA	AntiCodon	0.4	0.7	1.07	1.6	2.5	average tRNA abundance	total tpm (Ecoli174)		CAA	UUG	0.264									A	GCC	0.588	0.995	1.08287	1.1782	1.125	-0.13
Ala1B	UGC	0.65	0.54	0.46	0.44	0.4	0.498	58656.4		CAG	CUG	0.616									A	GCG	0.498	1.4	0.917127	0.821797	1.431	-0.031
Ala2	GGC	0.12	0.1	0.08	0.08	0.07	0.09	25438.8		CAU	AUG	0.404									A	GCU	0.588	0.737	1.08287	1.1782	0.596	0.141				13
Arg2	ACG	0.95	0.67	0.5	0.6	0.49	0.642	43279.6		CCA	UGG	0.126									C	UGC	0.206	1.168			1.087	0.081	UGC	UGC	Yes
Arg3	CCG	0.13	0.12	0.05	0.06	0.04	0.08	19612		CCC,UCC	GGG	0.3	GGA	0.3	GGC	0.3	GGG	0.3	GGU	0.3	C	UGU	0.206	0.832			0.913	-0.081		UGU
Arg4	UCU	0.17	0.11	0.09	0.08	0.07	0.104	6358.69		CCG	CGG	0.08									D	GAC	0.342	0.837			0.688	0.149
Arg5	CCU	0.08	0.07	0.05	0.06	0.04	0.06	11427.6		CCU	AGG	0.06									D	GAU	0.342	1.163			1.312	-0.149
Asn	GUU	0.24	0.18	0.14	0.15	0.14	0.17	25423.8		CGA	UCG	0.044									E	GAA	0.672	1.439			1.313	0.126	GAA	GAA	Yes
Asp1	GUC	0.48	0.37	0.27	0.3	0.29	0.342	61283.9		CGG	CCG	0.104									E	GAG	0.672	0.561			0.687	-0.126		GAG
Cys	GCA	0.32	0.22	0.17	0.18	0.14	0.206	21379.5		CGU	ACG										F	UUC	0.148	1.043			0.747	0.296	UUC	UUC	Yes
Gln1	UUG	0.15	0.12	0.12	0.08	0.08	0.11	31320.7		CUG	CAG	0.136									F	UUU	0.148	0.957			1.253	-0.296		UUU
Gln2	CUG	0.18	0.14	0.11	0.13	0.12	0.136	29527.8		GAA	UUC	0.148	UUU	0.148							G	GGA	0.3	0.272	0.437956	0.628436	0.518	-0.246
Glu2	UUC	0.94	0.71	0.54	0.61	0.56	0.672	57049.6		GAC	GUC	0.184	GUU	0.184							G	GGC	0.92	1.736	1.34307	1.28008	1.543	0.193	GGC	GGC	Yes
Gly1 + 2	CCC,UCC	0.43	0.33	0.25	0.28	0.21	0.3	37882.8		GAG	CUC	0.142	CUU	0.142							G	GGG	0.6	0.44	0.875912	0.811394	0.708	-0.268
Gly3	GCC	0.87	0.7	0.55	0.5	0.48	0.62	30424.5		GAU,CAU	AUC	0.52	AUU	0.52	AUA	0.52					G	GGU	0.92	1.551	1.34307	1.28008	1.231	0.32		GGU
His	GUG	0.13	0.1	0.09	0.08	0.08	0.096	21294.1		GCA	UGC	0.206	UGU	0.206							H	CAC	0.096	1.014			0.801	0.213	CAC	CAC	Yes
Ile1 + 2	GAU,CAU	0.69	0.54	0.43	0.47	0.47	0.52	88806.1		GCC	GGC	0.62	GGU	0.62							H	CAU	0.096	0.986			1.199	-0.213		CAU
Leu1	CAG	0.89	0.68	0.55	0.54	0.42	0.616	49133.1		GCU	AGC	0.176	AGU	0.176							I	AUA	0.52	0.093		0	0.275	-0.182		AUA
Leu2	GAG	0.19	0.16	0.13	0.12	0.11	0.142	13077.2		GGA	UCC	0.106	UCU	0.106							I	AUC	0.52	1.493		1.5	1.165	0.328	AUC	AUC	Yes
Leu3	UAG	0.13	0.11	0.09	0.08	0.06	0.094	22589.5		GGC	GCC	0.09	GCU	0.09							I	AUU	0.52	1.414		1.5	1.561	-0.147		AUU
Leu4	CAA	0.38	0.29	0.23	0.24	0.18	0.264	8417.48		GGG	CCC	0.1	CCU	0.1							K	AAA	0.27	1.572			1.498	0.074	AAA	AAA	Yes
Leu5	UAA	0.23	0.16	0.13	0.09	0.07	0.136	13013		GGU	ACC	0.246	ACU	0.246							K	AAG	0.27	0.428			0.502	-0.074		AAG
Lys	UUU	0.38	0.31	0.24	0.22	0.2	0.27	30529.6		GUA	UAC	0.266	UAU	0.266							L	CUA	0.094	0.111	0.345588	0.750069	0.241	-0.13		CUA
Met f1 + f2 + m	CAU	0.52	0.44	0.36	0.35	0.35	0.404	60865.5		GUC	GAC	0.342	GAU	0.342							L	CUC	0.142	0.472	0.522059	0.434218	0.623	-0.151
Phe	GAA	0.21	0.17	0.14	0.12	0.1	0.148	9265.49		GUG	CAC	0.096	CAU	0.096							L	CUG	0.71	2.993	2.61029	2.38149	2.515	0.478	CUG		No
Pro1	CGG	0.18	0.11	0.11	0.07	0.05	0.104	8125.8		GUU	AAC	0.17	AAU	0.17							L	CUU	0.142	0.424	0.522059	0.434218	0.621	-0.197
Pro2	GGG	0.14	0.12	0.07	0.1	0.07	0.1	9356.98		UAA	UUA	0.136	UUG	0.136							L	UUA	0.136	0.964	0.507463	0.755615	1.001	-0.037
Pro3	UGG	0.12	0.09	0.07	0.06	0.05	0.078	19858.2		UAC	GUA		GUC		GUG		GUU				L	UUG	0.4	1.036	1.49254	1.24439	0.999	0.037	UUG	UUG	Yes
Ser1	UGA	0.26	0.25	0.18	0.17	0.14	0.2	6720.87		UAG	CUA	0.094	CUG	0.094							M	AUG	0.404
Ser2	CGA	0.07	0.05	0.04	0.03	0.03	0.044	4054.88		UCU	AGA	0.104	AGG	0.104							N	AAC	0.17	1.293			0.985	0.308	AAC	AAC	Yes
Ser3	GCU	0.28	0.2	0.15	0.14	0.11	0.176	19545.2		UGA	UCA	0.2	UCC	0.2	UCG	0.2	UCU	0.2			N	AAU	0.17	0.707			1.015	-0.308		AAU
Ser5	GGA	0.15	0.12	0.09	0.09	0.08	0.106	12587.3		UGC	GCA	0.498	GCC	0.498	GCG	0.498	GCU	0.498			P	CCA	0.078	0.731	0.506494	0.747444	0.797	-0.066
Thr1 + 2 + 3	GGU	0.35	0.28	0.22	0.2	0.18	0.246	46537.7		UGG	CCA	0.078	CCC	0.078	CCG	0.078	CCU	0.078			P	CCC	0.178	0.32	1.15584	1.09963	0.611	-0.291
Thr4	UGU	0.18	0.14	0.11	0.12	0.13	0.136	20273		UGU	ACA	0.136	ACC	0.136	ACG	0.136	ACU	0.136			P	CCG	0.182	2.415	1.18182	1.05329	1.916	0.499	CCG	CCG	Yes
Trp	CCA	0.19	0.13	0.11	0.1	0.1	0.126	21639.5		UUG	CAA	0.11	CAG	0.11							P	CCU	0.178	0.534	1.15584	1.09963	0.676	-0.142
Tyr1 + 2	GUA	0.4	0.29	0.21	0.25	0.18	0.266	29370.9		UUU	AAA	0.27	AAG	0.27							Q	CAA	0.11	0.582	0.617978	0.679635	0.769	-0.187
Val1	UAG	0.77	0.55	0.36	0.48	0.39	0.51	22589.5		UUC	GAA	0.672	GAG	0.672							Q	CAG	0.246	1.418	1.38202	1.32037	1.231	0.187	CAG	CAG	Yes
Val2A+2B	GAC	0.26	0.2	0.17	0.16	0.13	0.184	16396.4													R	AGA	0.104	1.324	0.776119	0.526708	1.312	0.012	AGA		No
																					R	AGG	0.164	0.676	1.22388	1.47329	0.688	-0.012		AGG
																					R	CGA	0.642	0.136	1.28016	1.15836	0.356	-0.22
																					R	CGC	0.642	1.667	1.28016	1.15836	1.699	-0.032
																					R	CGG	0.08	0.209	0.159521	0.524908	0.564	-0.355		CGG
																					R	CGU	0.642	1.988	1.28016	1.15836	1.38	0.608	CGU		No
																					S	AGC	0.176	1.441			1.215	0.226	AGC	AGC	Yes
																					S	AGU	0.176	0.559			0.785	-0.226		AGU
																					S	UCA	0.2	0.609	0.757576	0.479095	0.956	-0.347
																					S	UCC	0.306	1.235	1.15909	1.37638	0.927	0.308		UCC
																					S	UCG	0.244	0.853	0.924242	0.768146	1.202	-0.349
																					S	UCU	0.306	1.303	1.15909	1.37638	0.914	0.389	UCU	UCU	No
																					T	ACA	0.136	0.357	0.525097	0.428559	0.621	-0.264
																					T	ACC	0.382	1.984	1.4749	1.41234	1.58	0.404	ACC	ACC	Yes
																					T	ACG	0.136	0.867	0.525097	0.746764	1.199	-0.332
																					T	ACU	0.382	0.792	1.4749	1.41234	0.6	0.192		ACU
																					V	GUA	0	0.65	0	0.863618	0.6	0.05
																					V	GUC	0.184	0.757	2	1.13638	0.905	-0.148
																					V	GUG	0	1.408	0	0.863618	1.522	-0.114
																					V	GUU	0.184	1.185	2	1.13638	0.973	0.212
																					W	UGG	0.126
																					Y	UAC	0.266	0.999			0.802	0.197
																					Y	UAU	0.266	1.001			1.198	-0.197

## Sheet: Ecoli653
target_id	amino acid	copy	anticodon	tpm653	cognate codon	Wobble 1st	Wobble 2nd	Wobble 3rd	A.A.	All Codon	Sum Cognate Codon tRNA tpm	Sum Wobble 1st codon tpm	Sum Wobble 2nd codon tpm	Sum Wobble 3rd codon tpm	sum readable tRNA tpm	RTU(tpm)	RSCU_HEG (highest in red)	RSCU_LEG	RSCU HEG - RSCU LEG (for codon associated with the highesrt RSCU HEG: red = positive value, blue = negative value)	TOC	codon with highest RTU (in red highest cognate tRNA content when more than one codons are identified)	TOC explained by highest tRNA abundance
Escherichia_coli_K12_chr.trna70-AlaGGC_Escherichia_coli_K12_chr.trna71-AlaGGC	Ala	2	GGC	36119.4	GCC	GCU			A	GCA	32433.8	0	0	0	32433.8	0.642336	0.868	0.849	0.019
Escherichia_coli_K12_chr.trna2-AlaTGC_Escherichia_coli_K12_chr.trna41-AlaTGC_Escherichia_coli_K12_chr.trna58-AlaTGC	Ala	3	UGC	32433.8	GCA	GCC	GCG	GCU	A	GCC	36119.4	32433.8	0	0	68553.2	1.35766	0.995	1.125	-0.13
Escherichia_coli_K12_chr.trna64-ArgACG_Escherichia_coli_K12_chr.trna65-ArgACG_Escherichia_coli_K12_chr.trna66-ArgACG_Escherichia_coli_K12_chr.trna67-ArgACG	Arg	4	ACG	63617	CGU	CGC	CGA		A	GCG	0	0	32433.8	0	32433.8	0.642336	1.4	1.431	-0.031
Escherichia_coli_K12_chr.trna36-ArgCCG	Arg	1	CCG	19902.5	CGG				A	GCU	0	36119.4	0	32433.8	68553.2	1.35766	0.737	0.596	0.141
Escherichia_coli_K12_chr.trna22-ArgCCT	Arg	1	CCU	3444.67	AGG				C	UGC	11145.4	0	0	0	11145.4		1.168	1.087	0.081	UGC	UGC	Yes
Escherichia_coli_K12_chr.trna8-ArgTCT	Arg	1	UCU	3554.02	AGA	AGG			C	UGU	0	11145.4	0	0	11145.4		0.832	0.913	-0.081		UGU
Escherichia_coli_K12_chr.trna18-AsnGTT_Escherichia_coli_K12_chr.trna19-AsnGTT_Escherichia_coli_K12_chr.trna20-AsnGTT_Escherichia_coli_K12_chr.trna72-AsnGTT	Asn	4	GUU	36119.4	AAC	AAU			D	GAC	45136.1	0	0	0	45136.1		0.837	0.688	0.149
Escherichia_coli_K12_chr.trna3-AspGTC_Escherichia_coli_K12_chr.trna34-AspGTC_Escherichia_coli_K12_chr.trna4-AspGTC	Asp	3	GUC	45136.1	GAC	GAU			D	GAU	0	45136.1	0	0	45136.1		1.163	1.312	-0.149
Escherichia_coli_K12_chr.trna75-CysGCA	Cys	1	GCA	11145.4	UGC	UGU			E	GAA	60076.2	0	0	0	60076.2		1.439	1.313	0.126	GAA	GAA	Yes
Escherichia_coli_K12_chr.trna87-GlnCTG_Escherichia_coli_K12_chr.trna88-GlnCTG	Gln	2	CUG	71189.9	CAG				E	GAG	0	60076.2	0	0	60076.2		0.561	0.687	-0.126		GAG
Escherichia_coli_K12_chr.trna84-GlnTTG_Escherichia_coli_K12_chr.trna85-GlnTTG	Gln	2	UUG	22199	CAA	CAG			F	UUC	4054.22	0	0	0	4054.22		1.043	0.747	0.296	UUC	UUC	Yes
Escherichia_coli_K12_chr.trna33-GluTTC_Escherichia_coli_K12_chr.trna42-GluTTC_Escherichia_coli_K12_chr.trna47-GluTTC_Escherichia_coli_K12_chr.trna69-GluTTC	Glu	4	UUC	60076.2	GAA	GAG			F	UUU	0	4054.22	0	0	4054.22		0.957	1.253	-0.296		UUU
Escherichia_coli_K12_chr.trna62-GlyCCC	Gly	1	CCC	7961.02	GGG				G	GGA	69658.9	0	0	0	69658.9	0.797805	0.272	0.518	-0.246
Escherichia_coli_K12_chr.trna48-GlyGCC_Escherichia_coli_K12_chr.trna49-GlyGCC_Escherichia_coli_K12_chr.trna50-GlyGCC_Escherichia_coli_K12_chr.trna74-GlyGCC	Gly	4	GCC	31328.1	GGC	GGU			G	GGC	31328.1	69658.9	0	0	100987	1.15661	1.736	1.543	0.193	GGC	GGC	Yes
Escherichia_coli_K12_chr.trna45-GlyTCC	Gly	1	UCC	69658.9	GGA	GGC	GGG	GGU	G	GGG	7961.02	0	69658.9	0	77619.9	0.888983	0.44	0.708	-0.268
Escherichia_coli_K12_chr.trna37-HisGTG	His	1	GUG	61181.9	CAC	CAU			G	GGU	0	31328.1	0	69658.9	100987	1.15661	1.551	1.231	0.32		GGU
Escherichia_coli_K12_chr.trna1-IleGAT_Escherichia_coli_K12_chr.trna40-IleGAT_Escherichia_coli_K12_chr.trna57-IleGAT	Ile	3	GAU	19902.5	AUC	AUU			H	CAC	61181.9	0	0	0	61181.9		1.014	0.801	0.213	CAC	CAC	Yes
Escherichia_coli_K12_chr.trna51-LeuCAA	Leu	1	CAA	5804.91	UUG				H	CAU	0	61181.9	0	0	61181.9		0.986	1.199	-0.213		CAU
Escherichia_coli_K12_chr.trna53-LeuCAG	Leu	1	CAG	12296.4	CUG				I	AUA	0	0	0	0	0	0	0.093	0.275	-0.182
Escherichia_coli_K12_chr.trna38-LeuCAG_Escherichia_coli_K12_chr.trna52-LeuCAG_Escherichia_coli_K12_chr.trna54-LeuCAG	Leu	3	CAG	19390.5	CUG				I	AUC	19902.5	0	0	0	19902.5	1.5	1.493	1.165	0.328	AUC	AUC	Yes
Escherichia_coli_K12_chr.trna60-LeuGAG	Leu	1	GAG	8903.77	CUC	CUU			I	AUU	0	19902.5	0	0	19902.5	1.5	1.414	1.561	-0.147		AUU
Escherichia_coli_K12_chr.trna76-LeuTAA	Leu	1	UAA	4975.63	UUA	UUG			K	AAA	44227.9	0	0	0	44227.9		1.572	1.498	0.074	AAA	AAA	Yes
Escherichia_coli_K12_chr.trna83-LeuTAG	Leu	1	UAG	17138.3	CUA	CUG			K	AAG	0	44227.9	0	0	44227.9		0.428	0.502	-0.074		AAG
Escherichia_coli_K12_chr.trna11-LysTTT_Escherichia_coli_K12_chr.trna13-LysTTT_Escherichia_coli_K12_chr.trna14-LysTTT_Escherichia_coli_K12_chr.trna15-LysTTT_Escherichia_coli_K12_chr.trna26-LysTTT_Escherichia_coli_K12_chr.trna9-LysTTT	Lys	6	UUU	44227.9	AAA	AAG			L	CUA	17138.3	0	0	0	17138.3	0.81834	0.111	0.241	-0.13
Escherichia_coli_K12_chr.trna61-MetCAT	Met	1	CAU	10299.3	AUG				L	CUC	8903.77	0	0	0	8903.77	0.425148	0.472	0.623	-0.151
Escherichia_coli_K12_chr.trna27-MetCAT_Escherichia_coli_K12_chr.trna28-MetCAT_Escherichia_coli_K12_chr.trna29-MetCAT	Met	3	CAU	27728.8	AUG				L	CUG	31686.9	17138.3	0	0	48825.2	2.33136	2.993	2.515	0.478	CUG	CUG	Yes
Escherichia_coli_K12_chr.trna31-MetCAT	Met	1	CAU	1105.7	AUG				L	CUU	0	8903.77	0	0	8903.77	0.425148	0.424	0.621	-0.197
Escherichia_coli_K12_chr.trna68-MetCAT	Met	1	CAU	0	AUG				L	UUA	4975.63	0	0	0	4975.63	0.631579	0.964	1.001	-0.037
Escherichia_coli_K12_chr.trna82-MetCAT_Escherichia_coli_K12_chr.trna86-MetCAT	Met	2	CAU	16703.9	AUG				L	UUG	5804.91	4975.63	0	0	10780.5	1.36842	1.036	0.999	0.037	UUG	UUG	Yes
Escherichia_coli_K12_chr.trna30-PheGAA_Escherichia_coli_K12_chr.trna55-PheGAA	Phe	2	GAA	4054.22	UUC	UUU			M	AUG	55837.7	0	0	0	55837.7
Escherichia_coli_K12_chr.trna56-ProCGG	Pro	1	CGG	9240.46	CCG				N	AAC	36119.4	0	0	0	36119.4		1.293	0.985	0.308	AAC	AAC	Yes
Escherichia_coli_K12_chr.trna21-ProGGG	Pro	1	GGG	6041.84	CCC	CCU			N	AAU	0	36119.4	0	0	36119.4		0.707	1.015	-0.308		AAU
Escherichia_coli_K12_chr.trna39-ProTGG	Pro	1	UGG	7463.45	CCA	CCC	CCG	CCU	P	CCA	7463.45	0	0	0	7463.45	0.583333	0.731	0.797	-0.066
Escherichia_coli_K12_chr.trna73-SerCGA	Ser	1	CGA	4368.85	UCG				P	CCC	6041.84	7463.45	0	0	13505.3	1.05556	0.32	0.611	-0.291
Escherichia_coli_K12_chr.trna63-SerGCT	Ser	1	GCU	15153.1	AGC	AGU			P	CCG	9240.46	0	7463.45	0	16703.9	1.30556	2.415	1.916	0.499	CCG	CCG	Yes
Escherichia_coli_K12_chr.trna79-SerGGA_Escherichia_coli_K12_chr.trna81-SerGGA	Ser	2	GGA	10206.4	UCC	UCU			P	CCU	0	6041.84	0	7463.45	13505.3	1.05556	0.534	0.676	-0.142
Escherichia_coli_K12_chr.trna80-SerTGA	Ser	1	UGA	7144.5	UCA	UCC	UCG	UCU	Q	CAA	22199	0	0	0	22199	0.384106	0.582	0.769	-0.187
Escherichia_coli_K12_chr.trna6-ThrCGT	Thr	1	CGU	1421.61	ACG				Q	CAG	71189.9	22199	0	0	93388.9	1.61589	1.418	1.231	0.187	CAG	CAG	Yes
Escherichia_coli_K12_chr.trna5-ThrCGT	Thr	1	CGU	7002.75	ACG				R	AGA	3554.02	0	0	0	3554.02	0.673575	1.324	1.312	0.012	AGA		No
Escherichia_coli_K12_chr.trna59-ThrGGT	Thr	1	GGU	18059.7	ACC	ACU			R	AGG	3444.67	3554.02	0	0	6998.69	1.32643	0.676	0.688	-0.012		AGG
Escherichia_coli_K12_chr.trna46-ThrGGT	Thr	1	GGU	7739.88	ACC	ACU			R	CGA	0	0	63617	0	63617	1.20742	0.136	0.356	-0.22
Escherichia_coli_K12_chr.trna43-ThrTGT	Thr	1	UGU	15848.3	ACA	ACC	ACG	ACU	R	CGC	0	63617	0	0	63617	1.20742	1.667	1.699	-0.032
Escherichia_coli_K12_chr.trna35-TrpCCA	Trp	1	CCA	40173.6	UGG				R	CGG	19902.5	0	0	0	19902.5	0.37774	0.209	0.564	-0.355
Escherichia_coli_K12_chr.trna77-TyrGTA_Escherichia_coli_K12_chr.trna78-TyrGTA	Tyr	2	GUA	9766.99	UAC	UAU			R	CGU	63617	0	0	0	63617	1.20742	1.988	1.38	0.608	CGU	CGU	Yes
Escherichia_coli_K12_chr.trna44-TyrGTA	Tyr	1	GUA	4883.49	UAC	UAU			S	AGC	15153.1	0	0	0	15153.1		1.441	1.215	0.226	AGC	AGC	Yes
Escherichia_coli_K12_chr.trna16-ValGAC	Val	1	GAC	12320.6	GUC	GUU			S	AGU	0	15153.1	0	0	15153.1		0.559	0.785	-0.226		AGU
Escherichia_coli_K12_chr.trna17-ValGAC	Val	1	GAC	6160.31	GUC	GUU			S	UCA	7144.5	0	0	0	7144.5	0.535573	0.609	0.956	-0.347
Escherichia_coli_K12_chr.trna10-ValTAC_Escherichia_coli_K12_chr.trna12-ValTAC_Escherichia_coli_K12_chr.trna23-ValTAC_Escherichia_coli_K12_chr.trna24-ValTAC_Escherichia_coli_K12_chr.trna25-ValTAC	Val	5	UAC	45702.1	GUA	GUC	GUG	GUU	S	UCC	10206.4	7144.5	0	0	17350.9	1.30068	1.235	0.927	0.308		UCC	No
									S	UCG	4368.85	0	7144.5	0	11513.4	0.863075	0.853	1.202	-0.349
									S	UCU	0	10206.4	0	7144.5	17350.9	1.30068	1.303	0.914	0.389	UCU	UCU
									T	ACA	15848.3	0	0	0	15848.3	0.513652	0.357	0.621	-0.264
									T	ACC	25799.6	15848.3	0	0	41647.9	1.34983	1.984	1.58	0.404	ACC	ACC	Yes
									T	ACG	8424.36	0	15848.3	0	24272.7	0.78669	0.867	1.199	-0.332
									T	ACU	0	25799.6	0	15848.3	41647.9	1.34983	0.792	0.6	0.192		ACU
									V	GUA	45702.1	0	0	0	45702.1	0.831816	0.65	0.6	0.05
									V	GUC	18480.9	45702.1	0	0	64183	1.16818	0.757	0.905	-0.148
									V	GUG	0	0	45702.1	0	45702.1	0.831816	1.408	1.522	-0.114
									V	GUU	0	18480.9	0	45702.1	64183	1.16818	1.185	0.973	0.212
									W	UGG	40173.6	0	0	0	40173.6
									Y	UAC	14650.5	0	0	0	14650.5		0.999	0.802	0.197
									Y	UAU	0	14650.5	0	0	14650.5		1.001	1.198	-0.197

## Sheet: Ecoli174.Ikrmura1985
tRNA abudnance retrieved from Ikemura (1985).
Adapted data column: tRNAs with abundances described as minor or major are omitted.
Ikemura 1985	Ikemura 1985 adapted	a.a	codon1	codon2	codon3	tpm (Ecoli 174)
1	1	Leu	CUG			71722.6
0.3	0.3		CUU	CUC		13077.2
0.25	0.25		UUA	UUG		13013
minor			CUA			22589.5
1.05	1.05	Val	GUA	GUG	GUU	51913.8
0.4	0.4		GUC	GUU		16396.4
1.1	1.1	Gly	GGU	GGC		30424.5
1.15	1.15		GGA	GGG		29340.7
0.1	0.1		GGG			8542.06
1	1	Ala	GCU	GCA	GCG	58656.4
0.9	0.9	Arg	CGU	CGC	CGA	43279.6
minor			CGG			19612
minor			AGA	AGG		11427.6
1	1	Ile	AUU	AUC		27940.6
0.05	0.05		AUA			0
1	1	Lys	AAA	AAG		30529.6
0.9	0.9	Glu	GAA	GAG		57049.6
0.8	0.8	Asp	GAU	GAC		61283.9
0.8	0.8	Thr	ACU	ACC		46537.7
0.6	0.6	Asn	AAU	AAC		25423.8
0.4	0.4	Gln	CAG			29527.8
0.3	0.3		CAA			31320.7
0.5	0.5	Tyr	UAU	UAC		29370.9
0.25	0.25	Ser	AGU	AGC		19545.2
0.25	0.25		UCU	UCA	UCG	6720.87
minor			UCG			4054.88
0.4	0.4	His	CAU	CAC		21294.1
0.3	0.3	Trp	UGG			21639.5
major		Pro	CCG	CCA	CCU	19858.2
minor			CCC			9356.98
major			CCG			8125.8
0.35	0.35	Phe	UUU	UUC		9265.49
minor		Cys	UGU	UGC		21379.5
0.3	0.3	Metm	AUG

## Sheet: Senterica989
target_id	amino acid	copy	anticodon	cognate codon	codon usage	Wobble 1st	codon usage	Wobble 2nd	codon usage	Wobble 3rd	codon usage	sum codon usage	tpm		anticodon	readable codon usage	copy	tpm			A.A.	All Codon	Sum Cognate Codon tRNA tpm	Sum Wobble 1st codon tpm	Sum Wobble 2nd codon tpm	Sum Wobble 3rd codon tpm	sum readable tRNA tpm	RTU(tpm)	RSCU_HEG (highest in red)	RSCU_LEG	RSCU HEG - RSCU LEG (for codon associated with the highesrt RSCU HEG: red = positive value, blue = negative value)	TOC	codon with highest RTU (in red highest cognate tRNA content when more than one codons are identified)	TOC explained by highest tRNA abundance
Salmonella_typhimurium_LT2_chr.trna69-AlaGGC_Salmonella_typhimurium_LT2_chr.trna70-AlaGGC	Ala	2	GGC	GCC	6245	GCU	3503					9748	34255.5		GGC	9748	2	34255.5			A	GCA	53628.5	0	0	0	53628.5	0.757933	0.53	0.512	0.018
Salmonella_typhimurium_LT2_chr.trna2-AlaTGC_Salmonella_typhimurium_LT2_chr.trna40-AlaTGC_Salmonella_typhimurium_LT2_chr.trna42-AlaTGC	Ala	3	UGC	GCA	2965	GCC	6245	GCG	9670	GCU	3503	22383	53628.5		UGC	22383	3	53628.5			A	GCC	34255.5	53628.5	0	0	87884	1.24207	1.116	1.212	-0.096
Salmonella_typhimurium_LT2_chr.trna63-ArgACG_Salmonella_typhimurium_LT2_chr.trna64-ArgACG_Salmonella_typhimurium_LT2_chr.trna65-ArgACG_Salmonella_typhimurium_LT2_chr.trna66-ArgACG	Arg	4	ACG	CGU	4974	CGC	4937	CGA	335			10246	30905.1		ACG	10246	4	30905.1			A	GCG	0	0	53628.5	0	53628.5	0.757933	1.728	1.798	-0.07
Salmonella_typhimurium_LT2_chr.trna35-ArgCCG	Arg	1	CCG	CGG	703							703	9959.34		CCG	703	1	9959.34			A	GCU	0	34255.5	0	53628.5	87884	1.24207	0.626	0.478	0.148
Salmonella_typhimurium_LT2_chr.trna14-ArgCCT	Arg	1	CCU	AGG	105							105	1089.3		CCU	210	2	10187.9			C	UGC	21556.7	0	0	0	21556.7		1.234	1.197	0.037	UGC	UGC	Yes
Salmonella_typhimurium_LT2_chr.trna22-ArgCCT	Arg	1	CCU	AGG	105							105	9098.59		UCU	1396	4	7164.84			C	UGU	0	21556.7	0	0	21556.7		0.766	0.803	-0.037		UGU
Salmonella_typhimurium_LT2_chr.trna15-ArgTCT	Arg	1	UCU	AGA	244	AGG	105					349	840.319		GUU	8824	4	58247.2			D	GAC	54714.1	0	0	0	54714.1		0.869	0.728	0.141
Salmonella_typhimurium_LT2_chr.trna68-ArgTCT	Arg	1	UCU	AGA	244	AGG	105					349	1493.9		GUC	12803	3	54714.1			D	GAU	0	54714.1	0	0	54714.1		1.131	1.272	-0.141
Salmonella_typhimurium_LT2_chr.trna6-ArgTCT	Arg	1	UCU	AGA	244	AGG	105					349	4512.82		GCA	1953	1	21556.7			E	GAA	30117.9	0	0	0	30117.9		1.349	1.223	0.126	GAA	GAA	Yes
Salmonella_typhimurium_LT2_chr.trna18-AsnGTT_Salmonella_typhimurium_LT2_chr.trna19-AsnGTT_Salmonella_typhimurium_LT2_chr.trna20-AsnGTT_Salmonella_typhimurium_LT2_chr.trna71-AsnGTT	Asn	4	GUU	AAC	5617	AAU	3207					8824	58247.2		CUG	6976	2	36030.4			E	GAG	0	30117.9	0	0	30117.9		0.651	0.777	-0.126		GAG
Salmonella_typhimurium_LT2_chr.trna3-AspGTC_Salmonella_typhimurium_LT2_chr.trna33-AspGTC_Salmonella_typhimurium_LT2_chr.trna4-AspGTC	Asp	3	GUC	GAC	5566	GAU	7237					12803	54714.1		UUG	9314	2	24483.5			F	UUC	8467.65	0	0	0	8467.65		1.033	0.699	0.334	UUC	UUC	Yes
Salmonella_typhimurium_LT2_chr.trna74-CysGCA	Cys	1	GCA	UGC	1205	UGU	748					1953	21556.7		UUC	13741	4	30117.9			F	UUU	0	8467.65	0	0	8467.65		0.967	1.301	-0.334		UUU
Salmonella_typhimurium_LT2_chr.trna85-GlnCTG_Salmonella_typhimurium_LT2_chr.trna86-GlnCTG	Gln	2	CUG	CAG	6976							6976	36030.4		CCC	1931	1	26441.9			G	GGA	30008.8	0	0	0	30008.8	0.432708	0.295	0.524	-0.229
Salmonella_typhimurium_LT2_chr.trna82-GlnTTG_Salmonella_typhimurium_LT2_chr.trna83-GlnTTG	Gln	2	UUG	CAA	2338	CAG	6976					9314	24483.5		GCC	13843	4	65463.9			G	GGC	65463.9	30008.8	0	0	95472.7	1.37665	2.081	1.9	0.181	GGC	GGC	Yes
Salmonella_typhimurium_LT2_chr.trna32-GluTTC_Salmonella_typhimurium_LT2_chr.trna47-GluTTC_Salmonella_typhimurium_LT2_chr.trna57-GluTTC_Salmonella_typhimurium_LT2_chr.trna67-GluTTC	Glu	4	UUC	GAA	9267	GAG	4474					13741	30117.9		UCC	17032	1	30008.8			G	GGG	26441.9	0	30008.8	0	56450.7	0.813983	0.453	0.707	-0.254
Salmonella_typhimurium_LT2_chr.trna61-GlyCCC	Gly	1	CCC	GGG	1931							1931	26441.9		GUG	4462	1	37046			G	GGU	0	65463.9	0	30008.8	95472.7	1.37665	1.17	0.868	0.302		GGU
Salmonella_typhimurium_LT2_chr.trna48-GlyGCC_Salmonella_typhimurium_LT2_chr.trna49-GlyGCC_Salmonella_typhimurium_LT2_chr.trna50-GlyGCC_Salmonella_typhimurium_LT2_chr.trna73-GlyGCC	Gly	4	GCC	GGC	8860	GGU	4983					13843	65463.9		GAU	11649	3	32461.2			H	CAC	37046	0	0	0	37046		0.99	0.793	0.197
Salmonella_typhimurium_LT2_chr.trna45-GlyTCC	Gly	1	UCC	GGA	1258	GGC	8860	GGG	1931	GGU	4983	17032	30008.8		CAA	1987	1	6841.44			H	CAU	0	37046	0	0	37046		1.01	1.207	-0.197
Salmonella_typhimurium_LT2_chr.trna36-HisGTG	His	1	GUG	CAC	2209	CAU	2253					4462	37046		CAG	23666	4	38882			I	AUA	0	0	0	0	0	0	0.133	0.296	-0.163
Salmonella_typhimurium_LT2_chr.trna1-IleGAT_Salmonella_typhimurium_LT2_chr.trna39-IleGAT_Salmonella_typhimurium_LT2_chr.trna41-IleGAT	Ile	3	GAU	AUC	6049	AUU	5600					11649	32461.2		GAG	3535	1	6240.32			I	AUC	32461.2	0	0	0	32461.2	1.5	1.489	1.151	0.338	AUC	AUC	Yes
Salmonella_typhimurium_LT2_chr.trna51-LeuCAA	Leu	1	CAA	UUG	1987							1987	6841.44		UAA	3743	1	5784.3			I	AUU	0	32461.2	0	0	32461.2	1.5	1.378	1.553	-0.175		AUU
Salmonella_typhimurium_LT2_chr.trna53-LeuCAG	Leu	1	CAG	CUG	11833							11833	12973.5		UAG	12449	1	10966.4			K	AAA	28418	0	0	0	28418		1.524	1.46	0.064	AAA	AAA	Yes
Salmonella_typhimurium_LT2_chr.trna37-LeuCAG_Salmonella_typhimurium_LT2_chr.trna52-LeuCAG_Salmonella_typhimurium_LT2_chr.trna54-LeuCAG	Leu	3	CAG	CUG	11833							11833	25908.5		UUU	11484	5	28418			K	AAG	0	28418	0	0	28418		0.476	0.54	-0.064		AAG
Salmonella_typhimurium_LT2_chr.trna59-LeuGAG	Leu	1	GAG	CUC	1770	CUU	1765					3535	6240.32		GAA	7326	2	8467.65			L	CUA	10966.4	0	0	0	10966.4	0.598477	0.154	0.272	-0.118
Salmonella_typhimurium_LT2_chr.trna75-LeuTAA	Leu	1	UAA	UUA	1756	UUG	1987					3743	5784.3		CGG	5919	1	11359.9			L	CUC	6240.32	0	0	0	6240.32	0.340557	0.443	0.546	-0.103
Salmonella_typhimurium_LT2_chr.trna81-LeuTAG	Leu	1	UAG	CUA	616	CUG	11833					12449	10966.4		GGG	2253	1	8247.58			L	CUG	38882	10966.4	0	0	49848.4	2.72041	2.961	2.544	0.417	CUG	CUG	Yes
Salmonella_typhimurium_LT2_chr.trna10-LysTTT_Salmonella_typhimurium_LT2_chr.trna11-LysTTT_Salmonella_typhimurium_LT2_chr.trna12-LysTTT_Salmonella_typhimurium_LT2_chr.trna26-LysTTT_Salmonella_typhimurium_LT2_chr.trna8-LysTTT	Lys	5	UUU	AAA	8753	AAG	2731					11484	28418		UGG	9375	1	9368			L	CUU	0	6240.32	0	0	6240.32	0.340557	0.442	0.638	-0.196
Salmonella_typhimurium_LT2_chr.trna27-MetCAT_Salmonella_typhimurium_LT2_chr.trna28-MetCAT_Salmonella_typhimurium_LT2_chr.trna60-MetCAT	Met	3	CAU	AUG	5880							5880	29691.3		UCA	0	1	2584.44			L	UUA	5784.3	0	0	0	5784.3	0.628385	0.938	1.03	-0.092
Salmonella_typhimurium_LT2_chr.trna30-MetCAT	Met	1	CAU	AUG	5880							5880	2822.55		CGA	1611	1	2358.24			L	UUG	6841.44	5784.3	0	0	12625.7	1.37161	1.062	0.97	0.092	UUG	UUG	Yes
Salmonella_typhimurium_LT2_chr.trna80-MetCAT_Salmonella_typhimurium_LT2_chr.trna84-MetCAT	Met	2	CAU	AUG	5880							5880	19420.7		GCU	4539	1	22665.4			M	AUG	51934.6	0	0	0	51934.6
Salmonella_typhimurium_LT2_chr.trna29-PheGAA_Salmonella_typhimurium_LT2_chr.trna55-PheGAA	Phe	2	GAA	UUC	3783	UUU	3543					7326	8467.65		GGA	4676	2	29494.6			N	AAC	58247.2	0	0	0	58247.2		1.273	0.978	0.295	AAC	AAC	Yes
Salmonella_typhimurium_LT2_chr.trna56-ProCGG	Pro	1	CGG	CCG	5919							5919	11359.9		UGA	7194	1	10418.1			N	AAU	0	58247.2	0	0	58247.2		0.727	1.022	-0.295		AAU
Salmonella_typhimurium_LT2_chr.trna21-ProGGG	Pro	1	GGG	CCC	971	CCU	1282					2253	8247.58		CGU	3374	1	22035.1			P	CCA	9368	0	0	0	9368	0.573606	0.513	0.502	0.011
Salmonella_typhimurium_LT2_chr.trna38-ProTGG	Pro	1	UGG	CCA	1203	CCC	971	CCG	5919	CCU	1282	9375	9368		GGU	15544	2	22869			P	CCC	8247.58	9368	0	0	17615.6	1.07861	0.414	0.67	-0.256
Salmonella_typhimurium_LT2_chr.trna7-ArgTCT	Arg	1	UCU	AGA	244	AGG	105					349	317.805		UGU	11990	1	31304.7			P	CCG	11359.9	0	9368	0	20727.9	1.26918	2.525	2.159	0.366	CCG	CCG	Yes
Salmonella_typhimurium_LT2_chr.trna31-SeCpTCA	SeC	1	UCA									0	2584.44		CCA	2234	1	13439.2			P	CCU	0	8247.58	0	9368	17615.6	1.07861	0.547	0.67	-0.123
Salmonella_typhimurium_LT2_chr.trna72-SerCGA	Ser	1	CGA	UCG	1611							1611	2358.24		GUA	11928	3	12802.6			Q	CAA	24483.5	0	0	0	24483.5	0.5761	0.502	0.596	-0.094
Salmonella_typhimurium_LT2_chr.trna62-SerGCT	Ser	1	GCU	AGC	3492	AGU	1047					4539	22665.4		GAC	15614	2	35075.5			Q	CAG	36030.4	24483.5	0	0	60513.9	1.4239	1.498	1.404	0.094	CAG	CAG	Yes
Salmonella_typhimurium_LT2_chr.trna78-SerGGA_Salmonella_typhimurium_LT2_chr.trna79-SerGGA	Ser	2	GGA	UCC	2666	UCU	2010					4676	29494.6		UAC	15873	4	45770.2			R	AGA	7164.84	0	0	0	7164.84	0.584466	1.398	1.201	0.197	AGA		No
Salmonella_typhimurium_LT2_chr.trna13-SerTGA	Ser	1	UGA	UCA	907	UCC	2666	UCG	1611	UCU	2010	7194	10418.1								R	AGG	10187.9	7164.84	0	0	17352.7	1.41553	0.602	0.799	-0.197		AGG
Salmonella_typhimurium_LT2_chr.trna5-ThrCGT	Thr	1	CGU	ACG	3374							3374	22035.1								R	CGA	0	0	30905.1	0	30905.1	1.204	0.122	0.317	-0.195		CGA
Salmonella_typhimurium_LT2_chr.trna58-ThrGGT	Thr	1	GGU	ACC	5985	ACU	1787					7772	12741.3								R	CGC	0	30905.1	0	0	30905.1	1.204	1.804	1.793	0.011		CGC
Salmonella_typhimurium_LT2_chr.trna46-ThrGGT	Thr	1	GGU	ACC	5985	ACU	1787					7772	10127.7								R	CGG	9959.34	0	0	0	9959.34	0.387996	0.257	0.58	-0.323
Salmonella_typhimurium_LT2_chr.trna43-ThrTGT	Thr	1	UGU	ACA	844	ACC	5985	ACG	3374	ACU	1787	11990	31304.7								R	CGU	30905.1	0	0	0	30905.1	1.204	1.817	1.31	0.507	CGU	CGU	Yes
Salmonella_typhimurium_LT2_chr.trna34-TrpCCA	Trp	1	CCA	UGG	2234							2234	13439.2								S	AGC	22665.4	0	0	0	22665.4		1.539	1.402	0.137	AGC	AGC	Yes
Salmonella_typhimurium_LT2_chr.trna16-TyrGTA_Salmonella_typhimurium_LT2_chr.trna17-TyrGTA	Tyr	2	GUA	UAC	2807	UAU	3157					5964	5585.94								S	AGU	0	22665.4	0	0	22665.4		0.461	0.598	-0.137		AGU
Salmonella_typhimurium_LT2_chr.trna44-TyrGTA	Tyr	1	GUA	UAC	2807	UAU	3157					5964	7216.62								S	UCA	10418.1	0	0	0	10418.1	0.404508	0.504	0.795	-0.291
Salmonella_typhimurium_LT2_chr.trna76-ValGAC	Val	1	GAC	GUC	3830	GUU	3977					7807	21003.5								S	UCC	29494.6	10418.1	0	0	39912.7	1.54971	1.482	1.094	0.388	UCC	UCC	Yes
Salmonella_typhimurium_LT2_chr.trna77-ValGAC	Val	1	GAC	GUC	3830	GUU	3977					7807	14072								S	UCG	2358.24	0	10418.1	0	12776.3	0.496073	0.896	1.292	-0.396
Salmonella_typhimurium_LT2_chr.trna23-ValTAC_Salmonella_typhimurium_LT2_chr.trna24-ValTAC_Salmonella_typhimurium_LT2_chr.trna25-ValTAC_Salmonella_typhimurium_LT2_chr.trna9-ValTAC	Val	4	UAC	GUA	2617	GUC	3830	GUG	5449	GUU	3977	15873	45770.2								S	UCU	0	29494.6	0	10418.1	39912.7	1.54971	1.118	0.819	0.299		UCU
																					T	ACA	31304.7	0	0	0	31304.7	0.648829	0.282	0.43	-0.148
																					T	ACC	22869	31304.7	0	0	54173.7	1.12282	1.997	1.58	0.417	ACC	ACC	Yes
																					T	ACG	22035.1	0	31304.7	0	53339.8	1.10553	1.126	1.532	-0.406
																					T	ACU	0	22869	0	31304.7	54173.7	1.12282	0.596	0.458	0.138		ACU
																					V	GUA	45770.2	0	0	0	45770.2	0.722977	0.659	0.672	-0.013
																					V	GUC	35075.5	45770.2	0	0	80845.7	1.27702	0.965	1.041	-0.076
																					V	GUG	0	0	45770.2	0	45770.2	0.722977	1.373	1.427	-0.054
																					V	GUU	0	35075.5	0	45770.2	80845.7	1.27702	1.002	0.86	0.142
																					W	UGG	13439.2	0	0	0	13439.2
																					Y	UAC	12802.6	0	0	0	12802.6		0.941	0.754	0.187
																					Y	UAU	0	12802.6	0	0	12802.6		1.059	1.246	-0.187

## Sheet: Senterica668
target_id	amino acid	copy	anticodon	cognate codon	Wobble 1st	Wobble 2nd	Wobble 3rd	tpm668	anticodon	copy	tpm	A.A.	All Codon	Sum Cognate Codon tRNA tpm	Sum Wobble 1st codon tpm	Sum Wobble 2nd codon tpm	Sum Wobble 3rd codon tpm	sum readable tRNA tpm	RTU(tpm)	RSCU_HEG (highest in red)	RSCU_LEG	RSCU HEG - RSCU LEG (for codon associated with the highesrt RSCU HEG: red = positive value, blue = negative value)	TOC	codon with highest RTU (in red highest cognate tRNA content when more than one codons are identified)	TOC explained by highest tRNA abundance
Salmonella_typhimurium_LT2_chr.trna69-AlaGGC_Salmonella_typhimurium_LT2_chr.trna70-AlaGGC	Ala	2	GGC	GCC	GCU			16851.2	GGC	2	16851.2	A	GCA	23630.5	0	0	0	23630.5	0.737161	0.53	0.512	0.018
Salmonella_typhimurium_LT2_chr.trna2-AlaTGC_Salmonella_typhimurium_LT2_chr.trna40-AlaTGC_Salmonella_typhimurium_LT2_chr.trna42-AlaTGC	Ala	3	UGC	GCA	GCC	GCG	GCU	23630.5	UGC	3	23630.5	A	GCC	16851.2	23630.5	0	0	40481.7	1.26284	1.116	1.212	-0.096
Salmonella_typhimurium_LT2_chr.trna63-ArgACG_Salmonella_typhimurium_LT2_chr.trna64-ArgACG_Salmonella_typhimurium_LT2_chr.trna65-ArgACG_Salmonella_typhimurium_LT2_chr.trna66-ArgACG	Arg	4	ACG	CGU	CGC	CGA		24750.9	ACG	4	24750.9	A	GCG	0	0	23630.5	0	23630.5	0.737161	1.728	1.798	-0.07
Salmonella_typhimurium_LT2_chr.trna35-ArgCCG	Arg	1	CCG	CGG				10741	CCG	1	10741	A	GCU	0	16851.2	0	23630.5	40481.7	1.26284	0.626	0.478	0.148
Salmonella_typhimurium_LT2_chr.trna14-ArgCCT	Arg	1	CCU	AGG				4483.19	CCU	2	6494.33	C	UGC	15266.2	0	0	0	15266.2	1	1.234	1.197	0.037	UGC	UGC	Yes
Salmonella_typhimurium_LT2_chr.trna22-ArgCCT	Arg	1	CCU	AGG				2011.14	UCU	4	20640.2	C	UGU	0	15266.2	0	0	15266.2	1	0.766	0.803	-0.037		UGU
Salmonella_typhimurium_LT2_chr.trna15-ArgTCT	Arg	1	UCU	AGA	AGG			5977.58	GUU	4	119702	D	GAC	25871.7	0	0	0	25871.7	1	0.869	0.728	0.141
Salmonella_typhimurium_LT2_chr.trna68-ArgTCT	Arg	1	UCU	AGA	AGG			6724.78	GUC	3	25871.7	D	GAU	0	25871.7	0	0	25871.7	1	1.131	1.272	-0.141
Salmonella_typhimurium_LT2_chr.trna6-ArgTCT	Arg	1	UCU	AGA	AGG			5977.58	GCA	1	15266.2	E	GAA	29635	0	0	0	29635	1	1.349	1.223	0.126	GAA	GAA	Yes
Salmonella_typhimurium_LT2_chr.trna18-AsnGTT_Salmonella_typhimurium_LT2_chr.trna19-AsnGTT_Salmonella_typhimurium_LT2_chr.trna20-AsnGTT_Salmonella_typhimurium_LT2_chr.trna71-AsnGTT	Asn	4	GUU	AAC	AAU			119702	CUG	2	12267.9	E	GAG	0	29635	0	0	29635	1	0.651	0.777	-0.126		GAG
Salmonella_typhimurium_LT2_chr.trna3-AspGTC_Salmonella_typhimurium_LT2_chr.trna33-AspGTC_Salmonella_typhimurium_LT2_chr.trna4-AspGTC	Asp	3	GUC	GAC	GAU			25871.7	UUG	2	22927	F	UUC	6876.08	0	0	0	6876.08	1	1.033	0.699	0.334	UUC	UUC	Yes
Salmonella_typhimurium_LT2_chr.trna74-CysGCA	Cys	1	GCA	UGC	UGU			15266.2	UUC	4	29635	F	UUU	0	6876.08	0	0	6876.08	1	0.967	1.301	-0.334		UUU
Salmonella_typhimurium_LT2_chr.trna85-GlnCTG_Salmonella_typhimurium_LT2_chr.trna86-GlnCTG	Gln	2	CUG	CAG				12267.9	CCC	1	10770	G	GGA	26547	0	0	0	26547	0.590235	0.295	0.524	-0.229
Salmonella_typhimurium_LT2_chr.trna82-GlnTTG_Salmonella_typhimurium_LT2_chr.trna83-GlnTTG	Gln	2	UUG	CAA	CAG			22927	GCC	4	31475	G	GGC	31475	26547	0	0	58022	1.29004	2.081	1.9	0.181	GGC	GGC	Yes
Salmonella_typhimurium_LT2_chr.trna32-GluTTC_Salmonella_typhimurium_LT2_chr.trna47-GluTTC_Salmonella_typhimurium_LT2_chr.trna57-GluTTC_Salmonella_typhimurium_LT2_chr.trna67-GluTTC	Glu	4	UUC	GAA	GAG			29635	UCC	1	26547	G	GGG	10770	0	26547	0	37317	0.829691	0.453	0.707	-0.254
Salmonella_typhimurium_LT2_chr.trna61-GlyCCC	Gly	1	CCC	GGG				10770	GUG	1	22565.2	G	GGU	0	31475	0	26547	58022	1.29004	1.17	0.868	0.302		GGU
Salmonella_typhimurium_LT2_chr.trna48-GlyGCC_Salmonella_typhimurium_LT2_chr.trna49-GlyGCC_Salmonella_typhimurium_LT2_chr.trna50-GlyGCC_Salmonella_typhimurium_LT2_chr.trna73-GlyGCC	Gly	4	GCC	GGC	GGU			31475	GAU	3	59402.2	H	CAC	22565.2	0	0	0	22565.2	1	0.99	0.793	0.197
Salmonella_typhimurium_LT2_chr.trna45-GlyTCC	Gly	1	UCC	GGA	GGC	GGG	GGU	26547	CAA	1	2326.46	H	CAU	0	22565.2	0	0	22565.2	1	1.01	1.207	-0.197
Salmonella_typhimurium_LT2_chr.trna36-HisGTG	His	1	GUG	CAC	CAU			22565.2	CAG	4	48013.2	I	AUA	0	0	0	0	0	0	0.133	0.296	-0.163
Salmonella_typhimurium_LT2_chr.trna1-IleGAT_Salmonella_typhimurium_LT2_chr.trna39-IleGAT_Salmonella_typhimurium_LT2_chr.trna41-IleGAT	Ile	3	GAU	AUC	AUU			59402.2	GAG	1	7232.97	I	AUC	59402.2	0	0	0	59402.2	1.5	1.489	1.151	0.338	AUC	AUC	Yes
Salmonella_typhimurium_LT2_chr.trna51-LeuCAA	Leu	1	CAA	UUG				2326.46	UAA	1	9023.99	I	AUU	0	59402.2	0	0	59402.2	1.5	1.378	1.553	-0.175		AUU
Salmonella_typhimurium_LT2_chr.trna53-LeuCAG	Leu	1	CAG	CUG				16562.7	UAG	1	15267.4	K	AAA	56655.1	0	0	0	56655.1	1	1.524	1.46	0.064	AAA	AAA	Yes
Salmonella_typhimurium_LT2_chr.trna37-LeuCAG_Salmonella_typhimurium_LT2_chr.trna52-LeuCAG_Salmonella_typhimurium_LT2_chr.trna54-LeuCAG	Leu	3	CAG	CUG				31450.5	UUU	5	56655.1	K	AAG	0	56655.1	0	0	56655.1	1	0.476	0.54	-0.064		AAG
Salmonella_typhimurium_LT2_chr.trna59-LeuGAG	Leu	1	GAG	CUC	CUU			7232.97	CAU	6	67237.1	L	CUA	15267.4	0	0	0	15267.4	0.656564	0.154	0.272	-0.118
Salmonella_typhimurium_LT2_chr.trna75-LeuTAA	Leu	1	UAA	UUA	UUG			9023.99	GAA	2	6876.08	L	CUC	7232.97	0	0	0	7232.97	0.311049	0.443	0.546	-0.103
Salmonella_typhimurium_LT2_chr.trna81-LeuTAG	Leu	1	UAG	CUA	CUG			15267.4	CGG	1	4483.19	L	CUG	48013.2	15267.4	0	0	63280.6	2.72134	2.961	2.544	0.417	CUG	CUG	Yes
Salmonella_typhimurium_LT2_chr.trna10-LysTTT_Salmonella_typhimurium_LT2_chr.trna11-LysTTT_Salmonella_typhimurium_LT2_chr.trna12-LysTTT_Salmonella_typhimurium_LT2_chr.trna26-LysTTT_Salmonella_typhimurium_LT2_chr.trna8-LysTTT	Lys	5	UUU	AAA	AAG			56655.1	GGG	1	3549.19	L	CUU	0	7232.97	0	0	7232.97	0.311049	0.442	0.638	-0.196
Salmonella_typhimurium_LT2_chr.trna27-MetCAT_Salmonella_typhimurium_LT2_chr.trna28-MetCAT_Salmonella_typhimurium_LT2_chr.trna60-MetCAT	Met	3	CAU	AUG				32036.1	UGG	1	5043.59	L	UUA	9023.99	0	0	0	9023.99	0.885815	0.938	1.03	-0.092
Salmonella_typhimurium_LT2_chr.trna30-MetCAT	Met	1	CAU	AUG				2324.31	UCA	1	1644.14	L	UUG	2326.46	9023.99	0	0	11350.5	1.11419	1.062	0.97	0.092	UUG	UUG	Yes
Salmonella_typhimurium_LT2_chr.trna80-MetCAT_Salmonella_typhimurium_LT2_chr.trna84-MetCAT	Met	2	CAU	AUG				32876.7	CGA	1	9450.87	M	AUG	67237.1	0	0	0	67237.1
Salmonella_typhimurium_LT2_chr.trna29-PheGAA_Salmonella_typhimurium_LT2_chr.trna55-PheGAA	Phe	2	GAA	UUC	UUU			6876.08	GCU	1	26900	N	AAC	119702	0	0	0	119702	1	1.273	0.978	0.295	AAC	AAC	Yes
Salmonella_typhimurium_LT2_chr.trna56-ProCGG	Pro	1	CGG	CCG				4483.19	GGA	2	31212.5	N	AAU	0	119702	0	0	119702	1	0.727	1.022	-0.295		AAU
Salmonella_typhimurium_LT2_chr.trna21-ProGGG	Pro	1	GGG	CCC	CCU			3549.19	UGA	1	6242.5	P	CCA	5043.59	0	0	0	5043.59	0.635294	0.513	0.502	0.011
Salmonella_typhimurium_LT2_chr.trna38-ProTGG	Pro	1	UGG	CCA	CCC	CCG	CCU	5043.59	CGU	1	8135.08	P	CCC	3549.19	5043.59	0	0	8592.78	1.08235	0.414	0.67	-0.256
Salmonella_typhimurium_LT2_chr.trna7-ArgTCT	Arg	1	UCU	AGA	AGG			1960.23	GGU	2	29635	P	CCG	4483.19	0	5043.59	0	9526.78	1.2	2.525	2.159	0.366	CCG	CCG	Yes
Salmonella_typhimurium_LT2_chr.trna31-SeCpTCA	SeC	1	UCA	#N/A				1644.14	UGU	1	62950.1	P	CCU	0	3549.19	0	5043.59	8592.78	1.08235	0.547	0.67	-0.123
Salmonella_typhimurium_LT2_chr.trna72-SerCGA	Ser	1	CGA	UCG				9450.87	CCA	1	12105.8	Q	CAA	22927	0	0	0	22927	0.788928	0.502	0.596	-0.094
Salmonella_typhimurium_LT2_chr.trna62-SerGCT	Ser	1	GCU	AGC	AGU			26900	GUA	3	24282.3	Q	CAG	12267.9	22927	0	0	35194.9	1.21107	1.498	1.404	0.094	CAG	CAG	Yes
Salmonella_typhimurium_LT2_chr.trna78-SerGGA_Salmonella_typhimurium_LT2_chr.trna79-SerGGA	Ser	2	GGA	UCC	UCU			31212.5	GAC	2	11208	R	AGA	20640.2	0	0	0	20640.2	0.864063	1.398	1.201	0.197	AGA		No
Salmonella_typhimurium_LT2_chr.trna13-SerTGA	Ser	1	UGA	UCA	UCC	UCG	UCU	6242.5	UAC	4	70988.3	R	AGG	6494.33	20640.2	0	0	27134.5	1.13594	0.602	0.799	-0.197		AGG
Salmonella_typhimurium_LT2_chr.trna5-ThrCGT	Thr	1	CGU	ACG				8135.08				R	CGA	0	0	24750.9	0	24750.9	1.16483	0.122	0.317	-0.195		CGA
Salmonella_typhimurium_LT2_chr.trna58-ThrGGT	Thr	1	GGU	ACC	ACU			16575.5				R	CGC	0	24750.9	0	0	24750.9	1.16483	1.804	1.793	0.011		CGC
Salmonella_typhimurium_LT2_chr.trna46-ThrGGT	Thr	1	GGU	ACC	ACU			13059.5				R	CGG	10741	0	0	0	10741	0.505496	0.257	0.58	-0.323
Salmonella_typhimurium_LT2_chr.trna43-ThrTGT	Thr	1	UGU	ACA	ACC	ACG	ACU	62950.1				R	CGU	24750.9	0	0	0	24750.9	1.16483	1.817	1.31	0.507	CGU	CGU	Yes
Salmonella_typhimurium_LT2_chr.trna34-TrpCCA	Trp	1	CCA	UGG				12105.8				S	AGC	26900	0	0	0	26900	1	1.539	1.402	0.137	AGC	AGC	Yes
Salmonella_typhimurium_LT2_chr.trna16-TyrGTA_Salmonella_typhimurium_LT2_chr.trna17-TyrGTA	Tyr	2	GUA	UAC	UAU			11151.1				S	AGU	0	26900	0	0	26900	1	0.461	0.598	-0.137		AGU
Salmonella_typhimurium_LT2_chr.trna44-TyrGTA	Tyr	1	GUA	UAC	UAU			13131.2				S	UCA	6242.5	0	0	0	6242.5	0.257832	0.504	0.795	-0.291
Salmonella_typhimurium_LT2_chr.trna76-ValGAC	Val	1	GAC	GUC	GUU			6280.33				S	UCC	31212.5	6242.5	0	0	37455	1.54699	1.482	1.094	0.388	UCC	UCC	Yes
Salmonella_typhimurium_LT2_chr.trna77-ValGAC	Val	1	GAC	GUC	GUU			4927.64				S	UCG	9450.87	0	6242.5	0	15693.4	0.648179	0.896	1.292	-0.396
Salmonella_typhimurium_LT2_chr.trna23-ValTAC_Salmonella_typhimurium_LT2_chr.trna24-ValTAC_Salmonella_typhimurium_LT2_chr.trna25-ValTAC_Salmonella_typhimurium_LT2_chr.trna9-ValTAC	Val	4	UAC	GUA	GUC	GUG	GUU	70988.3				S	UCU	0	31212.5	0	6242.5	37455	1.54699	1.118	0.819	0.299		UCU
												T	ACA	62950.1	0	0	0	62950.1	0.788835	0.282	0.43	-0.148
												T	ACC	29635	62950.1	0	0	92585.1	1.16019	1.997	1.58	0.417	ACC	ACC	Yes
												T	ACG	8135.08	0	62950.1	0	71085.2	0.890776	1.126	1.532	-0.406
												T	ACU	0	29635	0	62950.1	92585.1	1.16019	0.596	0.458	0.138		ACU
												V	GUA	70988.3	0	0	0	70988.3	0.926834	0.659	0.672	-0.013
												V	GUC	11208	70988.3	0	0	82196.3	1.07317	0.965	1.041	-0.076
												V	GUG	0	0	70988.3	0	70988.3	0.926834	1.373	1.427	-0.054
												V	GUU	0	11208	0	70988.3	82196.3	1.07317	1.002	0.86	0.142
												W	UGG	12105.8	0	0	0	12105.8
												Y	UAC	24282.3	0	0	0	24282.3		0.941	0.754	0.187
												Y	UAU	0	24282.3	0	0	24282.3		1.059	1.246	-0.187

## Sheet: Senterica989.Ikimura.1985
tRNA abudnance retrieved from Ikemura (1985).
Adapted data column: tRNAs with abundances described as minor or major are omitted.
amino acid	Codon	Codon	Codon	Ikemura 1985	Ikemura 1985 adapted	tpm (Senterica989)
Leu	CUG			1	1	38882
Leu	CUU	CUC		0.2	0.2	6240.32
Leu	UUA	UUG		0.2	0.2	5784.3
Leu	CUA			minor		10966.4
Val	GUA	GUG	GUU	0.9	0.9	45770.2
Val	GUC	GUU		0.2	0.2	35075.5
Gly	GGU	GGC		0.9	0.9	65463.9
Gly	GGA	GGG		0.2	0.2	30008.8
Gly	GGG					26441.9
Ala	GCU	GCA	GCG	1	1	53628.5
Arg	CGU	CGC	CGA	0.7	0.7	30905.1
Arg	CGG					9959.34
Arg	AGA	AGG				6847.04
Ile	AUU	AUC		1	1	32461.2
Ile	AUA
Lys	AAA	AAG		0.9	0.9	28418
Glu	GAA	GAG		0.9	0.9	30117.9
Asp	GAU	GAC		1	1	54714.1
Thr	ACU	ACC		0.6	0.6	22869
Asn	AAU	AAC		0.5	0.5	58247.2
Gln	CAG			0.4	0.4	36030.4
Gln	CAA			0.3	0.3	24483.5
Tyr	UAU	UAC				12802.6
Ser	AGU	AGC		0.2	0.2	22665.4
Ser	UCU	UCA	UCG	0.3	0.3	10418.1
Ser	UCG					2358.24
His	CAU	CAC		0.3	0.3	37046
Trp	UGG			0.2	0.2	13439.2
Pro	CCG	CCA	CCU	major		9368
Pro	CCC			minor		8247.58
Pro	CCG			major		11359.9
Phe	UUU	UUC		0.2	0.2	8467.65
Cys	UGU	UGC				21556.7
Metm	AUG			0.4	0.4

## Sheet: Bsubtilis181
target_id	amino acids	Copy	anticodon	cognate codon	usage HEG	Wobble 1st	usage HEG	Wobble 2nd	usage HEG	Wobble 3rd	usage HEG	sum readable codon usage	tpm	anticodon	copy	sum readable codon usage	tpm	A.A.	All Codon	Sum Cognate Codon tRNA tpm	Sum Wobble 1st codon tpm	Sum Wobble 2nd codon tpm	Sum Wobble 3rd codon tpm	sum readable tRNA tpm	RTU (tpm)	RSCU_HEG (highest in red)	RSCU_LEG	RSCU HEG - RSCU LEG (for codon associated with the highesrt RSCU HEG: red = positive value, blue = negative value)	TOC	codon with highest RTU (in red highest cognate tRNA content when more than one codons are identified)	TOC explained by highest tRNA abundance			HEGs					LEGs
Bacillus_subtilis_chr.trna63-AlaGGC	Ala	1	GGC	GCC	4984	GCU	6477					11461	6447.88	ACG	4	6691	33132	A	GCA	47970.2	0	0	0	47970.2	0.937025	1.167	1.095	0.072	GCA		No			Codon	AA	ObsFreq	RSCU		Codon	AA	ObsFreq	RSCU
Bacillus_subtilis_chr.trna72-AlaTGC	Ala	1	UGC	GCA	7522	GCC	4984	GCG	6804	GCU	6477	25787	0.290759	CAA	1	4270	10378.8	A	GCC	6447.88	47970.2	0	0	54418.1	1.06297	0.773	0.876	-0.103		GCC				=================================					=================================
Bacillus_subtilis_chr.trna16-AlaTGC_Bacillus_subtilis_chr.trna2-AlaTGC_Bacillus_subtilis_chr.trna22-AlaTGC_Bacillus_subtilis_chr.trna5-AlaTGC	Ala	4	UGC	GCA	7522	GCC	4984	GCG	6804	GCU	6477	25787	47969.9	CAG	1	6477	20064.4	A	GCG		0	47970.2	0	47970.2	0.937025	1.055	1.067	-0.012						UGA	*	210	0.597		UGA	*	275	0.781
Bacillus_subtilis_chr.trna14-ArgACG_Bacillus_subtilis_chr.trna20-ArgACG_Bacillus_subtilis_chr.trna35-ArgACG_Bacillus_subtilis_chr.trna70-ArgACG	Arg	4	ACG	CGU	2642	CGC	2922	CGA	1127			6691	33132	CCA	1	3119	17189.8	A	GCU		6447.88	0	47970.2	54418.1	1.06297	1.005	0.961	0.044		GCU				UAG	*	118	0.335		UAG	*	162	0.46
Bacillus_subtilis_chr.trna62-ArgCCG	Arg	1	CCG	CGG	1772							1772	9587.31	CCG	1	1772	9587.31	C	UGC	13003	0	0	0	13003		1.131	1.048	0.083	UGC	UGC	Yes			UAA	*	728	2.068		UAA	*	619	1.759
Bacillus_subtilis_chr.trna86-ArgCCT	Arg	1	CCU	AGG	945							945	804.868	CCU	1	945	804.868	C	UGU		13003	0	0	13003		0.869	0.952	-0.083		UGU				GCU	A	6477	1.005		GCU	A	5337	0.961
Bacillus_subtilis_chr.trna85-ArgTCT	Arg	1	UCU	AGA	3179	AGG	945					4124	9058.81	GAA	3	38148	29104.1	D	GAC	50246.6	0	0	0	50246.6		0.734	0.706	0.028						GCG	A	6804	1.055		GCG	A	5923	1.067
Bacillus_subtilis_chr.trna28-AsnGTT_Bacillus_subtilis_chr.trna82-AsnGTT	Asn	2	GUU	AAC	6289	AAU	7132					13421	23599.6	GAC	1	12027	10559.9	D	GAU		50246.6	0	0	50246.6		1.266	1.294	-0.028						GCC	A	4984	0.773		GCC	A	4864	0.876
Bacillus_subtilis_chr.trna17-AsnGTT_Bacillus_subtilis_chr.trna39-AsnGTT	Asn	2	GUU	AAC	6289	AAU	7132					13421	28585.4	GAG	1	10501	17598.2	E	GAA	54892.4	0	0	0	54892.4		1.383	1.338	0.045	GAA	GAA	Yes			GCA	A	7522	1.167		GCA	A	6080	1.095
Bacillus_subtilis_chr.trna38-AspGTC_Bacillus_subtilis_chr.trna44-AspGTC_Bacillus_subtilis_chr.trna60-AspGTC_Bacillus_subtilis_chr.trna77-AspGTC	Asp	4	GUC	GAC	6554	GAU	11307					17861	50246.6	GAU	3	39528	46359.8	E	GAG		54892.4	0	0	54892.4		0.617	0.662	-0.045		GAG				UGU	C	1071	0.869		UGU	C	1051	0.952
Bacillus_subtilis_chr.trna52-CysGCA	Cys	1	GCA	UGC	1395	UGU	1071					2466	13003	GCA	1	2466	13003	F	UUC	29104.1	0	0	0	29104.1		0.698	0.58	0.118						UGC	C	1395	1.131		UGC	C	1157	1.048
Bacillus_subtilis_chr.trna57-GlnTTG	Gln	1	UUG	CAA	6485	CAG	5723					12208	0	GCC	4	12452	25877.4	F	UUU		29104.1	0	0	29104.1		1.302	1.42	-0.118						GAU	D	11307	1.266		GAU	D	8576	1.294
Bacillus_subtilis_chr.trna27-GlnTTG	Gln	1	UUG	CAA	6485	CAG	5723					12208	20221.3	GCU	2	12920	29711.3	G	GGA	37817.5	0	0	0	37817.5	0.745081	1.27	1.243	0.027						GAC	D	6554	0.734		GAC	D	4675	0.706
Bacillus_subtilis_chr.trna50-GlnTTG_Bacillus_subtilis_chr.trna31-GlnTTG	Gln	2	UUG	CAA	6485	CAG	5723					12208	25145	GGA	1	6684	17651.5	G	GGC	25877.4	37817.5	0	0	63694.9	1.25492	1.393	1.339	0.054	GGC	GGC	Yes			GAG	E	7721	0.617		GAG	E	6104	0.662
Bacillus_subtilis_chr.trna23-GluTTC	Glu	1	UUC	GAA	17309	GAG	7721					25030	322.596	GGC	1	11461	6447.88	G	GGG		0	37817.5	0	37817.5	0.745081	0.583	0.701	-0.118						GAA	E	17309	1.383		GAA	E	12326	1.338
Bacillus_subtilis_chr.trna30-GluTTC_Bacillus_subtilis_chr.trna41-GluTTC_Bacillus_subtilis_chr.trna59-GluTTC_Bacillus_subtilis_chr.trna7-GluTTC_Bacillus_subtilis_chr.trna84-GluTTC	Glu	5	UUC	GAA	17309	GAG	7721					25030	54569.8	GGU	1	5621	17513.9	G	GGU		25877.4	0	37817.5	63694.9	1.25492	0.754	0.717	0.037		GGU				UUU	F	8280	1.302		UUU	F	10910	1.42
Bacillus_subtilis_chr.trna12-GlyGCC_Bacillus_subtilis_chr.trna19-GlyGCC_Bacillus_subtilis_chr.trna51-GlyGCC_Bacillus_subtilis_chr.trna68-GlyGCC	Gly	4	GCC	GGC	8081	GGU	4371					12452	25877.4	GUA	2	10515	25416.3	H	CAC	39631.7	0	0	0	39631.7		0.698	0.617	0.081						UUC	F	4436	0.698		UUC	F	4452	0.58
Bacillus_subtilis_chr.trna36-GlyTCC_Bacillus_subtilis_chr.trna55-GlyTCC	Gly	2	UCC	GGA	7365	GGC	8081	GGG	3384	GGU	4371	23201	23671.4	GUC	4	17861	50246.6	H	CAU		39631.7	0	0	39631.7		1.302	1.383	-0.081						GGU	G	4371	0.754		GGU	G	3501	0.717
Bacillus_subtilis_chr.trna80-GlyTCC	Gly	1	UCC	GGA	7365	GGC	8081	GGG	3384	GGU	4371	23201	14146.1	GUG	2	13644	39631.7	I	AUA		0	0	0	0	0	0.317	0.422	-0.105						GGG	G	3384	0.583		GGG	G	3421	0.701
Bacillus_subtilis_chr.trna49-HisGTG	His	1	GUG	CAC	2380	CAU	4442					6822	23828.5	GUU	4	26842	52185	I	AUC	46359.8	0	0	0	46359.8	1.5	1.169	1.064	0.105						GGC	G	8081	1.393		GGC	G	6536	1.339
Bacillus_subtilis_chr.trna79-HisGTG	His	1	GUG	CAC	2380	CAU	4442					6822	15803.2	UAA	3	9918	27212	I	AUU		46359.8	0	0	46359.8	1.5	1.513	1.514	-0.001						GGA	G	7365	1.27		GGA	G	6065	1.243
Bacillus_subtilis_chr.trna81-IleGAT	Ile	1	GAU	AUC	8615	AUU	11149					19764	10231.4	UAC	4	44682	44879.5	K	AAA	38762.4	0	0	0	38762.4		1.44	1.379	0.061	AAA	AAA	Yes			CAC	H	2380	0.698		CAC	H	2076	0.617
Bacillus_subtilis_chr.trna1-IleGAT_Bacillus_subtilis_chr.trna4-IleGAT	Ile	2	GAU	AUC	8615	AUU	11149					19764	36128.4	UAG	2	15862	41925.4	K	AAG		38762.4	0	0	38762.4		0.56	0.621	-0.061		AAG				CAU	H	4442	1.302		CAU	H	4648	1.383
Bacillus_subtilis_chr.trna54-LeuCAA	Leu	1	CAA	UUG	4270							4270	10378.8	UCC	3	46402	37817.5	L	CUA	41925.4	0	0	0	41925.4	1.20552	0.316	0.301	0.015						AUU	I	11149	1.513		AUU	I	11702	1.514
Bacillus_subtilis_chr.trna67-LeuCAG	Leu	1	CAG	CUG	6477							6477	20064.4	UCU	1	4124	9058.81	L	CUC	17598.2	0	0	0	17598.2	0.506017	0.674	0.721	-0.047						AUA	I	2336	0.317		AUA	I	3263	0.422
Bacillus_subtilis_chr.trna34-LeuGAG	Leu	1	GAG	CUC	3104	CUU	7397					10501	17598.2	UGA	2	26392	32382.1	L	CUG	20064.4	41925.4	0	0	61989.8	1.78245	1.406	1.593	-0.187		CUG				AUC	I	8615	1.169		AUC	I	8227	1.064
Bacillus_subtilis_chr.trna13-LeuTAA_Bacillus_subtilis_chr.trna69-LeuTAA_Bacillus_subtilis_chr.trna53-LeuTAA	Leu	3	UAA	UUA	5648	UUG	4270					9918	27212	UGC	5	51574	47970.2	L	CUU		17598.2	0	0	17598.2	0.506017	1.605	1.385	0.22	CUU		No			AAA	K	17038	1.44		AAA	K	13259	1.379
Bacillus_subtilis_chr.trna11-LeuTAG	Leu	1	UAG	CUA	1454	CUG	6477					7931	21554.8	UGG	3	11916	23979.2	L	UUA	27212	0	0	0	27212	0.83984	1.139	1.066	0.073	UUA		No			AAG	K	6631	0.56		AAG	K	5973	0.621
Bacillus_subtilis_chr.trna33-LeuTAG	Leu	1	UAG	CUA	1454	CUG	6477					7931	20370.6	UGU	4	35916	47873.5	L	UUG	10378.8	27212	0	0	37590.8	1.16016	0.861	0.934	-0.073		UUG				CUA	L	1454	0.316		CUA	L	1529	0.301
Bacillus_subtilis_chr.trna10-LysTTT_Bacillus_subtilis_chr.trna32-LysTTT_Bacillus_subtilis_chr.trna58-LysTTT_Bacillus_subtilis_chr.trna66-LysTTT	Lys	4	UUU	AAA	17038	AAG	6631					23669	38762.4	UUC	6	50060	54892.4	M	AUG	75416.9	0	0	0	75416.9										CUC	L	3104	0.674		CUC	L	3659	0.721
Bacillus_subtilis_chr.trna6-MetCAT_Bacillus_subtilis_chr.trna73-MetCAT	Met	2	CAU	AUG	8253							8253	27709.3	UUG	4	36624	45366.3	N	AAC	52185	0	0	0	52185		0.937	0.826	0.111						CUG	L	6477	1.406		CUG	L	8086	1.593
Bacillus_subtilis_chr.trna37-MetCAT_Bacillus_subtilis_chr.trna43-MetCAT_Bacillus_subtilis_chr.trna76-MetCAT	Met	3	CAU	AUG	8253							8253	34291.8	UUU	4	23669	38762.4	N	AAU		52185	0	0	52185		1.063	1.174	-0.111						CUU	L	7397	1.605		CUU	L	7029	1.385
Bacillus_subtilis_chr.trna74-MetCAT	Met	1	CAU	AUG	8253							8253	13415.8					P	CCA	23979.2	0	0	0	23979.2		0.782	0.703	0.079						UUA	L	5648	1.139		UUA	L	6110	1.066
Bacillus_subtilis_chr.trna61-PheGAA	Phe	1	GAA	UUC	4436	UUU	8280					12716						P	CCC		23979.2	0	0	23979.2		0.294	0.428	-0.134						UUG	L	4270	0.861		UUG	L	5358	0.934
Bacillus_subtilis_chr.trna45-PheGAA	Phe	1	GAA	UUC	4436	UUU	8280					12716	65.2557					P	CCG		0	23979.2	0	23979.2		1.735	1.776	-0.041						AUG	M	8253	1		AUG	M	8389	1
Bacillus_subtilis_chr.trna78-PheGAA	Phe	1	GAA	UUC	4436	UUU	8280					12716	29038.8					P	CCU		0	0	23979.2	23979.2		1.189	1.093	0.096						AAC	N	6289	0.937		AAC	N	4295	0.826
Bacillus_subtilis_chr.trna15-ProTGG_Bacillus_subtilis_chr.trna21-ProTGG_Bacillus_subtilis_chr.trna71-ProTGG	Pro	3	UGG	CCA	2329	CCC	877	CCG	5169	CCU	3541	11916	23979.2					Q	CAA	45366.3	0	0	0	45366.3		1.062	0.977	0.085	CAA	CAA	Yes			AAU	N	7132	1.063		AAU	N	6102	1.174
Bacillus_subtilis_chr.trna29-SerGCT	Ser	1	GCU	AGC	4491	AGU	1969					6460	15806					Q	CAG		45366.3	0	0	45366.3		0.938	1.023	-0.085		CAG				CCA	P	2329	0.782		CCA	P	1848	0.703
Bacillus_subtilis_chr.trna83-SerGCT	Ser	1	GCU	AGC	4491	AGU	1969					6460	13905.3					R	AGA	9058.81	0	0	0	9058.81	0.957465	1.542	1.393	0.149	AGA		No			CCC	P	877	0.294		CCC	P	1125	0.428
Bacillus_subtilis_chr.trna40-SerGGA	Ser	1	GGA	UCC	2468	UCU	4216					6684	17651.5					R	AGG	804.868	9058.81	0	0	9863.68	1.04253	0.458	0.607	-0.149		AGG				CCU	P	3541	1.189		CCU	P	2875	1.093
Bacillus_subtilis_chr.trna3-SerTGA	Ser	1	UGA	UCA	4831	UCC	2468	UCG	1681	UCU	4216	13196	29776.5					R	CGA		0	33132	0	33132	1.21604	0.533	0.67	-0.137		CGA				CCG	P	5169	1.735		CCG	P	4669	1.776
Bacillus_subtilis_chr.trna75-SerTGA	Ser	1	UGA	UCA	4831	UCC	2468	UCG	1681	UCU	4216	13196	2605.6					R	CGC		33132	0	0	33132	1.21604	1.381	1.16	0.221	CGC	CGC	No			CAA	Q	6485	1.062		CAA	Q	5497	0.977
Bacillus_subtilis_chr.trna18-ThrGGT	Thr	1	GGU	ACC	2580	ACU	3041					5621	17513.9					R	CGG	9587.31	0	0	0	9587.31	0.351882	0.838	1.194	-0.356						CAG	Q	5723	0.938		CAG	Q	5752	1.023
Bacillus_subtilis_chr.trna46-ThrTGT	Thr	1	UGU	ACA	7752	ACC	2580	ACG	4585	ACU	3041	17958	62.7438					R	CGU	33132	0	0	0	33132	1.21604	1.249	0.976	0.273		CGU				AGA	R	3179	1.542		AGA	R	3122	1.393
Bacillus_subtilis_chr.trna25-ThrTGT_Bacillus_subtilis_chr.trna65-ThrTGT_Bacillus_subtilis_chr.trna9-ThrTGT	Thr	3	UGU	ACA	7752	ACC	2580	ACG	4585	ACU	3041	17958	47810.8					S	AGC	29711.3	0	0	0	29711.3		1.39	1.355	0.035	AGC	AGC	Yes			AGG	R	945	0.458		AGG	R	1361	0.607
Bacillus_subtilis_chr.trna48-TrpCCA	Trp	1	CCA	UGG	3119							3119	17189.8					S	AGU		29711.3	0	0	29711.3		0.61	0.645	-0.035		AGU				CGA	R	1127	0.533		CGA	R	1228	0.67
Bacillus_subtilis_chr.trna26-TyrGTA_Bacillus_subtilis_chr.trna47-TyrGTA	Tyr	2	GUA	UAC	3895	UAU	6620					10515	25416.3					S	UCA	32382.1	0	0	0	32382.1	0.785824	1.464	1.37	0.094	UCA		No			CGC	R	2922	1.381		CGC	R	2128	1.16
Bacillus_subtilis_chr.trna56-ValGAC	Val	1	GAC	GUC	5612	GUU	6415					12027	10559.9					S	UCC	17651.5	32382.1	0	0	50033.6	1.21418	0.748	0.78	-0.032		UCC				CGG	R	1772	0.838		CGG	R	2190	1.194
Bacillus_subtilis_chr.trna42-ValTAC	Val	1	UAC	GUA	4707	GUC	5612	GUG	5607	GUU	6415	22341	627.684					S	UCG		0	32382.1	0	32382.1	0.785824	0.51	0.677	-0.167						CGU	R	2642	1.249		CGU	R	1790	0.976
Bacillus_subtilis_chr.trna24-ValTAC_Bacillus_subtilis_chr.trna64-ValTAC_Bacillus_subtilis_chr.trna8-ValTAC	Val	3	UAC	GUA	4707	GUC	5612	GUG	5607	GUU	6415	22341	44251.8					S	UCU		17651.5	0	32382.1	50033.6	1.21418	1.278	1.173	0.105		UCU				AGC	S	4491	1.39		AGC	S	4274	1.355
																		T	ACA	47873.5	0	0	0	47873.5	0.845367	1.727	1.563	0.164	ACA		No			AGU	S	1969	0.61		AGU	S	2033	0.645
																		T	ACC	17513.9	47873.5	0	0	65387.4	1.15463	0.575	0.696	-0.121		ACC				UCA	S	4831	1.464		UCA	S	4432	1.37
																		T	ACG		0	47873.5	0	47873.5	0.845367	1.021	1.134	-0.113						UCC	S	2468	0.748		UCC	S	2524	0.78
																		T	ACU		17513.9	0	47873.5	65387.4	1.15463	0.677	0.608	0.069		ACU				UCG	S	1681	0.51		UCG	S	2190	0.677
																		V	GUA	44879.5	0	0	0	44879.5	0.894737	0.843	0.727	0.116						UCU	S	4216	1.278		UCU	S	3796	1.173
																		V	GUC	10559.9	44879.5	0	0	55439.4	1.10526	1.005	1.049	-0.044		GUC				ACC	T	2580	0.575		ACC	T	2665	0.696
																		V	GUG		0	44879.5	0	44879.5	0.894737	1.004	1.119	-0.115						ACA	T	7752	1.727		ACA	T	5988	1.563
																		V	GUU		10559.9	0	44879.5	55439.4	1.10526	1.149	1.104	0.045	GUU	GUU	No			ACG	T	4585	1.021		ACG	T	4346	1.134
																		W	UGG	17189.8	0	0	0	17189.8										ACU	T	3041	0.677		ACU	T	2328	0.608
																		Y	UAC	25416.3	0	0	0	25416.3		0.741	0.647	0.094						GUU	V	6415	1.149		GUU	V	5464	1.104
																		Y	UAU		25416.3	0	0	25416.3		1.259	1.353	-0.094						GUG	V	5607	1.004		GUG	V	5539	1.119
																																		GUC	V	5612	1.005		GUC	V	5190	1.049
																																		GUA	V	4707	0.843		GUA	V	3599	0.727
																																		UGG	W	3119	1		UGG	W	3460	1
																																		UAC	Y	3895	0.741		UAC	Y	3373	0.647
																																		UAU	Y	6620	1.259		UAU	Y	7049	1.353

## Sheet: Bsubtilis667
target_id	amino acids	Copy	anticodon	cognate codon	Wobble 1st	Wobble 2nd	Wobble 3rd	tpm667		A.A.	All Codon	Sum Cognate Codon tRNA tpm	Sum Wobble 1st codon tpm	Sum Wobble 2nd codon tpm	Sum Wobble 3rd codon tpm	sum readable tRNA tpm	RTU (tpm)	RSCU_HEG (highest in red)	RSCU_LEG	RSCU HEG - RSCU LEG (for codon associated with the highesrt RSCU HEG: red = positive value, blue = negative value)	TOC	codon with highest RTU (in red highest cognate tRNA content when more than one codons are identified)	TOC explained by highest tRNA abundance
Bacillus_subtilis_chr.trna63-AlaGGC	Ala	1	GGC	GCC	GCU			24348.8		A	GCA	66489.4	0	0	0	66489.4	0.845235	1.167	1.095	0.072	GCA		No
Bacillus_subtilis_chr.trna72-AlaTGC	Ala	1	UGC	GCA	GCC	GCG	GCU	59394.9		A	GCC	24348.8	66489.4	0	0	90838.2	1.15476	0.773	0.876	-0.103		GCC
Bacillus_subtilis_chr.trna16-AlaTGC_Bacillus_subtilis_chr.trna2-AlaTGC_Bacillus_subtilis_chr.trna22-AlaTGC_Bacillus_subtilis_chr.trna5-AlaTGC	Ala	4	UGC	GCA	GCC	GCG	GCU	7094.51		A	GCG		0	66489.4	0	66489.4	0.845235	1.055	1.067	-0.012
Bacillus_subtilis_chr.trna14-ArgACG_Bacillus_subtilis_chr.trna20-ArgACG_Bacillus_subtilis_chr.trna35-ArgACG_Bacillus_subtilis_chr.trna70-ArgACG	Arg	4	ACG	CGU	CGC	CGA		28303.7		A	GCU		24348.8	0	66489.4	90838.2	1.15476	1.005	0.961	0.044		GCU
Bacillus_subtilis_chr.trna62-ArgCCG	Arg	1	CCG	CGG				10299.9		C	UGC	3842.44	0	0	0	3842.44		1.131	1.048	0.083	UGC	UGC	Yes
Bacillus_subtilis_chr.trna86-ArgCCT	Arg	1	CCU	AGG				2727.66		C	UGU		3842.44	0	0	3842.44		0.869	0.952	-0.083		UGU
Bacillus_subtilis_chr.trna85-ArgTCT	Arg	1	UCU	AGA	AGG			11550.2		D	GAC	44256.7	0	0	0	44256.7		0.734	0.706	0.028
Bacillus_subtilis_chr.trna28-AsnGTT_Bacillus_subtilis_chr.trna82-AsnGTT	Asn	2	GUU	AAC	AAU			26232.9		D	GAU		44256.7	0	0	44256.7		1.266	1.294	-0.028
Bacillus_subtilis_chr.trna17-AsnGTT_Bacillus_subtilis_chr.trna39-AsnGTT	Asn	2	GUU	AAC	AAU			25061.2		E	GAA	59668.7	0	0	0	59668.7		1.383	1.338	0.045	GAA	GAA	Yes
Bacillus_subtilis_chr.trna38-AspGTC_Bacillus_subtilis_chr.trna44-AspGTC_Bacillus_subtilis_chr.trna60-AspGTC_Bacillus_subtilis_chr.trna77-AspGTC	Asp	4	GUC	GAC	GAU			44256.7		E	GAG		59668.7	0	0	59668.7		0.617	0.662	-0.045		GAG
Bacillus_subtilis_chr.trna52-CysGCA	Cys	1	GCA	UGC	UGU			3842.44		F	UUC	26342.1	0	0	0	26342.1		0.698	0.58	0.118
Bacillus_subtilis_chr.trna57-GlnTTG	Gln	1	UUG	CAA	CAG			192.122		F	UUU		26342.1	0	0	26342.1		1.302	1.42	-0.118
Bacillus_subtilis_chr.trna27-GlnTTG	Gln	1	UUG	CAA	CAG			468.718		G	GGA	18956.1	0	0	0	18956.1	0.519263	1.27	1.243	0.027
Bacillus_subtilis_chr.trna50-GlnTTG_Bacillus_subtilis_chr.trna31-GlnTTG	Gln	2	UUG	CAA	CAG			26509.8		G	GGC	35099.3	18956.1	0	0	54055.4	1.48074	1.393	1.339	0.054	GGC	GGC	Yes
Bacillus_subtilis_chr.trna23-GluTTC	Glu	1	UUC	GAA	GAG			0		G	GGG		0	18956.1	0	18956.1	0.519263	0.583	0.701	-0.118
Bacillus_subtilis_chr.trna30-GluTTC_Bacillus_subtilis_chr.trna41-GluTTC_Bacillus_subtilis_chr.trna59-GluTTC_Bacillus_subtilis_chr.trna7-GluTTC_Bacillus_subtilis_chr.trna84-GluTTC	Glu	5	UUC	GAA	GAG			59668.7		G	GGU		35099.3	0	18956.1	54055.4	1.48074	0.754	0.717	0.037		GGU
Bacillus_subtilis_chr.trna12-GlyGCC_Bacillus_subtilis_chr.trna19-GlyGCC_Bacillus_subtilis_chr.trna51-GlyGCC_Bacillus_subtilis_chr.trna68-GlyGCC	Gly	4	GCC	GGC	GGU			35099.3		H	CAC	39373.2	0	0	0	39373.2		0.698	0.617	0.081
Bacillus_subtilis_chr.trna36-GlyTCC_Bacillus_subtilis_chr.trna55-GlyTCC	Gly	2	UCC	GGA	GGC	GGG	GGU	10339.7		H	CAU		39373.2	0	0	39373.2		1.302	1.383	-0.081
Bacillus_subtilis_chr.trna80-GlyTCC	Gly	1	UCC	GGA	GGC	GGG	GGU	8616.39		I	AUA		0	0	0	0	0	0.317	0.422	-0.105
Bacillus_subtilis_chr.trna49-HisGTG	His	1	GUG	CAC	CAU			21626.5		I	AUC	64383.9	0	0	0	64383.9	1.5	1.169	1.064	0.105
Bacillus_subtilis_chr.trna79-HisGTG	His	1	GUG	CAC	CAU			17746.7		I	AUU		64383.9	0	0	64383.9	1.5	1.513	1.514	-0.001
Bacillus_subtilis_chr.trna81-IleGAT	Ile	1	GAU	AUC	AUU			23603.3		K	AAA	20872.5	0	0	0	20872.5		1.44	1.379	0.061	AAA	AAA	Yes
Bacillus_subtilis_chr.trna1-IleGAT_Bacillus_subtilis_chr.trna4-IleGAT	Ile	2	GAU	AUC	AUU			40780.6		K	AAG		20872.5	0	0	20872.5		0.56	0.621	-0.061		AAG
Bacillus_subtilis_chr.trna54-LeuCAA	Leu	1	CAA	UUG				15076.3		L	CUA	21048.2	0	0	0	21048.2	1.22536	0.316	0.301	0.015
Bacillus_subtilis_chr.trna67-LeuCAG	Leu	1	CAG	CUG				8805.6		L	CUC	8903.22	0	0	0	8903.22	0.518319	0.674	0.721	-0.047		CUC
Bacillus_subtilis_chr.trna34-LeuGAG	Leu	1	GAG	CUC	CUU			8903.22		L	CUG	8805.6	21048.2	0	0	29853.8	1.738	1.406	1.593	-0.187
Bacillus_subtilis_chr.trna13-LeuTAA_Bacillus_subtilis_chr.trna69-LeuTAA_Bacillus_subtilis_chr.trna53-LeuTAA	Leu	3	UAA	UUA	UUG			3442.19		L	CUU		8903.22	0	0	8903.22	0.518319	1.605	1.385	0.22	CUU	CUU	No
Bacillus_subtilis_chr.trna11-LeuTAG	Leu	1	UAG	CUA	CUG			10751.7		L	UUA	3442.19	0	0	0	3442.19	0.313487	1.139	1.066	0.073	UUA		No
Bacillus_subtilis_chr.trna33-LeuTAG	Leu	1	UAG	CUA	CUG			10296.5		L	UUG	15076.3	3442.19	0	0	18518.5	1.68651	0.861	0.934	-0.073		UUG
Bacillus_subtilis_chr.trna10-LysTTT_Bacillus_subtilis_chr.trna32-LysTTT_Bacillus_subtilis_chr.trna58-LysTTT_Bacillus_subtilis_chr.trna66-LysTTT	Lys	4	UUU	AAA	AAG			20872.5		M	AUG	95375	0	0	0	95375
Bacillus_subtilis_chr.trna6-MetCAT_Bacillus_subtilis_chr.trna73-MetCAT	Met	2	CAU	AUG				28132.2		N	AAC	51294.1	0	0	0	51294.1		0.937	0.826	0.111
Bacillus_subtilis_chr.trna37-MetCAT_Bacillus_subtilis_chr.trna43-MetCAT_Bacillus_subtilis_chr.trna76-MetCAT	Met	3	CAU	AUG				62039.5		N	AAU		51294.1	0	0	51294.1		1.063	1.174	-0.111
Bacillus_subtilis_chr.trna74-MetCAT	Met	1	CAU	AUG				5203.31		P	CCA	115674	0	0	0	115674		0.782	0.703	0.079
Bacillus_subtilis_chr.trna61-PheGAA	Phe	1	GAA	UUC	UUU			24677.6		P	CCC		115674	0	0	115674		0.294	0.428	-0.134
Bacillus_subtilis_chr.trna45-PheGAA	Phe	1	GAA	UUC	UUU			69.5041		P	CCG		0	115674	0	115674		1.735	1.776	-0.041
Bacillus_subtilis_chr.trna78-PheGAA	Phe	1	GAA	UUC	UUU			1595.04		P	CCU		0	0	115674	115674		1.189	1.093	0.096
Bacillus_subtilis_chr.trna15-ProTGG_Bacillus_subtilis_chr.trna21-ProTGG_Bacillus_subtilis_chr.trna71-ProTGG	Pro	3	UGG	CCA	CCC	CCG	CCU	115674		Q	CAA	27170.6	0	0	0	27170.6		1.062	0.977	0.085	CAA	CAA	Yes
Bacillus_subtilis_chr.trna29-SerGCT	Ser	1	GCU	AGC	AGU			4002.07		Q	CAG		27170.6	0	0	27170.6		0.938	1.023	-0.085		CAG
Bacillus_subtilis_chr.trna83-SerGCT	Ser	1	GCU	AGC	AGU			4651.05		R	AGA	11550.2	0	0	0	11550.2	0.894392	1.542	1.393	0.149	AGA		No
Bacillus_subtilis_chr.trna40-SerGGA	Ser	1	GGA	UCC	UCU			7148.73		R	AGG	2727.66	11550.2	0	0	14277.9	1.10561	0.458	0.607	-0.149		AGG
Bacillus_subtilis_chr.trna3-SerTGA	Ser	1	UGA	UCA	UCC	UCG	UCU	7305.01		R	CGA		0	28303.7	0	28303.7	1.18909	0.533	0.67	-0.137		CGA
Bacillus_subtilis_chr.trna75-SerTGA	Ser	1	UGA	UCA	UCC	UCG	UCU	1572.72		R	CGC		28303.7	0	0	28303.7	1.18909	1.381	1.16	0.221	CGC	CGC	No
Bacillus_subtilis_chr.trna18-ThrGGT	Thr	1	GGU	ACC	ACU			11147.8		R	CGG	10299.9	0	0	0	10299.9	0.432719	0.838	1.194	-0.356
Bacillus_subtilis_chr.trna46-ThrTGT	Thr	1	UGU	ACA	ACC	ACG	ACU	135.555		R	CGU	28303.7	0	0	0	28303.7	1.18909	1.249	0.976	0.273		CGU
Bacillus_subtilis_chr.trna25-ThrTGT_Bacillus_subtilis_chr.trna65-ThrTGT_Bacillus_subtilis_chr.trna9-ThrTGT	Thr	3	UGU	ACA	ACC	ACG	ACU	61474		S	AGC	8653.12	0	0	0	8653.12		1.39	1.355	0.035	AGC	AGC	Yes
Bacillus_subtilis_chr.trna48-TrpCCA	Trp	1	CCA	UGG				10758.8		S	AGU		8653.12	0	0	8653.12		0.61	0.645	-0.035		AGU
Bacillus_subtilis_chr.trna26-TyrGTA_Bacillus_subtilis_chr.trna47-TyrGTA	Tyr	2	GUA	UAC	UAU			11296.1		S	UCA	8877.73	0	0	0	8877.73	0.712951	1.464	1.37	0.094	UCA		No
Bacillus_subtilis_chr.trna56-ValGAC	Val	1	GAC	GUC	GUU			11088.5		S	UCC	7148.73	8877.73	0	0	16026.5	1.28705	0.748	0.78	-0.032		UCC
Bacillus_subtilis_chr.trna42-ValTAC	Val	1	UAC	GUA	GUC	GUG	GUU	360.633		S	UCG		0	8877.73	0	8877.73	0.712951	0.51	0.677	-0.167
Bacillus_subtilis_chr.trna24-ValTAC_Bacillus_subtilis_chr.trna64-ValTAC_Bacillus_subtilis_chr.trna8-ValTAC	Val	3	UAC	GUA	GUC	GUG	GUU	65755.5		S	UCU		7148.73	0	8877.73	16026.5	1.28705	1.278	1.173	0.105		UCU
										T	ACA	61609.6	0	0	0	61609.6	0.917035	1.727	1.563	0.164	ACA		No
										T	ACC	11147.8	61609.6	0	0	72757.4	1.08297	0.575	0.696	-0.121		ACC
										T	ACG		0	61609.6	0	61609.6	0.917035	1.021	1.134	-0.113
										T	ACU		11147.8	0	61609.6	72757.4	1.08297	0.677	0.608	0.069		ACU
										V	GUA	66116.1	0	0	0	66116.1	0.922632	0.843	0.727	0.116
										V	GUC	11088.5	66116.1	0	0	77204.6	1.07737	1.005	1.049	-0.044		GUC
										V	GUG		0	66116.1	0	66116.1	0.922632	1.004	1.119	-0.115
										V	GUU		11088.5	0	66116.1	77204.6	1.07737	1.149	1.104	0.045	GUU	GUU	No
										W	UGG	10758.8	0	0	0	10758.8
										Y	UAC	11296.1	0	0	0	11296.1		0.741	0.647	0.094
										Y	UAU		11296.1	0	0	11296.1		1.259	1.353	-0.094

[truncated: 9 more sheets: Bsubtilis181.Kanaya1999, Bthetaiotaomicron805, Bthetaiotaomicron738, Synechocystis sp145, Synechocystis sp 044, Mtuberculosis108, Mtuberculosis910, Linterrogans246, Linterrogans952]
