# Supplementary material for: An improved estimation of tRNA expression to better elucidate the coevolution between tRNA abundance and codon usage in bacteria
Source: Sci Rep. 2019 Feb 28;9:3184. doi: 10.1038/s41598-019-39369-x (PMC6395768; doi:10.1038/s41598-019-39369-x)
Supplement: Supplementary file 3 — Supplementary File S3 [file 41598_2019_39369_MOESM3_ESM.xlsx]

## Sheet: Description
Sheets in the format "Species ###":
Species GeneBank file retrieved from NCBI, ### designates the last three digits of the SRX dataset (See table 2 in manuscript main text for SRX and NCBI accessions).
Contains RNA-Seq transcript per kilobase million (tpm) obtained from Kallisto 0.44.0 (Bray et al. 2016) for all coding DNA sequences that have protein abundance (ppm) data in PaxDB 4.0 (Wang et al. 2015).
For each species, the information for protein abundance data is listed in the first "Species ###" sheet.
Protein per transcript is calculated as ppm/tpm. Genes with the top and bottom 30% ppm/tpm are retrieved to check for presence of ribosomal protein (30S and 50S ribosomal subunit) genes.
Sheets in the format "Species HEGs LEGs":
Genes that are present in the top 30% ppm/tpm subset of both Species### datasets are designated as translationally highly expressed genes (HEGs).
Genes that are present in the bottom 30% ppm/tpm subset of both Species### datasets are designated as translationally lowly expressed genes (LEGs).
Relative synonymous codon usage (RSCU) for 18 common codons (excluding Met and Trp because they are single codon families) are calculated for HEGs and LEGs, using DAMBE7 (Xia 2018) with exclusion of 1st codon.
Legend:
target_id: the ID of the taget sequence (IDs of identical sequences are adjoined).
length: sequence length of the target tRNA sequence.
eff_length: length of the target tRNA sequence - average length of mapped reads.
est_counts: raw counts of mapped reads.
tpm: normalized counts of mapped reads in transcript per kilobase million
Summary:
		Number of genes		Ribosomal protein genes			Matching genes between the both gene sets
Species	SRX ID	Top 30% ppm/tpm	Bottom 30% ppm/tpm	Number of genes	In top 30% ppm/tpm	In bottom 30% ppm/tpm	Number of HEGs	Number of LEGs
E. coli	174	1110	1110	57	50	0	976	962
	653	1119	1119		55	0
B. subtilis	181	1056	1056	57	42	0	243	212
	667	385	385		23	0
B. thetaiotaomicron	805	186	186	55	17	5	114	150
	738	230	230		24	1
L. interrogans	246	735	735	54	39	1	505	543
	952	672	672		31	1
M. tuberculosis	108	995	995	58	48	4	866	901
	910	996	996		48	3
S. enterica	989	866	866	59	45	1	649	646
	668	784	784		52	0
Synechocystis sp.	145	400	400	55	43	1	306	308
	44	360	360		42	1

## Sheet: E.coli174
#Non-Zero protein abundance data retrieved from PaxDB 4.0 (Wang et al. 2015)		target_id	length	eff_length	est_counts	tpm	ppm	ppm/tpm		ppm/tpm (top 30%)	ppm/tpm (bottomm 30%)	ribosomal protein gene	Ribosomal protein gene contained in top 30% ppm/tpm	Ribosomal protein gene contained in bottom 30% ppm/tpm	Proportion of ribosomal protein gene in top 30% ppm/tpm:	50/57
#id: 137		b3495	435	386.003	132	452.791	439795	971.298		b3495	b0274	b0296	Yes	No	Proportion of ribosomal protein gene in bottom 30% ppm/tpm:	0/57
#name: E.coli - Whole organism (Integrated)		b3588	1539	1490	7	6.2205	680	109.316		b3588	b0264	b2185	Yes	No
#score: 23.08		b1901	990	941.003	3	4.22129	269	63.7246		b1901	b3184	b3065	Yes	No
#weight:		b1258	501	452.003	2	5.85873	362	61.7881		b1258	b3188	b3986	Yes	No
#description: integrated dataset: weighted average of all E.coli WHOLE_ORGANISM datasets<br/><b>Interaction consistency score</b>: 23.08&nbsp<b>Coverage</b>: 99		b2665	450	401.003	18	59.4347	3579	60.2173		b2665	b2332	b4200	Yes	No
#organ: WHOLE_ORGANISM		b1886	1662	1613	6	4.92528	274	55.6314		b1886	b1762	b3637	Yes	No
#integrated : true		b1493	1401	1352	9.33333	9.14058	446	48.7934		b1493	b1840	b3303	Yes	No
#coverage: 99		b0333	1170	1121	1	1.18116	55.4	46.903		b0333	b3753	b3341	Yes	No
#publication_year: 2017		b0753	381	332.003	3	11.9645	550	45.9693		b0753	b4011	b3308	Yes	No
#filename: 511145-WHOLE_ORGANISM-integrated.txt		b0897	627	578.003	6	13.7447	630	45.8358		b0897	b2519	b3231	Yes	No
#		b1732	2262	2213	18	10.7697	469	43.5481		b1732	b1085	b0169	Yes	No
		b1004	597	548.003	12	28.9943	1258	43.3878		b1004	b2534	b3315	Yes	No
		b1482	432	383.003	8	27.6569	1168	42.2318		b1482	b4356	b0023	Yes	No
		b3517	1401	1352	25.6667	25.1366	913	36.3215		b3517	b0709	b3298	Yes	No
		b0325	1050	1001	20	26.4551	943	35.6453		b0325	b0818	b1089	Yes	No
		b1440	1146	1097	21	25.347	890	35.1126		b1440	b3033	b4203	Yes	No
		b1480	138	89.0027	3	44.6306	1475	33.0491		b1480	b1798	b2609	Yes	No
		b0811	747	698.003	37	70.1874	2316	32.9974		b0811	b1907	b4202	Yes	No
		b2464	951	902.003	22	32.2946	1038	32.1416		b2464	b3937	b3230	Yes	No
		b0329	276	227.003	6	34.9973	1112	31.7739		b0329	b0992	b0911	Yes	No
		b4245	936	887.003	28	41.7972	1228	29.38		b4245	b2420	b3984	Yes	No
		b2080	333	284.003	6	27.9733	795	28.42		b2080	b3696	b3309	Yes	No
		b0074	1572	1523	37	32.1674	912	28.3517		b0074	b4288	b3316	Yes	No
		b3453	1317	1268	16	16.7076	473	28.3105		b3453	b3890	b3310	Yes	No
		b1516	1023	974.003	10	13.5942	374	27.5117		b1516	b4204	b1716	Yes	No
		b1406	861	812.003	8	13.0451	337	25.8335		b1406	b3241	b2606	Yes	No
		b3460	1104	1055	96	120.485	2895	24.0279		b3460	b4050	b3317	Yes	No
		b1043	333	284.003	1	4.66221	110	23.594		b1043	b2350	b3185	Yes	No
		b2414	972	923.003	132	189.359	4429	23.3894		b2414	b1432	b3985	Yes	No
		b3829	2262	2213	66	39.489	923	23.3736		b3829	b0629	b3296	Yes	No
		b0572	1374	1325	3	2.99791	68	22.6825		b0572	b2945	b3314	Yes	No
		b1444	1425	1376	30	28.868	653	22.6202		b1444	b4482	b3320	Yes	No
		b4069	1959	1910	62	42.9806	946	22.0099		b4069	b2991	b3983	Yes	No
		b3509	327	278.003	7	33.3399	733	21.9857		b3509	b3376	b3305	Yes	No
		b3510	333	284.003	13	60.6088	1301	21.4655		b3510	b3466	b3294	Yes	No
		b1517	876	827.003	7	11.2074	230	20.5222		b1517	b4032	b3321	Yes	No
		b0812	504	455.003	44	128.042	2541	19.8451		b0812	b4176	b3636	Yes	No
		b1783	1935	1886	28	19.6576	390	19.8397		b1783	b0989	b3167	Yes	No
		b2310	783	734.003	68	122.666	2194	17.886		b2310	b3077	b3312	Yes	No
		b1920	801	752.003	84	147.902	2629	17.7753		b1920	b2550	b3342	Yes	No
		b2097	1053	1004	27	35.6077	627	17.6086		b2097	b2538	b3165	Yes	No
		b3031	582	533.003	146	362.692	6192	17.0723		b3031	b3332	b3319	Yes	No
		b1881	645	596.003	8	17.7728	298	16.7672		b1881	b3989	b3186	Yes	No
		b4015	1305	1256	227	239.304	3954	16.5229		b4015	b1551	b3301	Yes	No
		b0334	1452	1403	8	7.54998	122	16.159		b0334	b3800	b3307	Yes	No
		b0854	1113	1064	23	28.622	462	16.1414		b0854	b3819	b1128	Yes	No
		b0382	261	212.003	4	24.9823	396	15.8512		b0382	b1121	b3936	Yes	No
		b4244	462	413.003	32	102.592	1598	15.5763		b4244	b0117	b3302	Yes	No
		b0871	1719	1670	26	20.6144	291	14.1163		b0871	b4166	b3304	Yes	No
		b1882	390	341.003	7	27.1803	379	13.9439		b1882	b0385	b3306	Yes	No
		b0073	1092	1043	24	30.4678	404	13.2599		b0073	b1523	b3313	No	No
		b1748	1221	1172	9	10.1678	126	12.3921		b1748	b2682	b3703	No	No
		b4254	1005	956.003	9	12.4652	154	12.3544		b4254	b3662	b3297	No	No
		b1492	1536	1487	11	9.7948	120	12.2514		b1492	b0245	b3311	No	No
		b2266	306	257.003	13	66.9762	800	11.9445		b2266	b3411	b3318	No	No
		b1003	228	179.003	12	88.7639	1044	11.7615		b1003	b1184	b3299	No	No
		b0573	333	284.003	2	9.32443	109	11.6897		b0573	b0909	b1717	No	No
		b1257	507	458.003	14	40.4739	472	11.6618		b1257	b0682
		b2150	999	950.003	149	207.671	2407	11.5904		b2150	b1558
		b2465	2004	1955	54	36.573	416	11.3745		b2465	b4353
		b2425	1017	968.003	41	56.0818	629	11.2158		b2425	b3792
		b2131	918	869.003	17	25.9025	278	10.7326		b2131	b1821
		b1487	1551	1502	12	10.5785	113	10.682		b1487	b3216
		b2661	1449	1400	24	22.6985	242	10.6615		b2661	b4294
		b3708	1416	1367	76	73.6137	784	10.6502		b3708	b3520
		b0071	606	557.003	25	59.4288	629	10.5841		b0071	b1036
		b3336	477	428.003	26	80.4343	840	10.4433		b3336	b3646
		b1923	1497	1448	116	106.073	1101	10.3796		b1923	b2327
		b3566	993	944.003	12	16.8315	174	10.3378		b3566	b2541
		b3236	939	890.003	278	413.588	4096	9.90358		b3236	b0067
		b1415	1440	1391	369	351.247	3357	9.55738		b1415	b2200
		b1887	504	455.003	10	29.1005	278	9.5531		b1887	b3477
		b1536	393	344.003	3	11.5471	110	9.5262		b1536	b2972
		b1885	1602	1553	4	3.41038	31.7	9.29515		b1885	b4516
		b1967	852	803.003	33	54.4141	483	8.87638		b1967	b0944
		b1376	435	386.003	30	102.907	888	8.62915		b1376	b0715
		b2672	330	281.003	5	23.5599	199	8.44656		b2672	b3717
		b4014	1602	1553	229	195.244	1609	8.24097		b4014	b3382
		b1619	768	719.003	30	55.2466	447	8.091		b1619	b1081
		b2662	1281	1232	26	27.9432	225	8.05205		b2662	b4410
		b1857	933	884.003	265	396.924	3180	8.01161		b1857	b2968
		b1888	1965	1916	27	18.6587	148	7.93196		b1888	b3080
		b0331	891	842.003	7	11.0078	86.2	7.83081		b0331	b1790
		b3003	885	836.003	11	17.4221	133	7.63398		b3003	b3638
		b0072	1401	1352	51	49.9467	367	7.34783		b0072	b2940
		b1702	2379	2330	97	55.1226	397	7.20213		b1702	b3366
		b0607	429	380.003	62	216.033	1517	7.02208		b0607	b4078
		b1743	486	437.003	13	39.3889	268	6.80395		b1743	b3604
		b1038	417	368.003	2	7.19604	48.6	6.75371		b1038	b1627
		b4518	174	125.003	2	21.1848	142	6.70292		b4518	b0275
		b1237	414	365.003	185	671.105	4436	6.60999		b1237	b0265
		b0453	573	524.003	22	55.5909	366	6.58381		b0453	b0899
		b0220	474	425.003	24	74.7712	489	6.53995		b0220	b1214
		b1739	339	290.003	19	86.7493	567	6.53608		b1739	b1453
		b2762	735	686.003	11	21.2315	138	6.49978		b2762	b3076
		b3024	393	344.003	20	76.9809	499	6.48213		b3024	b0986
		b1251	297	248.003	14	74.7457	483	6.46191		b1251	b0247
		b1836	237	188.003	11	77.4717	499	6.44106		b1836	b0007
		b0078	492	443.003	16	47.8221	308	6.44054		b0078	b3876
		b4068	315	266.003	5	24.8885	159	6.38849		b4068	b4522
		b3523	1323	1274	11	11.4324	71.2	6.22791		b3523	b1974
		b1685	189	140.003	5	47.2877	292	6.17497		b1685	b2280
		b1264	1563	1514	30	26.2367	162	6.17456		b1264	b2605
		b4227	957	908.003	37	53.9547	329	6.09771		b4227	b0135
		b2518	432	383.003	124	428.681	2590	6.04179		b2518	b0442
		b1431	669	620.003	44	93.9666	563	5.99149		b1431	b1937
		b2752	909	860.003	12	18.4755	110	5.95383		b2752	b1856
		b0643	483	434.003	26	79.3223	468	5.89998		b0643	b4289
		b2976	2172	2123	83	51.7657	302	5.83398		b2976	b1419
		b3919	768	719.003	260	478.804	2772	5.78943		b3919	b0589
		b3846	2190	2141	73	45.1461	248	5.49328		b3846	b2389
		b0838	627	578.003	48	109.958	603	5.48391		b0838	b2966
		b2476	714	665.003	56	111.501	611	5.47977		b2476	b1791
		b1426	225	176.003	9	67.7077	367	5.42036		b1426	b3861
		b1260	807	758.003	60	104.808	561	5.35264		b1260	b1161
		b2687	516	467.003	151	428.127	2276	5.31618		b2687	b4048
		b2763	1713	1664	61	48.539	253	5.2123		b2763	b3657
		b1051	375	326.003	18	73.1082	378	5.17042		b1051	b3142
		b1197	1698	1649	65	52.1923	267	5.1157		b1197	b3754
		b3908	621	572.003	358	828.704	4237	5.1128		b3908	b0555
		b0574	1224	1175	11	12.3956	63.2	5.09858		b0574	b0461
		b3544	1608	1559	320	271.78	1376	5.06292		b3544	b3516
		b1263	1596	1547	52	44.5069	225	5.0554		b1263	b1572
		b1955	816	767.003	16	27.6209	139	5.03242		b1955	b0858
		b1423	1344	1295	15	15.3368	76.8	5.00756		b1423	b3684
		b3506	567	518.003	17	43.4542	217	4.99376		b3506	b1951
		b4355	1656	1607	20	16.4789	81.8	4.96392		b4355	b4210
		b4110	879	830.003	6	9.57164	47.1	4.92079		b4110	b3371
		b1635	606	557.003	53	125.989	619	4.91313		b1635	b1556
		b0197	816	767.003	136	234.778	1138	4.84713		b0197	b0900
		b3203	288	239.003	124	686.963	3322	4.83578		b3203	b0698
		b2977	405	356.003	12	44.6316	213	4.7724		b2977	b2213
		b3447	1743	1694	18	14.0693	66.7	4.74082		b3447	b3710
		b1002	1242	1193	68	75.4713	357	4.73027		b1002	b1607
		b0655	909	860.003	119	183.215	837	4.5684		b0655	b4475
		b1040	651	602.003	4	8.79784	40	4.54657		b1040	b2645
		b1973	651	602.003	11	24.1941	110	4.54656		b1973	b0070
		b3458	1110	1061	57	71.1333	318	4.47048		b3458	b1144
		b2962	276	227.003	56	326.642	1452	4.44523		b2962	b2899
		b0865	516	467.003	9	25.5175	113	4.42833		b0865	b2985
		b2870	1191	1142	3	3.47831	15.2	4.36994		b2870	b2845
		b3339	1185	1136	1922.6	2240.91	9789	4.36831		b3339	b2462
		b0296	264	215.003	7	43.1091	188	4.36103		b0296	b3141
		b2989	867	818.003	40	64.747	282	4.35541		b2989	b3570
		b2913	1233	1184	129	144.262	626	4.33933		b2913	b1785
		b1064	648	599.003	40	88.419	383	4.33165		b1064	b3284
		b1449	1038	989.003	34	45.5193	196	4.30587		b1449	b2686
		b4219	639	590.003	28	62.8375	265	4.21723		b4219	b1522
		b2253	1140	1091	17	20.6318	87	4.21679		b2253	b1339
		b3092	1413	1364	56	54.361	229	4.21258		b3092	b1053
		b3098	306	257.003	52	267.905	1113	4.15446		b3098	b3471
		b0450	339	290.003	3	13.6973	55.4	4.04459		b0450	b0532
		b2551	1254	1205	361	396.674	1593	4.01589		b2551	b2072
		b2185	285	236.003	245	1374.56	5495	3.99764		b2185	b4476
		b0163	387	338.003	51	199.786	797	3.98927		b0163	b0011
		b2498	627	578.003	80	183.263	722	3.93969		b2498	b2257
		b3012	828	779.003	36	61.1897	240	3.92223		b3012	b3903
		b4051	984	935.003	76	107.626	417	3.87453		b4051	b1328
		b3941	891	842.003	60	94.3523	364	3.85788		b3941	b4315
		b4302	432	383.003	5	17.2855	65.9	3.81244		b4302	b3402
		b1896	1425	1376	29	27.9057	106	3.79851		b1896	b3880
		b2309	783	734.003	91	164.157	602	3.66722		b2309	b1906
		b0631	264	215.003	40	246.338	898	3.6454		b0631	b3622
		b0755	753	704.003	348	654.515	2376	3.63017		b0755	b3580
		b2252	603	554.003	4	9.56011	34.7	3.62967		b2252	b2558
		b0903	2283	2234	1240	734.941	2656	3.6139		b0903	b0977
		b3942	2181	2132	337	209.294	750	3.58348		b3942	b2706
		b3774	1476	1427	481	446.308	1595	3.57377		b3774	b0704
		b0907	1089	1040	247	314.468	1107	3.52023		b0907	b4566
		b1723	930	881.003	34	51.0995	179	3.50297		b1723	b1373
		b4142	294	245.003	140	756.61	2645	3.49586		b4142	b1312
		b2093	285	236.003	239	1340.9	4687	3.49541		b2093	b0129
		b0860	732	683.003	46	89.1764	311	3.48747		b0860	b3849
		b2000	3120	3071	186	80.195	279	3.47902		b2000	b0787
		b0965	414	365.003	31	112.455	391	3.47695		b0965	b2273
		b1261	1194	1145	113	130.673	451	3.45136		b1261	b1242
		b2926	1164	1115	745	884.698	3022	3.41585		b2926	b0234
		b1849	1179	1130	34	39.8395	135	3.3886		b1849	b1289
		b3102	987	938.003	30	42.3479	143	3.37679		b3102	b3667
		b3698	399	350.003	16	60.529	201	3.32072		b3698	b0916
		b2751	1428	1379	49	47.0485	156	3.31573		b2751	b0398
		b0778	678	629.003	5	10.5252	34.6	3.28735		b0778	b3793
		b0782	513	464.003	67	191.192	624	3.26373		b0782	b2446
		b1779	996	947.003	941	1315.69	4285	3.25685		b1779	b3224
		b4067	1650	1601	33	27.2921	88.7	3.25002		b4067	b2109
		b1930	234	185.003	7	50.0996	162	3.23356		b1930	b1164
		b3001	1041	992.003	65	86.7591	280	3.22733		b3001	b3227
		b1219	354	305.003	49	212.719	671	3.1544		b1219	b2995
		b0928	1191	1142	263	304.932	953	3.12529		b0928	b2768
		b1611	1404	1355	153	149.508	467	3.12358		b1611	b4031
		b4376	606	557.003	52	123.612	384	3.10649		b4376	b4086
		b0440	273	224.003	208	1229.49	3812	3.10047		b0440	b3144
		b1304	669	620.003	92	196.476	609	3.09962		b1304	b2145
		b1581	1215	1166	13	14.7624	45.5	3.08215		b1581	b2986
		b0485	933	884.003	7	10.4848	32.1	3.06157		b0485	b1011
		b3830	816	767.003	39	67.3259	206	3.05974		b3830	b2442
		b1710	552	503.003	69	181.632	552	3.03911		b1710	b0157
		b4006	1590	1541	90	77.331	233	3.01302		b4006	b3434
		b4143	1647	1598	993	822.785	2479	3.01294		b4143	b1357
		b1071	294	245.003	15	81.0653	244	3.00992		b1071	b2577
		b1677	237	188.003	269	1894.54	5694	3.00548		b1677	b3374
		b3661	819	770.003	32	55.0266	165	2.99855		b3661	b2783
		b2922	741	692.003	68	130.112	388	2.98205		b2922	b3444
		b3993	636	587.003	28	63.1586	188	2.97663		b3993	b1894
		b2942	1155	1106	230	275.351	809	2.93807		b2942	b0022
		b4252	453	404.003	41	134.374	389	2.89491		b4252	b2630
		b2669	405	356.003	39	145.053	419	2.8886		b2669	b1137
		b1136	1251	1202	625	688.477	1988	2.88753		b1136	b3647
		b2007	330	281.003	81	381.671	1093	2.86372		b2007	b4287
		b2557	3888	3839	226	77.9479	223	2.86089		b2557	b2204
		b1241	2676	2627	878	442.536	1256	2.83819		b1241	b2305
		b2764	1800	1751	76	57.47	163	2.83626		b2764	b3238
		b0077	1725	1676	63	49.7715	140	2.81285		b0077	b3660
		b3512	528	479.003	4	11.057	31	2.80365		b3512	b2489
		b1586	306	257.003	11	56.6721	158	2.78797		b1586	b0013
		b3125	885	836.003	8	12.6706	35.1	2.77019		b3125	b2757
		b1441	1014	965.003	14	19.2094	53	2.75907		b1441	b3264
		b3609	468	419.003	245	774.219	2126	2.74599		b3609	b1741
		b1490	1383	1334	10	9.92563	27.2	2.74038		b1490	b0576
		b2104	789	740.003	49	87.6753	240	2.73737		b2104	b1213
		b0227	750	701.003	2	3.77768	10.3	2.72654		b0227	b2336
		b3728	1041	992.003	91	121.463	330	2.71688		b3728	b2037
		b0595	858	809.003	48	78.5608	213	2.71128		b0595	b4620
		b0863	732	683.003	123	238.45	640	2.684		b0863	b0311
		b0605	564	515.003	421	1082.4	2892	2.67184		b0605	b2077
		b0767	996	947.003	109	152.402	405	2.65745		b0767	b3483
		b1883	1050	1001	2	2.64551	7.01	2.64977		b1883	b0250
		b1823	210	161.003	202	1661.24	4383	2.63839		b1823	b2298
		b0014	1917	1868	1429	1012.91	2657	2.62314		b0014	b2292
		b1550	174	125.003	24	254.218	665	2.61587		b1550	b0280
		b3928	246	197.003	129	867.026	2224	2.56509		b3928	b2738
		b3945	1104	1055	25	31.3762	79.7	2.54014		b3945	b0153
		b1182	912	863.003	1	1.53427	3.87	2.52237		b1182	b2923
		b2103	801	752.003	53	93.3192	232	2.48609		b2103	b4141
		b2508	1467	1418	253	236.243	587	2.48473		b2508	b2851
		b1000	921	872.003	55	83.514	206	2.46665		b1000	b4366
		b0451	1287	1238	29	31.0164	76.3	2.45999		b0451	b4341
		b2809	228	179.003	28	207.116	507	2.4479		b2809	b0950
		b2779	1299	1250	990	1048.67	2567	2.44786		b2779	b0097
		b1693	759	710.003	14	26.1085	63.7	2.43982		b1693	b3550
		b0008	954	905.003	446	652.529	1591	2.43821		b0008	b2622
		b2480	471	422.003	87	272.972	655	2.39951		b2480	b4321
		b1761	1344	1295	222	226.985	544	2.39663		b1761	b1168
		b1604	945	896.003	151	223.142	532	2.38413		b1604	b2583
		b0889	495	446.003	145	430.472	1018	2.36485		b0889	b0497
		b4214	741	692.003	58	110.977	260	2.34283		b4214	b1447
		b2499	1038	989.003	53	70.9566	162	2.28309		b2499	b4470
		b1062	1047	998.003	100	132.673	302	2.27627		b1062	b3293
		b3938	318	269.003	51	251.031	570	2.27064		b3938	b3561
		b0973	1794	1745	9	6.82906	15.5	2.26971		b0973	b0316
		b0222	579	530.003	114	284.801	638	2.24016		b0222	b2835
		b2676	960	911.003	17	24.7084	55.2	2.23406		b2676	b1268
		b3253	975	926.003	99	141.559	315	2.22522		b3253	b3023
		b2417	510	461.003	305	876.014	1946	2.22143		b2417	b3824
		b2153	669	620.003	149	318.205	699	2.1967		b2153	b1504
		b0426	492	443.003	118	352.688	767	2.17473		b0426	b1626
		b3433	1104	1055	269	337.608	734	2.17412		b3433	b0358
		b1905	498	449.003	59	173.987	378	2.17258		b1905	b2990
		b0471	330	281.003	139	654.966	1417	2.16347		b0471	b3953
		b0830	1539	1490	98	87.0871	188	2.15876		b0830	b2152
		b4305	1122	1073	37	45.6579	98.2	2.15078		b4305	b2014
		b2521	846	797.003	115	191.052	410	2.14601		b2521	b0582
		b1217	231	182.003	5	36.3753	77.8	2.13881		b1217	b0016
		b2294	495	446.003	76	225.627	480	2.1274		b2294	b3057
		b1897	801	752.003	8	14.0859	29.9	2.12269		b1897	b0310
		b2592	2574	2525	491	257.475	544	2.11283		b2592	b3468
		b1414	801	752.003	40	70.4296	146	2.07299		b1414	b1254
		b3172	1344	1295	159	162.57	337	2.07295		b3172	b0554
		b4243	387	338.003	199	779.556	1605	2.05886		b4243	b2847
		b1412	606	557.003	29	68.9375	141	2.04533		b1412	b2205
		b2872	1212	1163	11	12.5235	25.5	2.03617		b2872	b0874
		b0729	870	821.003	452	728.968	1478	2.02752		b0729	b1365
		b1221	651	602.003	103	226.544	458	2.02168		b1221	b0533
		b1850	642	593.003	146	325.995	654	2.00617		b1850	b0590
		b1276	2676	2627	302	152.216	304	1.99716		b1276	b2046
		b1924	1407	1358	24	23.4005	46.7	1.99568		b1924	b4546
		b2086	900	851.003	12	18.6709	37.2	1.99241		b2086	b2013
		b1324	507	458.003	250	722.747	1439	1.99101		b1324	b3784
		b3511	573	524.003	14	35.376	70.4	1.99005		b3511	b3720
		b0386	810	761.003	63	109.615	218	1.98878		b0386	b3380
		b4216	555	506.003	49	128.221	253	1.97316		b4216	b2444
		b1817	972	923.003	395	566.642	1114	1.96597		b1817	b2536
		b4200	396	347.003	429	1636.96	3199	1.95423		b4200	b2141
		b4034	1191	1142	614	711.895	1391	1.95394		b4034	b0915
		b2302	648	599.003	12	26.5257	51.8	1.95282		b2302	b0253
		b1430	594	545.003	35	85.0323	165	1.94044		b1430	b2237
		b4000	273	224.003	149	880.74	1701	1.93133		b4000	b3326
		b0598	2106	2057	186	119.727	231	1.92939		b0598	b1660
		b3153	519	470.003	20	56.3436	108	1.91681		b3153	b0841
		b0118	2598	2549	1392	723.075	1383	1.91266		b0118	b2886
		b3234	1368	1319	111	111.427	212	1.90259		b3234	b1545
		b0880	225	176.003	33	248.261	469	1.88914		b0880	b1074
		b3858	270	221.003	33	197.711	373	1.88659		b3858	b0210
		b0212	756	707.003	58	108.623	203	1.86885		b0212	b2430
		b4045	210	161.003	42	345.407	645	1.86736		b4045	b3886
		b0134	795	746.003	204	362.08	676	1.86699		b0134	b2136
		b1614	1509	1460	215	194.984	364	1.86682		b1614	b1159
		b0608	1239	1190	22	24.4788	45.4	1.85467		b0608	b0175
		b4177	1299	1250	623	659.921	1214	1.83961		b4177	b2546
		b3008	1188	1139	94	109.274	201	1.83941		b3008	b2199
		b3359	1221	1172	110	124.274	228	1.83466		b3359	b1022
		b1712	300	251.003	205	1081.41	1971	1.82262		b1712	b1707
		b1279	309	260.003	72	366.665	668	1.82183		b1279	b0959
		b1461	234	185.003	5	35.7855	65	1.81638		b1461	b4290
		b0578	654	605.003	129	282.323	509	1.8029		b0578	b2929
		b2085	318	269.003	2	9.84437	17.7	1.79798		b2085	b1336
		b1740	828	779.003	112	190.368	342	1.79652		b1740	b2368
		b4097	759	710.003	6	11.1894	20.1	1.79634		b4097	b1023
		b1462	570	521.003	9	22.8727	41	1.79253		b1462	b3584
		b1676	1413	1364	680	660.098	1161	1.75883		b1676	b0427
		b0508	777	728.003	3	5.45636	9.58	1.75575		b0508	b3790
		b3713	567	518.003	118	301.623	525	1.74058		b3713	b3121
		b0801	1086	1037	66	84.2711	146	1.7325		b0801	b1477
		b2597	342	293.003	119	537.762	925	1.72009		b2597	b2626
		b2137	762	713.003	18	33.4269	57.4	1.71718		b2137	b1154
		b1067	648	599.003	60	132.629	227	1.71154		b1067	b2801
		b0763	774	725.003	84	153.41	262	1.70784		b0763	b1808
		b0415	471	422.003	209	655.761	1116	1.70184		b0415	b1573
		b3764	339	290.003	91	415.484	702	1.6896		b3764	b2485
		b0337	1284	1235	94	100.78	170	1.68684		b0337	b1301
		b0754	1053	1004	198	261.123	440	1.68503		b0754	b0634
		b2096	855	806.003	834	1370.07	2298	1.67729		b2096	b3283
		b2914	660	611.003	129	279.551	468	1.67411		b2914	b3249
		b3448	441	392.003	30	101.332	169	1.66779		b3448	b1811
		b3308	540	491.003	1299	3503	5826	1.66315		b3308	b3451
		b1045	534	485.003	26	70.9813	118	1.66241		b1045	b1212
		b1537	519	470.003	14	39.4405	65.4	1.65819		b1537	b4125
		b3870	1410	1361	376	365.8	602	1.64571		b3870	b0213
		b1724	291	242.003	11	60.1848	99	1.64493		b1724	b2756
		b1919	987	938.003	84	118.574	193	1.62768		b1919	b4358
		b1103	360	311.003	89	378.914	614	1.62042		b1103	b0396
		b3042	291	242.003	30	164.14	265	1.61448		b3042	b0942
		b3956	2652	2603	582	296.049	475	1.60446		b3956	b4532
		b4013	930	881.003	47	70.6375	113	1.59972		b4013	b0060
		b0728	1167	1118	678	802.974	1278	1.59158		b0728	b3413
		b3455	768	719.003	42	77.3452	123	1.59027		b3455	b1601
		b0481	480	431.003	46	141.316	224	1.5851		b0481	b0193
		b0474	645	596.003	251	557.622	882	1.58172		b0474	b0301
		b4025	1650	1601	467	386.224	610	1.57939		b4025	b3421
		b4005	1290	1241	88	93.8911	148	1.57629		b4005	b4293
		b3414	576	527.003	130	326.622	514	1.57368		b3414	b1220
		b3362	168	119.003	11	122.391	192	1.56874		b3362	b2832
		b0936	960	911.003	2	2.90687	4.56	1.5687		b0936	b4455
		b3845	1164	1115	111	131.814	205	1.55522		b3845	b2394
		b0436	1299	1250	789	835.758	1297	1.55188		b0436	b0958
		b3986	366	317.003	725	3028.24	4683	1.54644		b3986	b0601
		b0221	2445	2396	60	33.1573	50.7	1.52908		b0221	b0548
		b3011	1164	1115	84	99.7512	152	1.52379		b3011	b0799
		b0809	723	674.003	58	113.941	173	1.51833		b0809	b3603
		b3600	1149	1100	151	181.76	275	1.51298		b3600	b3338
		b4211	861	812.003	15	24.4595	37	1.5127		b4211	b3569
		b3065	216	167.003	154	1220.99	1818	1.48896		b3065	b3157
		b2925	1080	1031	718	922.103	1372	1.4879		b2925	b3258
		b0773	477	428.003	37	114.464	170	1.48518		b0773	b4029
		b1127	1227	1178	102	114.649	170	1.48279		b1127	b2123
		b3959	777	728.003	46	83.6642	124	1.48212		b3959	b1355
		b4269	1020	971.003	24	32.7269	48.3	1.47585		b4269	b0314
		b1809	345	296.003	58	259.446	382	1.47237		b1809	b3260
		b1288	789	740.003	405	724.663	1064	1.46827		b1288	b3271
		b0839	1203	1154	134	153.749	225	1.46342		b0839	b3424
		b0170	852	803.003	1080	1780.83	2587	1.45269		b0170	b2102
		b2133	1716	1667	191	151.709	220	1.45014		b2133	b2771
		b0068	984	935.003	77	109.042	157	1.43981		b0068	b2398
		b1174	267	218.003	86	522.338	742	1.42054		b1174	b3088
		b2614	594	545.003	224	544.207	771	1.41674		b2614	b2112
		b3980	1185	1136	1146.4	1336.2	1889	1.41371		b3980	b3614
		b3181	477	428.003	123	380.516	536	1.40861		b3181	b1140
		b3926	1509	1460	293	265.723	372	1.39995		b3926	b4415
		b1215	855	806.003	305	501.046	700	1.39708		b1215	b0848
		b3922	300	251.003	18	94.953	132	1.39016		b3922	b2223
		b0391	285	236.003	46	258.081	355	1.37554		b0391	b4201
		b1564	240	191.003	15	103.984	143	1.37521		b1564	b2732
		b2900	312	263.003	33	166.138	228	1.37235		b2900	b2008
		b3732	1383	1334	1614	1602	2184	1.3633		b3732	b0433
		b4213	1944	1895	84	58.6927	79.9	1.36133		b4213	b1616
		b1725	861	812.003	60	97.8382	133	1.35939		b1725	b3711
		b0581	1119	1070	16	19.7993	26.9	1.35863		b0581	b1407
		b1654	348	299.003	93	411.834	559	1.35734		b1654	b2766
		b3341	540	491.003	961	2591.52	3507	1.35326		b3341	b2702
		b0095	1152	1103	547	656.637	887	1.35082		b0095	b0323
		b2457	294	245.003	2	10.8087	14.6	1.35076		b2457	b0976
		b3637	237	188.003	205	1443.79	1940	1.34369		b3637	b2545
		b3231	429	380.003	463	1613.28	2158	1.33765		b3231	b1810
		b3213	1419	1370	192	185.564	248	1.33647		b3213	b0089
		b0480	1653	1604	107	88.327	117	1.32462		b0480	b0859
		b0912	285	236.003	152	852.788	1129	1.32389		b0912	b0970
		b3649	276	227.003	166	968.259	1274	1.31576		b3649	b1476
		b3599	1914	1865	153	108.624	142	1.30726		b3599	b1630
		b3450	1071	1022	27	34.9805	45.4	1.29787		b3450	b3883
		b0166	825	776.003	302	515.298	668	1.29634		b0166	b3823
		b0523	510	461.003	70	201.052	260	1.2932		b0523	b4466
		b0287	615	566.003	33	77.1987	99.6	1.29018		b0287	b3712
		b3303	504	455.003	1161	3378.57	4349	1.28723		b3303	b3739
		b4226	531	482.003	378	1038.38	1335	1.28566		b4226	b2365
		b3429	1434	1385	173	165.39	211	1.27577		b3429	b0768
		b1647	897	848.003	99	154.58	197	1.27442		b1647	b3539
		b4401	717	668.003	286	566.895	717	1.26478		b4401	b2378
		b1727	669	620.003	40	85.4242	108	1.26428		b1727	b3207
		b0394	909	860.003	60	92.3775	116	1.25572		b0394	b4460
		b1539	747	698.003	169	320.586	399	1.2446		b1539	b0823
		b2463	2280	2231	573	340.071	422	1.24092		b2463	b0027
		b2042	894	845.003	225	352.565	436	1.23665		b2042	b0364
		b1108	543	494.003	105	281.433	346	1.22942		b1108	b0137
		b0525	495	446.003	207	614.536	755	1.22857		b0525	b2383
		b0161	1425	1376	336	323.321	397	1.22788		b0161	b3700
		b2029	1407	1358	887	864.844	1060	1.22565		b2029	b1172
		b4506	141	92.0027	3	43.1753	52.7	1.22061		b4506	b2178
		b4135	576	527.003	61	153.261	187	1.22014		b4135	b0498
		b4207	621	572.003	182	421.297	514	1.22004		b4207	b3715
		b1738	321	272.003	14	68.1506	83	1.21789		b1738	b1528
		b0584	2241	2192	135	81.5469	99.3	1.2177		b0584	b1408
		b0720	1284	1235	501	537.136	654	1.21757		b0720	b0934
		b1175	813	764.003	276	478.331	581	1.21464		b1175	b3645
		b1682	747	698.003	34	64.4965	78.1	1.21092		b1682	b3533
		b3783	1260	1211	865	945.77	1133	1.19797		b3783	b2705
		b1308	315	266.003	32	159.286	190	1.19282		b1308	b4300
		b1333	951	902.003	269	394.874	470	1.19025		b1333	b0367
		b3209	654	605.003	93	203.536	241	1.18407		b3209	b0231
		b3403	1623	1574	856	720.084	846	1.17486		b3403	b1597
		b3524	2061	2012	23	15.1361	17.7	1.16939		b3524	b2142
		b3405	720	671.003	164	323.619	377	1.16495		b3405	b4481
		b0974	708	659.003	1	2.00922	2.32	1.15468		b0974	b1546
		b3117	990	941.003	13	18.2922	21.1	1.1535		b3117	b1201
		b0169	726	677.003	1025	2004.69	2298	1.14631		b0169	b1880
		b3386	678	629.003	226	475.741	545	1.14558		b3386	b2164
		b0237	1458	1409	435	408.782	467	1.14242		b0237	b2158
		b1613	1176	1127	177	207.952	237	1.13969		b1613	b2399
		b2019	900	851.003	132	205.38	233	1.13448		b2019	b3331
		b0870	1002	953.003	68	94.4777	107	1.13254		b0870	b3944
		b0710	744	695.003	83	158.127	178	1.12568		b0710	b4385
		b1538	2046	1997	207	137.248	154	1.12206		b1538	b0764
		b1515	993	944.003	2	2.80525	3.13	1.11577		b1515	b0788
		b3212	4461	4412	552	165.66	184	1.11071		b3212	b1862
		b3995	477	428.003	76	235.116	261	1.11009		b3995	b3750
		b0586	3882	3833	151	52.1618	57.3	1.09851		b0586	b0313
		b2323	1221	1172	717	810.038	887	1.09501		b2323	b0225
		b3982	546	497.003	377	1004.38	1090	1.08525		b3982	b2565
		b3916	963	914.003	275	398.382	431	1.08188		b3916	b1463
		b0957	1041	992.003	1169	1560.33	1681	1.07734		b0957	b1553
		b3781	330	281.003	184	867.006	931	1.07381		b3781	b2354
		b0123	1551	1502	76	66.9973	71.9	1.07318		b0123	b2260
		b1760	273	224.003	7	41.377	44.3	1.07064		b1760	b3215
		b2600	1122	1073	210	259.139	276	1.06507		b2600	b2984
		b2155	1992	1943	216	147.196	156	1.05981		b2155	b0037
		b4108	336	287.003	25	115.337	122	1.05777		b4108	b2469
		b2415	258	209.003	209	1324.06	1399	1.0566		b2415	b1615
		b1953	228	179.003	11	81.3669	85.9	1.05571		b1953	b3218
		b3439	696	647.003	65	133.022	140	1.05246		b3439	b2982
		b1792	348	299.003	20	88.5665	93.1	1.05119		b1792	b2192
		b4054	1194	1145	155	179.242	188	1.04886		b4054	b2030
		b1478	1011	962.003	111	152.778	160	1.04727		b1478	b1331
		b0953	168	119.003	45	500.692	524	1.04655		b0953	b0656
		b0133	852	803.003	246	405.632	424	1.04528		b0133	b0552
		b2523	1284	1235	381	408.481	425	1.04044		b2523	b0259
		b1519	759	710.003	21	39.1628	40.7	1.03925		b1519	b2326
		b0109	894	845.003	75	117.522	122	1.0381		b0109	b4557
		b2416	1728	1679	1274	1004.69	1041	1.03614		b2416	b2570
		b3751	891	842.003	831	1306.78	1347	1.03078		b3751	b2797
		b0528	213	164.003	33	266.427	274	1.02842		b0528	b2491
		b3619	933	884.003	361	540.715	554	1.02457		b3619	b0152
		b2048	1371	1322	5	5.00786	5.12	1.02239		b2048	b3505
		b2898	981	932.003	224	318.233	325	1.02126		b2898	b4159
		b1746	1479	1430	11	10.1852	10.4	1.02109		b1746	b2278
		b3994	1896	1847	88	63.0855	64.4	1.02084		b3994	b2174
		b1854	1443	1394	420	398.933	407	1.02022		b1854	b4001
		b1089	174	125.003	201	2129.08	2168	1.01828		b1089	b0130
		b3912	699	650.003	188	382.963	389	1.01576		b3912	b3211
		b1498	1683	1634	15	12.1549	12.3	1.01194		b1498	b1943
		b0492	855	806.003	174	285.843	287	1.00405		b0492	b1865
		b2095	1263	1214	1619	1765.8	1769	1.00181		b2095	b2503
		b3315	333	284.003	584	2722.73	2706	0.993855		b3315	b0556
		b2924	861	812.003	115	187.523	186	0.991878		b2924	b4335
		b0172	558	509.003	341	887.052	876	0.987541		b0172	b0020
		b1583	342	293.003	37	167.203	164	0.980844		b1583	b0338
		b3430	1296	1247	150	159.272	156	0.979457		b3430	b3155
		b1452	1062	1013	193	252.267	247	0.979121		b1452	b1575
		b3028	582	533.003	67	166.441	162	0.973318		b3028	b2270
		b1123	1047	998.003	410	543.96	528	0.97066		b1123	b0614
		b0180	456	407.003	210	683.182	663	0.970459		b0180	b4473
		b2530	1215	1166	717	814.206	788	0.967814		b2530	b1891
		b1130	672	623.003	176	374.057	362	0.967767		b1130	b0696
		b4021	690	641.003	42	86.7569	83.8	0.965917		b4021	b0402
		b4303	807	758.003	118	206.123	199	0.965443		b4303	b3457
		b3592	609	560.003	54	127.679	123	0.963353		b3592	b0038
		b0994	1029	980.003	7	9.4577	9.08	0.960064		b0994	b2214
		b2020	1305	1256	172	181.323	174	0.959614		b2020	b3496
		b1827	792	743.003	133	237.015	227	0.957745		b1827	b1758
		b1033	939	890.003	73	108.604	104	0.957607		b1033	b2160
		b1178	402	353.003	27	101.275	96.8	0.955813		b1178	b2111
		b0484	2505	2456	123	66.3118	63.3	0.954581		b0484	b4273
		b3957	1152	1103	72	86.4312	82.5	0.954516		b3957	b3045
		b3960	1374	1325	97	96.9325	92.5	0.954272		b3960	b2860
		b1976	798	749.003	37	65.4083	62.4	0.954007		b1976	b1996
		b1641	468	419.003	231	729.978	696	0.953453		b1641	b1402
		b1541	204	155.003	24	205.015	195	0.95115		b1541	b0361
		b2696	186	137.003	105	1014.79	964	0.94995		b2696	b3127
		b1267	621	572.003	106	245.371	232	0.945507		b1267	b1772
		b2599	1161	1112	215	256.004	242	0.945298		b2599	b3085
		b1680	1221	1172	54	61.007	57.6	0.944154		b1680	b0061
		b3087	987	938.003	76	107.281	101	0.941453		b3087	b1317
		b2579	384	335.003	228	901.158	846	0.938792		b2579	b2647
		b1612	1647	1598	310	256.861	241	0.938251		b1612	b2992
		b3939	1161	1112	112	133.36	125	0.937313		b3939	b3353
		b2916	894	845.003	82	128.49	120	0.933925		b2916	b1343
		b0674	1665	1616	183	149.942	140	0.933694		b0674	b1073
		b0304	1326	1277	9	9.3318	8.65	0.926938		b0304	b4033
		b4411	147	98.0027	37	499.895	463	0.926195		b4411	b2277
		b1094	237	188.003	351	2472.05	2285	0.924334		b1094	b3415
		b4391	1668	1619	588	480.888	443	0.921212		b4391	b2603
		b1243	1632	1583	1257	1051.4	966	0.918775		b1243	b0457
		b2021	1071	1022	135	174.903	160	0.914793		b2021	b4318
		b0884	219	170.003	159	1238.39	1132	0.91409		b0884	b1410
		b2529	387	338.003	222	869.656	793	0.911855		b2529	b3521
		b3831	762	713.003	540	1002.81	913	0.910442		b3831	b2130
		b1847	357	308.003	73	313.822	285	0.908158		b1847	b1027
		b3866	510	461.003	56	160.842	146	0.907723		b3866	b0540
		b0819	921	872.003	226	343.167	311	0.906264		b0819	b0373
		b3156	504	455.003	88	256.085	232	0.905949		b3156	b0298
		b1638	657	608.003	100	217.776	197	0.904599		b1638	b1443
		b2107	339	290.003	40	182.63	165	0.903466		b2107	b3665
		b0800	963	914.003	120	173.839	156	0.897382		b0800	b1202
		b3513	1158	1109	17	20.297	18.2	0.896684		b3513	b2943
		b2421	912	863.003	61	93.5906	83.8	0.895389		b2421	b2537
		b3298	357	308.003	690	2966.26	2654	0.894729		b3298	b3627
		b2094	453	404.003	489	1602.65	1432	0.89352		b2094	b1620
		b1678	1005	956.003	66	91.4112	81.6	0.89267		b1678	b3104
		b0756	1041	992.003	189	252.269	225	0.891905		b0756	b0211
		b0954	519	470.003	288	811.347	720	0.887413		b0954	b1571
		b1262	1362	1313	152	153.282	136	0.887254		b1262	b2233
		b0185	960	911.003	507	736.89	651	0.883443		b0185	b2184
		b3192	636	587.003	213	480.457	424	0.882493		b3192	b2207
		b1083	954	905.003	50	73.1534	64.5	0.881709		b1083	b0921
		b1749	807	758.003	127	221.844	194	0.874488		b1749	b0857
		b3581	663	614.003	1	2.15647	1.88	0.871795		b3581	b1019
		b4162	546	497.003	63	167.84	146	0.869876		b4162	b0798
		b1082	1644	1595	77	63.921	55.4	0.866695		b1082	b1655
		b0956	453	404.003	42	137.651	119	0.864505		b0956	b3818
		b2217	651	602.003	247	543.267	469	0.863296		b2217	b1632
		b1890	888	839.003	10	15.7816	13.6	0.861763		b1890	b2405
		b0443	399	350.003	31	117.275	101	0.861224		b0443	b0852
		b4203	450	401.003	618	2040.59	1755	0.860045		b4203	b2362
		b2675	2145	2096	58	36.6396	31.4	0.856996		b2675	b4484
		b3363	573	524.003	110	277.955	238	0.856254		b3363	b4101
		b2553	339	290.003	55	251.117	215	0.856175		b2553	b1590
		b3454	714	665.003	38	75.6615	64.7	0.855124		b3454	b3822
		b0194	1719	1670	670	531.217	453	0.852759		b0194	b3090
		b3233	399	350.003	120	453.967	387	0.852485		b3233	b2210
		b1131	1371	1322	382	382.601	326	0.852063		b1131	b3151
		b4057	357	308.003	59	253.637	216	0.851611		b4057	b3547
		b1093	735	686.003	552	1065.44	905	0.849414		b1093	b1293
		b1421	1641	1592	79	65.7049	55.6	0.846208		b1421	b4399
		b0571	684	635.003	56	116.769	98.8	0.846115		b0571	b3585
		b0963	459	410.003	75	242.208	204	0.842251		b0963	b4272
		b1684	369	320.003	11	45.5149	38.3	0.841483		b1684	b3044
		b1256	639	590.003	31	69.57	58.5	0.84088		b1256	b2861
		b0407	333	284.003	192	895.145	749	0.836736		b0407	b1997
		b4393	327	278.003	53	252.43	210	0.831914		b4393	b1403
		b3498	2043	1994	428	284.206	236	0.830384		b3498	b0360
		b2254	969	920.003	13	18.7098	15.5	0.828443		b2254	b3383
		b4322	1185	1136	144	167.841	139	0.828165		b4322	b0217
		b0593	1176	1127	107	125.711	104	0.827294		b0593	b1439
		b0023	264	215.003	235	1447.23	1190	0.82226		b0023	b4469
		b0352	1014	965.003	9	12.3489	10.1	0.817887		b0352	b3722
		b4144	354	305.003	72	312.567	255	0.815825		b4144	b1080
		b1703	834	785.003	27	45.5415	36.9	0.81025		b1703	b0946
		b4059	537	488.003	162	439.549	356	0.809921		b4059	b0224
		b2388	966	917.003	140	202.149	163	0.806336		b2388	b3906
		b0178	486	437.003	274	830.197	669	0.805833		b0178	b1833
		b4235	1353	1304	245	248.772	200	0.803949		b4235	b2203
		b4263	1503	1454	82	74.6729	59.6	0.798148		b4263	b4018
		b0004	1287	1238	622	665.248	530	0.796695		b0004	b3892
		b2149	1521	1472	157	141.223	112	0.793072		b2149	b3173
		b4202	228	179.003	264	1952.81	1547	0.792192		b4202	b4183
		b0740	1293	1244	471	501.319	397	0.791911		b0740	b3148
		b3114	2295	2246	48	28.2973	22.4	0.791595		b3114	b3629
		b2507	1578	1529	591	511.792	405	0.791337		b2507	b2492
		b3357	633	584.003	374	847.952	669	0.78896		b3357	b1940
		b3553	975	926.003	158	225.922	178	0.787883		b3553	b2631
		b4554	210	161.003	19	156.255	123	0.787175		b4554	b0251
		b3316	279	230.003	688	3960.68	3113	0.785976		b3316	b0140
		b2609	249	200.003	285	1886.79	1482	0.785461		b2609	b2073
		b0384	321	272.003	13	63.2827	49.6	0.783785		b0384	b2820
		b3734	1542	1493	1794	1591.02	1243	0.78126		b3734	b3621
		b1580	1020	971.003	11	14.9998	11.7	0.78001		b1580	b4279
		b2790	450	401.003	54	178.304	139	0.779567		b2790	b0842
		b1236	909	860.003	275	423.397	330	0.77941		b1236	b0781
		b1656	582	533.003	256	635.953	495	0.778359		b1656	b3562
		b3230	393	344.003	440	1693.58	1317	0.777643		b3230	b2010
		b2009	474	425.003	42	130.85	101	0.771876		b2009	b1628
		b4384	720	671.003	833	1643.75	1268	0.771407		b4384	b3668
		b2799	1149	1100	49	58.9817	45.4	0.76973		b2799	b3404
		b1908	666	617.003	124	266.103	204	0.76662		b1908	b0640
		b2834	1041	992.003	118	157.501	120	0.7619		b2834	b1396
		b0911	1674	1625	2698	2198.38	1667	0.758286		b0911	b4004
		b2243	1191	1142	13	15.0727	11.4	0.756334		b2243	b1397
		b0888	966	917.003	273	394.191	297	0.753442		b0888	b1291
		b4002	426	377.003	26	91.3153	68.8	0.753433		b4002	b3582
		b0419	975	926.003	156	223.063	168	0.75315		b0419	b3536
		b4024	1350	1301	141	143.501	107	0.745639		b4024	b2788
		b3309	315	266.003	705	3509.28	2603	0.741748		b3309	b3334
		b0243	1254	1205	273	299.978	220	0.733387		b0243	b1125
		b1179	294	245.003	27	145.918	107	0.733289		b1179	b0368
		b0733	1569	1520	495	431.197	316	0.732844		b0733	b0039
		b0855	1134	1085	17	20.7459	15.2	0.732675		b0855	b3801
		b1188	1533	1484	30	26.7671	19.6	0.732242		b1188	b3624
		b0688	1641	1592	541	449.954	329	0.731186		b0688	b0566
		b3923	429	380.003	47	163.767	119	0.726642		b3923	b4340
		b0031	822	773.003	160	274.065	199	0.726105		b0031	b1106
		b0435	318	269.003	61	300.253	218	0.726054		b0435	b3243
		b3118	939	890.003	8	11.9018	8.62	0.72426		b3118	b3749
		b1207	948	899.003	408	600.916	433	0.720567		b1207	b1313
		b2306	774	725.003	44	80.3577	57.6	0.716795		b2306	b3358
		b3984	705	656.003	1108	2236.4	1601	0.715883		b3984	b3196
		b0473	1875	1826	646	468.431	335	0.715153		b0473	b3159
		b0434	579	530.003	142	354.752	252	0.710355		b0434	b2785
		b1642	435	386.003	126	432.21	303	0.701048		b1642	b0040
		b2301	645	596.003	21	46.6537	32.7	0.700909		b2301	b2075
		b0104	1044	995.003	146	194.287	136	0.699995		b0104	b0107
		b3029	315	266.003	95	472.881	331	0.699965		b3029	b0401
		b0893	1293	1244	543	577.954	403	0.697287		b0893	b0719
		b2234	2286	2237	585	346.261	240	0.693119		b2234	b2556
		b3384	1005	956.003	321	444.591	306	0.688273		b3384	b3060
		b1667	306	257.003	123	633.698	434	0.684869		b1667	b0591
		b1662	642	593.003	93	207.654	142	0.68383		b1662	b1606
		b3113	390	341.003	13	50.4778	34.5	0.683469		b3113	b2604
		b3068	507	458.003	41	118.531	80.8	0.681678		b3068	b3110
		b2903	2874	2825	332	155.609	106	0.681195		b2903	b2196
		b0126	663	614.003	269	580.092	394	0.679203		b0126	b0464
		b3251	1044	995.003	516	686.657	466	0.67865		b3251	b0847
		b0686	765	716.003	66	122.052	82.6	0.676761		b0686	b0148
		b2959	327	278.003	95	452.469	305	0.674079		b2959	b2361
		b2937	921	872.003	188	285.466	191	0.669081		b2937	b0326
		b2114	2034	1985	603	402.227	269	0.668777		b2114	b4003
		b0930	1401	1352	653	639.514	427	0.667695		b0930	b2126
		b3610	252	203.003	102	665.293	444	0.667375		b3610	b2474
		b1852	1476	1427	453	420.328	280	0.666146		b1852	b2928
		b2818	1332	1283	45	46.4408	30.9	0.665363		b2818	b1156
		b1778	414	365.003	116	420.801	279	0.663021		b1778	b1942
		b1194	735	686.003	22	42.4631	28.1	0.661751		b1194	b2263
		b1518	291	242.003	5	27.3567	18.1	0.66163		b1518	b1158
		b1511	1593	1544	37	31.7299	20.9	0.658685		b1511	b0926
		b4088	936	887.003	33	49.261	32.4	0.657721		b4088	b1113
		b0908	1284	1235	186	199.416	131	0.656918		b0908	b2380
		b0945	1011	962.003	89	122.498	80.3	0.655521		b0945	b1216
		b2171	573	524.003	126	318.384	208	0.653299		b2171	b1484
		b4255	417	368.003	167	600.869	392	0.652388		b4255	b3587
		b2022	1068	1019	157	204.004	133	0.651948		b2022	b4044
		b3164	2136	2087	1832	1162.3	757	0.651295		b3164	b0428
		b2668	525	476.003	22	61.1967	39.8	0.650362		b2668	b0173
		b3361	603	554.003	47	112.331	72.6	0.646304		b3361	b1451
		b1056	576	527.003	56	140.699	90.3	0.641796		b1056	b2211
		b4153	735	686.003	147	283.731	182	0.641453		b4153	b1645
		b1380	990	941.003	168	236.392	151	0.63877		b1380	b2100
		b1602	1389	1340	332	328.055	209	0.637088		b1602	b4267
		b1603	1533	1484	294	262.317	167	0.636634		b1603	b1671
		b1092	930	881.003	713	1071.59	682	0.636437		b1092	b0380
		b3554	711	662.003	218	436.025	277	0.635285		b3554	b4292
		b2659	978	929.003	11	15.678	9.95	0.634647		b2659	b1960
		b0199	1032	983.003	92	123.922	78.6	0.63427		b0199	b0845
		b3860	627	578.003	204	467.321	296	0.633398		b3860	b4380
		b2890	1518	1469	873	786.876	498	0.632882		b2890	b0215
		b0390	678	629.003	69	145.248	91.7	0.631334		b0390	b1072
		b2023	591	542.003	76	185.664	117	0.630171		b2023	b0700
		b1658	1026	977.003	232	314.418	198	0.629735		b1658	b0638
		b0727	1218	1169	760	860.821	542	0.629631		b0727	b3084
		b0053	1287	1238	615	657.761	414	0.629408		b0053	b3014
		b3229	639	590.003	385	864.015	543	0.628461		b3229	b2088
		b3727	960	911.003	50	72.6716	45.4	0.624728		b3727	b3214
		b3310	372	323.003	695	2849.01	1770	0.621268		b3310	b2894
		b0684	531	482.003	171	469.744	291	0.619486		b0684	b3811
		b3671	1689	1640	535	431.94	266	0.615826		b3671	b2944
		b1687	3057	3008	203	89.3578	54.8	0.613265		b1687	b1771
		b0642	2583	2534	1049	548.129	335	0.61117		b0642	b1868
		b2143	885	836.003	315	498.905	304	0.609334		b2143	b3531
		b1889	927	878.003	7	10.5564	6.43	0.609109		b1889	b1391
		b3472	558	509.003	148	384.996	234	0.607799		b3472	b2509
		b2053	1122	1073	5	6.16998	3.75	0.607782		b2053	b1497
		b2901	1440	1391	260	247.491	150	0.606083		b2901	b3898
		b0565	954	905.003	488	713.978	432	0.605061		b0565	b4169
		b3320	630	581.003	1463	3334.12	2011	0.603158		b3320	b3905
		b0917	183	134.003	34	335.954	202	0.601273		b0917	b2817
		b0389	192	143.003	39	361.106	217	0.600932		b0389	b0191
		b0594	1611	1562	115	97.4834	58.5	0.600102		b0594	b3555
		b2606	348	299.003	490	2169.88	1296	0.597268		b2606	b2718
		b0891	612	563.003	191	449.198	268	0.596619		b0891	b4319
		b3847	1332	1283	418	431.383	257	0.595758		b3847	b3327
		b3775	282	233.003	86	488.711	291	0.595444		b3775	b4146
		b1866	1773	1724	817	627.478	373	0.594443		b1866	b1210
		b2617	342	293.003	98	442.863	263	0.593863		b2617	b3934
		b1651	408	359.003	70	258.175	153	0.592621		b1651	b0543
		b2330	933	884.003	200	299.565	177	0.590857		b2330	b3103
		b0351	951	902.003	5	7.33967	4.33	0.589945		b0351	b3935
		b0579	369	320.003	18	74.4789	43.9	0.589429		b0579	b0933
		b4232	999	950.003	160	223.003	131	0.587436		b4232	b3795
		b0526	1386	1337	272	269.371	158	0.586552		b0526	b0285
		b1716	357	308.003	551	2368.71	1386	0.585129		b1716	b0635
		b1479	1698	1649	469	376.588	219	0.581537		b1479	b2321
		b1867	567	518.003	57	145.699	84.7	0.581335		b1867	b0045
		b2770	780	731.003	9	16.3019	9.47	0.580914		b2770	b1994
		b3296	621	572.003	1457	3372.69	1958	0.580545		b3296	b1345
		b3634	480	431.003	101	310.282	180	0.580117		b3634	b1181
		b0929	1089	1040	810	1031.25	598	0.579879		b0929	b0347
		b0046	531	482.003	10	27.4704	15.9	0.578805		b0046	b1054
		b1780	885	836.003	130	205.897	119	0.577959		b1780	b2882
		b2951	705	656.003	109	220.006	127	0.577257		b2951	b2470
		b2875	1626	1577	18	15.1131	8.72	0.576983		b2875	b1742
		b0606	1566	1517	360	314.218	181	0.576033		b0606	b2054
		b4064	1350	1301	63	64.1176	36.9	0.575505		b4064	b4374
		b0469	552	503.003	140	368.53	212	0.575258		b0469	b1863
		b3347	813	764.003	325	563.252	323	0.573456		b3347	b2201
		b3733	864	815.003	842	1367.94	783	0.572394		b3733	b1734
		b1039	390	341.003	1	3.88291	2.22	0.571736		b1039	b2265
		b2935	1992	1943	956	651.477	371	0.569475		b2935	b2395
		b3394	540	491.003	2	5.39338	3.07	0.569216		b3394	b1750
		b1070	417	368.003	44	158.313	90.1	0.569126		b1070	b1285
		b1917	753	704.003	74	139.178	79.2	0.569055		b1917	b0262
		b1048	1536	1487	404	359.736	204	0.567083		b1048	b1722
		b3185	258	209.003	252	1596.48	902	0.564993		b3185	b2703
		b4127	273	224.003	8	47.288	26.6	0.562511		b4127	b0505
		b0623	210	161.003	478	3931.06	2209	0.561935		b0623	b4077
		b2299	543	494.003	87	233.187	131	0.561781		b2299	b2015
		b0437	624	575.003	335	771.418	433	0.561304		b0437	b0646
		b0783	486	437.003	73	221.184	124	0.560619		b0783	b4346
		b3180	294	245.003	192	1037.64	580	0.558961		b3180	b2076
		b4392	1938	1889	157	110.048	61.5	0.558847		b4392	b0093
		b2304	894	845.003	112	175.499	98	0.558408		b2304	b3859
		b0346	834	785.003	23	38.7946	21.6	0.556779		b0346	b0619
		b2699	1062	1013	488	637.858	355	0.55655		b2699	b2761
		b3929	486	437.003	186	563.564	313	0.555394		b3929	b0293
		b3992	756	707.003	28	52.4387	29.1	0.554934		b3992	b4474
		b2320	1137	1088	234	284.774	158	0.554826		b2320	b3478
		b0002	2463	2414	1042	571.537	317	0.554645		b0002	b3485
		b0112	1374	1325	156	155.891	86.3	0.553592		b0112	b2723
		b2239	1077	1028	131	168.73	93.2	0.552362		b2239	b2602
		b0660	1041	992.003	262	349.706	193	0.551892		b0660	b3208
		b1341	1233	1184	41	45.8507	25.2	0.54961		b1341	b0486
		b0145	456	407.003	205	666.916	365	0.547295		b0145	b4061
		b2750	606	557.003	12	28.5258	15.6	0.546873		b2750	b2044
		b1765	552	503.003	168	442.235	241	0.544959		b1765	b3654
		b0116	1425	1376	2073	1994.78	1087	0.544922		b0116	b4197
		b3428	2448	2399	333	183.793	99.6	0.541914		b3428	b3832
		b3305	534	485.003	1139	3109.53	1681	0.540596		b3305	b2709
		b1446	234	185.003	60	429.426	232	0.540256		b1446	b2180
		b0866	324	275.003	50	240.74	130	0.540002		b0866	b4225
		b3950	321	272.003	3	14.6037	7.88	0.539589		b3950	b0286
		b0154	1281	1232	349	375.084	202	0.538546		b0154	b1559
		b1001	1257	1208	5	5.48046	2.95	0.538276		b1001	b3788
		b0452	861	812.003	81	132.082	71	0.537545		b0452	b3474
		b3321	312	263.003	723	3639.93	1951	0.535999		b3321	b4136
		b3991	771	722.003	23	42.1797	22.6	0.535803		b3991	b3083
		b3349	591	542.003	323	789.07	422	0.534807		b3349	b3329
		b3317	822	773.003	1408	2411.77	1289	0.534462		b3317	b2364
		b2241	1629	1580	115	96.3728	51.5	0.534383		b2241	b3022
		b4122	1647	1598	54	44.7436	23.8	0.53192		b4122	b3726
		b1714	984	935.003	584	827.017	439	0.530823		b1714	b0940
		b1784	1284	1235	9	9.64915	5.12	0.530617		b1784	b3635
		b0678	801	752.003	194	341.584	181	0.529884		b0678	b0184
		b3924	747	698.003	96	182.108	96.2	0.528258		b3924	b2372
		b3204	492	443.003	179	535.009	282	0.527094		b3204	b2956
		b1273	252	203.003	65	423.961	223	0.525992		b1273	b0254
		b4119	1356	1307	19	19.2483	10.1	0.524722		b4119	b4116
		b0596	747	698.003	50	94.8479	49.7	0.523997		b0596	b0793
		b3081	2019	1970	35	23.5243	12.3	0.522864		b3081	b3571
		b0604	747	698.003	21	39.8361	20.7	0.519629		b0604	b1959
		b2255	1983	1934	61	41.7626	21.6	0.517209		b2255	b1752
		b4168	462	413.003	72	230.831	119	0.515529		b4168	b3685
		b1927	1488	1439	50	46.0069	23.7	0.51514		b1927	b2748
		b3559	2070	2021	1184	775.71	399	0.514367		b3559	b2385
		b1018	1128	1079	117	143.575	73.8	0.514017		b1018	b3773
		b3034	630	581.003	91	207.385	106	0.511127		b3034	b3747
		b3985	498	449.003	775	2285.43	1165	0.509751		b3985	b1222
		b3314	702	653.003	1648	3341.62	1703	0.509633		b3314	b0771
		b0683	447	398.003	202	672.017	342	0.508916		b0683	b2317
		b3983	429	380.003	568	1979.14	1006	0.508302		b3983	b0815
		b3340	2115	2066	5063	3244.83	1648	0.507885		b3340	b2060
		b2585	1356	1307	473	479.181	243	0.507115		b2585	b3943
		b1105	642	593.003	106	236.681	120	0.507012		b1105	b2506
		b2422	1098	1049	61	76.9959	38.9	0.505222		b2422	b4478
		b1382	186	137.003	8	77.3171	39	0.504416		b1382	b4359
		b3176	1338	1289	499	512.58	257	0.501385		b3176	b3835
		b0032	1149	1100	476	572.965	287	0.500903		b0032	b2221
		b3612	1545	1496	454	401.826	201	0.500217		b3612	b1609
		b0785	453	404.003	63	206.477	103	0.498845		b0785	b0355
		b4113	669	620.003	45	96.1022	47.9	0.498428		b4113	b4118
		b3221	465	416.003	28	89.1203	44.4	0.498203		b3221	b0281
		b2262	858	809.003	216	353.524	176	0.497845		b2262	b2542
		b1846	660	611.003	62	134.358	66.6	0.495691		b1846	b0885
		b1668	1605	1556	44	37.4418	18.5	0.4941		b1668	b1763
		b1035	555	506.003	123	321.86	159	0.494004		b1035	b4472
		b2091	1041	992.003	752	1003.74	495	0.493156		b2091	b1024
		b2531	489	440.003	235	707.175	348	0.492099		b2531	b2177
		b2303	363	314.003	66	278.308	136	0.488667		b2303	b4040
		b2908	1326	1277	567	587.903	287	0.488176		b2908	b0158
		b3401	879	830.003	257	409.985	200	0.487823		b3401	b3628
		b4139	1437	1388	864	824.21	401	0.486526		b4139	b0252
		b3432	2187	2138	250	154.827	75.3	0.486349		b3432	b1278
		b0241	1056	1007	28	36.8165	17.9	0.486195		b0241	b3422
		b3602	363	314.003	60	253.007	123	0.486153		b3602	b3631
		b4172	309	260.003	216	1099.99	533	0.48455		b4172	b4145
		b0114	2664	2615	4970	2516.51	1219	0.484401		b0114	b1138
		b0932	2613	2564	834	430.687	208	0.482949		b0932	b2151
		b0680	1665	1616	683	559.62	268	0.478896		b0680	b0083
		b1377	1134	1085	22	26.8477	12.8	0.476763		b1377	b2841
		b0723	1767	1718	1190	917.144	437	0.476479		b0723	b3653
		b2804	423	374.003	25	88.5075	42.1	0.475666		b2804	b1529
		b0344	3075	3026	89	38.9435	18.5	0.475047		b0344	b3632
		b0918	747	698.003	192	364.216	173	0.474993		b0918	b4306
		b0750	1044	995.003	23	30.6068	14.5	0.473751		b0750	b4171
		b2297	2145	2096	1491	941.89	445	0.472454		b2297	b0155
		b3146	861	812.003	79	128.82	60.8	0.471976		b3146	b0066
		b2016	825	776.003	170	290.068	136	0.468856		b2016	b4230
		b0968	279	230.003	28	161.191	75.4	0.467768		b0968	b2419
		b0724	717	668.003	505	1000.99	466	0.465539		b0724	b3656
		b1305	225	176.003	30	225.692	105	0.465236		b1305	b4373
		b3169	1488	1439	1355	1246.79	580	0.465195		b3169	b2098
		b3636	168	119.003	194	2158.54	1004	0.465129		b3636	b0960
		b2697	2631	2582	1357	695.885	323	0.464157		b2697	b2510
		b0864	729	680.003	114	221.977	103	0.464012		b0864	b0405
		b3067	1842	1793	768	567.146	263	0.463725		b3067	b1672
		b4187	1626	1577	25	20.9905	9.72	0.463067		b4187	b1025
		b0632	1212	1163	304	346.105	160	0.462287		b0632	b1859
		b4131	2148	2099	21	13.2471	6.11	0.461233		b4131	b4133
		b3863	2787	2738	678	327.877	151	0.460539		b3863	b0142
		b3644	864	815.003	194	315.179	145	0.460056		b3644	b3075
		b0026	2817	2768	1432	685.001	314	0.458393		b0026	b1009
		b2450	810	761.003	88	153.113	70	0.457179		b2450	b2219
		b3279	555	506.003	107	279.992	128	0.457156		b3279	b0836
		b3312	192	143.003	307	2842.55	1296	0.455929		b3312	b4151
		b2135	588	539.003	3	7.36962	3.36	0.455926		b2135	b4291
		b3897	1749	1700	24	18.6929	8.5	0.454718		b3897	b4357
		b0551	384	335.003	3	11.8573	5.39	0.454572		b0551	b3166
		b0726	2802	2753	1710	822.44	373	0.453529		b0726	b3013
		b2242	1260	1211	45	49.2019	22.3	0.453235		b2242	b3066
		b2312	1518	1469	166	149.624	67.7	0.452468		b2312	b4237
		b2400	1416	1367	591	572.444	259	0.452446		b2400	b1118
		b0804	678	629.003	31	65.2565	29.5	0.452062		b0804	b0176
		b4406	201	152.003	24	209.062	94.5	0.452019		b4406	b1077
		b3052	1434	1385	368	351.813	159	0.451945		b3052	b2961
		b0441	1872	1823	619	449.591	203	0.451521		b0441	b3048
		b0207	804	755.003	79	138.546	62.3	0.44967		b0207	b2443
		b0033	3222	3173	1354	565.019	254	0.449542		b0033	b0824
		b0651	936	887.003	182	271.682	122	0.449054		b0651	b1223
		b4537	252	203.003	31	202.197	90.7	0.448572		b4537	b0622
		b0393	912	863.003	110	168.77	75.5	0.447354		b0393	b0853
		b3865	633	584.003	145	328.752	147	0.447146		b3865	b1386
		b1864	741	692.003	331	633.337	283	0.44684		b1864	b3896
		b0240	402	353.003	84	315.076	140	0.444337		b0240	b0624
		b1079	699	650.003	64	130.371	57.9	0.444117		b1079	b4212
		b3744	993	944.003	122	171.12	75.6	0.441795		b3744	b1947
		b1422	924	875.003	117	177.048	78.2	0.441688		b1422	b4477
		b1284	750	701.003	72	135.996	59.9	0.440454		b1284	b4348
		b3167	402	353.003	229	858.958	378	0.440068		b3167	b0403
		b0805	2283	2234	171	101.351	44.6	0.440055		b0805	b3862
		b1970	414	365.003	2	7.25519	3.19	0.439685		b1970	b3395
		b3165	270	221.003	400	2396.5	1053	0.439391		b3165	b0714
		b0439	2355	2306	913	524.234	230	0.438735		b0439	b2782
		b2025	777	728.003	117	212.798	93.3	0.438444		b2025	b1987
		b2988	1860	1811	152	111.132	48.7	0.438218		b2988	b3473
		b2904	390	341.003	60	232.974	102	0.437817		b2904	b3889
		b3319	606	557.003	1170	2781.27	1215	0.436851		b3319	b2226
		b2300	555	506.003	83	217.19	94.8	0.436484		b2300	b2930
		b4126	231	182.003	4	29.1003	12.7	0.436422		b4126	b3787
		b0168	795	746.003	291	516.496	225	0.435628		b0168	b0955
		b3302	180	131.003	448	4528.06	1971	0.435286		b3302	b3567
		b3987	4029	3980	4323	1438.19	626	0.435269		b3987	b3693
		b1566	333	284.003	3	13.9866	6.07	0.433987		b1566	b1375
		b3931	1332	1283	562	579.994	251	0.432763		b3931	b0939
		b3291	411	362.003	81	296.27	128	0.432038		b3291	b2188
		b2316	915	866.003	379	579.475	250	0.431425		b2316	b0808
		b1232	843	794.003	216	360.202	155	0.430314		b1232	b3131
		b1200	1071	1022	485	628.354	270	0.429694		b1200	b4221
		b3525	768	719.003	7	12.8909	5.51	0.427433		b3525	b2175
		b1646	522	473.003	44	123.17	52.6	0.427052		b1646	b0731
		b3301	435	386.003	1083	3714.95	1586	0.426924		b3301	b2487
		b0515	786	737.003	21	37.7281	16.1	0.426738		b0515	b2544
		b2477	1035	986.003	363	487.465	208	0.426697		b2477	b0518
		b3481	402	353.003	33	123.78	52.8	0.426563		b3481	b2726
		b4206	639	590.003	71	159.338	67.8	0.425511		b4206	b1621
		b1087	585	536.003	83	205.034	87.2	0.425295		b1087	b0639
		b1468	3741	3692	26	9.32451	3.96	0.424687		b1468	b3909
		b2052	966	917.003	7	10.1075	4.29	0.424437		b2052	b3601
		b1329	1614	1565	298	252.125	107	0.424393		b1329	b2892
		b2514	1275	1226	605	653.399	276	0.422407		b2514	b2971
		b0759	1017	968.003	220	300.927	127	0.422029		b0759	b0834
		b3186	312	263.003	388	1953.38	824	0.421833		b3186	b2607
		b3265	1158	1109	9	10.7454	4.52	0.420645		b3265	b2276
		b2500	639	590.003	60	134.652	56.5	0.4196		b2500	b3620
		b3735	534	485.003	514	1403.25	588	0.419027		b3735	b1206
		b1832	498	449.003	120	353.873	148	0.418229		b1832	b3130
		b0410	348	299.003	66	292.269	122	0.417424		b0410	b0792
		b1757	1308	1259	57	59.9464	25	0.417039		b1757	b2307
		b1719	1929	1880	1354	953.619	397	0.416309		b1719	b2120
		b3770	930	881.003	216	324.632	135	0.415855		b3770	b0377
		b0424	591	542.003	97	236.965	98.2	0.414407		b0424	b4188
		b3294	384	335.003	684	2703.48	1119	0.413911		b3294	b3323
		b1928	414	365.003	78	282.952	117	0.413498		b1928	b1554
		b4098	846	797.003	6	9.96795	4.12	0.413325		b4098	b0537
		b1469	1389	1340	5	4.94059	2.04	0.412906		b1469	b0146
		b1946	414	365.003	67	243.049	99.1	0.407737		b1946	b3848
		b2471	357	308.003	76	326.718	133	0.407079		b2471	b2678
		b2891	1098	1049	476	600.821	244	0.406111		b2891	b3240
		b2494	1464	1415	149	139.426	56.5	0.405233		b2494	b1634
		b2905	1095	1046	149	188.611	76.3	0.404536		b2905	b2382
		b2513	621	572.003	249	576.389	233	0.404241		b2513	b2753
		b0610	411	362.003	107	391.369	158	0.403711		b0610	b1659
		b1295	246	197.003	24	161.307	65	0.402958		b1295	b2719
		b0330	1587	1538	9	7.74819	3.11	0.401384		b0330	b2791
		b4541	318	269.003	1	4.92219	1.97	0.400228		b4541	b2837
		b1884	861	812.003	5	8.15318	3.26	0.399844		b1884	b3911
		b0238	459	410.003	64	206.684	82.3	0.398192		b0238	b2427
		b3910	675	626.003	88	186.132	74.1	0.398105		b3910	b0183
		b3560	912	863.003	439	673.546	268	0.397894		b3560	b4337
		b0463	1194	1145	394	455.622	181	0.397259		b0463	b2559
		b4147	567	518.003	374	955.992	378	0.395401		b4147	b3613
		b2827	795	746.003	137	243.161	95.5	0.392744		b2827	b1931
		b3132	1281	1232	20	21.4948	8.44	0.392653		b3132	b4114
		b1272	1050	1001	137	181.217	70.9	0.391244		b1272	b0418
		b3049	201	152.003	4	34.8436	13.6	0.390316		b3049	b3652
		b3677	450	401.003	15	49.5289	19.3	0.389671		b3677	b0084
		b2871	1197	1148	9	10.3804	4.04	0.389195		b2871	b0306
		b0438	1275	1226	531	573.479	223	0.388855		b0438	b0350
		b1187	720	671.003	149	294.02	114	0.387729		b1187	b3930
		b1876	1734	1685	430	337.896	131	0.387693		b1876	b2522
		b2296	1203	1154	965	1107.22	428	0.386554		b2296	b0256
		b1819	852	803.003	450	742.011	286	0.385439		b1819	b1804
		b3611	432	383.003	135	466.709	179	0.383537		b3611	b2627
		b1203	1092	1043	366	464.633	178	0.383098		b1203	b3546
		b2789	1353	1304	4	4.06159	1.55	0.381624		b2789	b2429
		b3725	774	725.003	107	195.415	74.5	0.38124		b3725	b1948
		b1300	1488	1439	5	4.60069	1.75	0.380378		b1300	b4020
		b3150	576	527.003	111	278.885	106	0.380085		b3150	b1708
		b0115	1893	1844	3544	2544.76	966	0.379604		b0115	b4334
		b3073	1380	1331	21	20.8908	7.91	0.378636		b3073	b2179
		b1512	954	905.003	21	30.7244	11.6	0.37755		b1512	b3017
		b2947	951	902.003	233	342.029	129	0.377161		b2947	b1384
		b2833	219	170.003	27	210.292	79.1	0.376144		b2833	b2504
		b4129	1518	1469	393	354.229	133	0.375463		b4129	b2731
		b3464	1494	1445	532	487.481	183	0.375399		b3464	b2101
		b3426	1506	1457	390	354.421	133	0.37526		b3426	b3532
		b2601	1071	1022	253	327.78	123	0.375252		b2601	b0990
		b0357	276	227.003	53	309.143	116	0.375231		b0357	b0315
		b4055	714	665.003	74	147.341	55.2	0.374641		b4055	b3643
		b2431	900	851.003	194	301.846	113	0.374363		b2431	b0099
		b1549	411	362.003	2	7.31531	2.73	0.37319		b1549	b1385
		b4360	495	446.003	51	151.407	56.5	0.373166		b4360	b0449
		b1128	1122	1073	270	333.179	124	0.372172		b1128	b3675
		b0189	255	206.003	44	282.81	105	0.371274		b0189	b2955
		b3307	306	257.003	664	3420.94	1261	0.368612		b3307	b3475
		b3820	468	419.003	43	135.883	50	0.367964		b3820	b2318
		b1922	720	671.003	59	116.424	42.8	0.367622		b1922	b1474
		b4407	201	152.003	7	60.9763	22.4	0.367356		b4407	b2822
		b4234	552	503.003	234	615.971	226	0.3669		b4234	b2572
		b3729	1830	1781	790	587.323	215	0.366068		b3729	b3026
		b3342	375	326.003	384	1559.64	570	0.365469		b3342	b3367
		b1275	975	926.003	129	184.456	67.3	0.364857		b1275	b1825
		b2581	1038	989.003	303	405.658	148	0.364839		b2581	b0087
		b3449	744	695.003	38	72.3955	26.4	0.364664		b3449	b2907
		b0758	1047	998.003	205	271.98	99.1	0.364365		b0758	b3651
		b1059	1119	1070	142	175.719	63.8	0.36308		b1059	b0232
		b0706	762	713.003	2.11064	3.91956	1.42	0.362286		b0706	b3515
		b2478	879	830.003	330	526.44	190	0.360915		b2478	b3714
		b2495	360	311.003	84	357.627	129	0.360711		b2495	b0113
		b2231	2628	2579	1359	697.722	250	0.358309		b2231	b2896
		b2700	498	449.003	49	144.498	51.5	0.356406		b2700	b4140
		b1637	1275	1226	530	572.399	204	0.356395		b1637	b3039
		b2418	852	803.003	88	145.104	51.7	0.356296		b2418	b1297
		b0369	975	926.003	216	308.856	110	0.356153		b0369	b2410
		b1718	543	494.003	725	1943.23	691	0.355594		b1718	b4309
		b3731	420	371.003	452	1613.15	573	0.355206		b3731	b2920
		b3988	4224	4175	4856	1540.06	547	0.355181		b3988	b3817
		b3408	228	179.003	26	192.322	68.1	0.354094		b3408	b3095
		b2562	261	212.003	30	187.368	66.3	0.353849		b2562	b2769
		b0972	1119	1070	5	6.18728	2.18	0.352336		b0972	b2181
		b1514	1029	980.003	1	1.3511	0.475	0.351565		b1514	b2644
		b1675	210	161.003	10	82.2397	28.9	0.351412		b1675	b1374
		b1623	1002	953.003	207	287.601	101	0.351181		b1623	b1110
		b1299	558	509.003	23	59.8305	21	0.350992		b1299	b4317
		b3071	624	575.003	48	110.531	38.6	0.349223		b3071	b4065
		b0156	345	296.003	114	509.946	178	0.349057		b0156	b1781
		b0741	522	473.003	278	778.208	271	0.348236		b0741	b0653
		b0597	414	365.003	24	87.0622	30.3	0.348027		b0597	b1820
		b3190	255	206.003	83	533.482	185	0.346778		b3190	b3954
		b2957	1047	998.003	104	137.98	47.6	0.344978		b2957	b2575
		b0757	1149	1100	205	246.76	85.1	0.34487		b0757	b0657
		b2998	288	239.003	3	16.6201	5.72	0.344162		b2998	b2370
		b0849	258	209.003	25	158.381	54.4	0.343476		b0849	b3492
		b0882	2277	2228	595	353.603	121	0.342192		b0882	b0467
		b3885	600	551.003	106	254.722	86.9	0.341156		b3885	b3262
		b3936	213	164.003	171	1380.57	470	0.340439		b3936	b1544
		b1661	1149	1100	154	185.371	62.9	0.33932		b1661	b1491
		b2187	228	179.003	66	488.201	165	0.337976		b2187	b1309
		b1102	2190	2141	60	37.1064	12.5	0.336869		b1102	b0050
		b3664	1335	1286	6	6.17766	2.08	0.336697		b3664	b0479
		b2036	1104	1055	603	756.795	254	0.335626		b2036	b1163
		b0159	699	650.003	183	372.778	125	0.33532		b0159	b0832
		b1521	1452	1403	84	79.2748	26.5	0.33428		b1521	b2349
		b2235	1131	1082	301	368.343	123	0.333928		b2235	b1338
		b0978	1545	1496	16	14.1613	4.72	0.333303		b0978	b3915
		b3888	990	941.003	145	204.029	68	0.333286		b3888	b3399
		b2564	732	683.003	135	261.713	87.2	0.333189		b2564	b2172
		b2741	993	944.003	313	439.021	146	0.332558		b2741	b3990
		b1427	540	491.003	31	83.5973	27.8	0.332547		b1427	b4112
		b4468	1053	1004	4	5.27521	1.75	0.33174		b4468	b0376
		b4258	2856	2807	1311	618.407	205	0.331497		b4258	b1524
		b3133	474	425.003	8	24.9237	8.26	0.331411		b3133	b2067
		b4260	1512	1463	477	431.706	143	0.331244		b4260	b2836
		b3640	456	407.003	107	348.098	115	0.330367		b3640	b0846
		b2027	981	932.003	418	593.846	195	0.328368		b2027	b2466
		b3304	354	305.003	907	3937.48	1288	0.327113		b3304	b2264
		b2079	723	674.003	60	117.87	38.4	0.325783		b2079	b2625
		b0599	1089	1040	63	80.2086	26	0.324155		b0599	b1585
		b3035	1482	1433	488	450.907	146	0.323792		b3035	b1835
		b3670	291	242.003	105	574.492	186	0.323764		b3670	b4331
		b0125	537	488.003	220	596.919	193	0.323327		b0125	b0583
		b0356	1110	1061	230	287.029	92.3	0.32157		b0356	b3059
		b3699	2415	2366	1058	592.086	190	0.320899		b3699	b2619
		b4194	306	257.003	6	30.9121	9.91	0.320586		b4194	b3030
		b1091	954	905.003	718	1050.48	336	0.319854		b1091	b3893
		b0030	915	866.003	126	192.649	61.5	0.319233		b0030	b2912
		b3706	1365	1316	276	277.694	88.6	0.319056		b3706	b1605
		b0827	1236	1187	207	230.905	73.6	0.318746		b0827	b1387
		b4149	534	485.003	50	136.502	43.5	0.318677		b4149	b2140
		b0063	1701	1652	6	4.809	1.53	0.318153		b0063	b1816
		b0187	390	341.003	38	147.55	46.8	0.317181		b0187	b2812
		b2958	720	671.003	158	311.779	98.8	0.316891		b2958	b3691
		b3378	354	305.003	8	34.7297	11	0.316732		b3378	b2261
		b3526	930	881.003	108	162.316	51.2	0.315434		b3526	b2045
		b0028	450	401.003	225	742.933	234	0.314968		b0028	b3387
		b4160	969	920.003	340	489.333	154	0.314714		b4160	b3063
		b3724	726	677.003	89	174.066	54.6	0.313674		b3724	b3894
		b4383	1224	1175	1042	1174.2	368	0.313405		b4383	b0689
		b0902	741	692.003	94	179.86	56.1	0.311909		b0902	b0504
		b1209	624	575.003	86	198.036	61.7	0.31156		b1209	b2435
		b1180	660	611.003	70	151.694	47.1	0.310493		b1180	b4326
		b3639	1221	1172	236	266.623	82.5	0.309426		b3639	b1916
		b3306	393	344.003	1060	4079.99	1255	0.307599		b3306	b1540
		b2880	780	731.003	7	12.6793	3.9	0.307588		b2880	b2781
		b1683	1488	1439	73	67.1701	20.6	0.306684		b1683	b2548
		b2525	336	287.003	199	918.083	280	0.304983		b2525	b1075
		b0677	1149	1100	241	290.093	87.6	0.301972		b0677	b3666
		b3962	1401	1352	582	569.981	172	0.301764		b3962	b1596
		b3201	726	677.003	292	571.093	172	0.301177		b3201	b2352
		b3850	546	497.003	90	239.772	72.2	0.301119		b3850	b4483
		b0774	1290	1241	43	45.8786	13.8	0.300794		b0774	b1594
		b4154	1809	1760	549	413.022	124	0.300226		b4154	b2125
		b1084	3186	3137	1531	646.212	193	0.298664		b1084	b2774
		b3743	459	410.003	29	93.6539	27.8	0.296838		b3743	b2843
		b3687	414	365.003	90	326.483	96.9	0.2968		b3687	b2156
		b3440	1038	989.003	180	240.985	71.5	0.296699		b3440	b1688
		b0961	447	398.003	39	129.746	38.2	0.294421		b0961	b2628
		b1983	717	668.003	144	285.43	83.9	0.293942		b1983	b4120
		b0575	3144	3095	34	14.5456	4.27	0.29356		b0575	b3778
		b3816	951	902.003	182	267.164	78.4	0.293453		b3816	b3630
		b1513	1536	1487	10	8.90436	2.61	0.293115		b1513	b0019
		b3836	270	221.003	110	659.037	193	0.292852		b3836	b0603
		b0006	777	728.003	90	163.691	47.9	0.292625		b0006	b0404
		b3070	765	716.003	64	118.353	34.6	0.292346		b3070	b2964
		b0506	816	767.003	92	158.82	46.4	0.292155		b0506	b1844
		b0931	1203	1154	323	370.604	108	0.291416		b0931	b2710
		b1624	1041	992.003	133	177.522	51.7	0.291232		b1624	b1869
		b3228	498	449.003	233	687.103	200	0.291077		b3228	b0780
		b3239	273	224.003	5	29.555	8.59	0.290645		b3239	b2250
		b2576	1335	1286	251	258.432	75	0.290212		b2576	b2535
		b2879	1329	1280	8	8.27549	2.4	0.290013		b2879	b4312
		b2533	804	755.003	280	491.048	142	0.289177		b2533	b4329
		b2132	2298	2249	232	136.588	39.4	0.288459		b2132	b1878
		b3871	1824	1775	1149	857.108	247	0.288178		b3871	b0162
		b3736	471	422.003	640	2008.07	578	0.287839		b3736	b2197
		b2426	792	743.003	236	420.568	121	0.287706		b2426	b4324
		b2979	1500	1451	4	3.65011	1.05	0.287663		b2979	b3365
		b3887	438	389.003	86	292.725	83.9	0.286617		b3887	b0283
		b2954	594	545.003	126	306.116	86.9	0.283879		b2954	b3009
		b2287	663	614.003	368	793.583	225	0.283524		b2287	b4074
		b0734	1140	1091	439	532.787	151	0.283415		b0734	b3325
		b2938	1977	1928	858	589.243	167	0.283414		b2938	b4327
		b2039	882	833.003	411	653.296	185	0.283179		b2039	b3663
		b4019	3684	3635	471	171.566	48.4	0.282107		b4019	b1485
		b2893	711	662.003	172	344.02	96.9	0.28167		b2893	b2664
		b3803	1182	1133	314	366.955	103	0.280688		b3803	b4242
		b1465	681	632.003	1	2.09506	0.588	0.28066		b1465	b3895
		b4323	1461	1412	149	139.722	39.2	0.280557		b4323	b1633
		b0790	762	713.003	6	11.1423	3.12	0.280014		b0790	b0984
		b3295	990	941.003	2467	3471.31	970	0.279433		b3295	b2728
		b2232	723	674.003	101	198.415	55.3	0.278709		b2232	b2295
		b2347	933	884.003	7	10.4848	2.92	0.278498		b2347	b0813
		b3161	1245	1196	86	95.2096	26.5	0.278333		b3161	b1815
		b3356	405	356.003	77	286.386	79.5	0.277597		b3356	b0840
		b2909	579	530.003	244	609.574	169	0.277243		b2909	b1227
		b1689	357	308.003	1	4.29893	1.19	0.276813		b1689	b0496
		b1360	747	698.003	2	3.79391	1.05	0.276759		b1360	b1090
		b1729	1392	1343	289	284.928	78.6	0.275859		b1729	b2069
		b4333	861	812.003	19	30.9821	8.54	0.275643		b4333	b2206
		b3178	1935	1886	1282	900.037	248	0.275544		b3178	b2712
		b2684	531	482.003	131	359.862	99.1	0.275383		b2684	b3738
		b0520	816	767.003	3	5.17892	1.42	0.274188		b0520	b0269
		b0980	1299	1250	13	13.7704	3.77	0.273776		b0980	b3872
		b0814	516	467.003	491	1392.12	381	0.273683		b0814	b2736
		b1467	1545	1496	9	7.96571	2.17	0.272418		b1467	b3484
		b1764	1044	995.003	403	536.285	146	0.272243		b1764	b2737
		b0570	1443	1394	99	94.0343	25.6	0.272241		b0570	b4066
		b2794	849	800.003	104	172.13	46.8	0.271888		b2794	b1736
		b2455	1404	1355	2	1.95436	0.531	0.2717		b2455	b1653
		b1982	1455	1406	145	136.551	37.1	0.271693		b1982	b0448
		b4037	921	872.003	481	730.368	198	0.271096		b4037	b3606
		b1327	921	872.003	12	18.2212	4.93	0.270564		b1327	b2282
		b1189	1299	1250	263	278.586	75	0.269217		b1189	b0468
		b3129	336	287.003	28	129.177	34.7	0.268624		b3129	b0896
		b1555	312	263.003	15	75.5172	20.1	0.266165		b1555	b1129
		b2092	1356	1307	1070	1083.98	288	0.265688		b2092	b1698
		b3244	1446	1397	335	317.513	84.3	0.265501		b3244	b0472
		b2259	267	218.003	28	170.063	44.9	0.26402
		b2387	327	278.003	2	9.52567	2.51	0.263499
		b2584	2661	2612	251	127.237	33.5	0.263288
		b1177	369	320.003	24	99.3053	26.1	0.262826
		b2960	720	671.003	195	384.791	101	0.26248
		b3191	294	245.003	123	664.736	174	0.261758
		b3061	912	863.003	5	7.67136	2	0.26071
		b1737	1359	1310	40	40.4299	10.5	0.259709
		b3055	621	572.003	132	305.556	79.3	0.259527
		b3949	1080	1031	3	3.8528	0.998	0.259032
		b2511	1473	1424	642	596.951	154	0.257978
		b0851	723	674.003	152	298.605	76.9	0.257531
		b4354	2151	2102	249	156.849	40.3	0.256935
		b0456	354	305.003	54	234.425	60	0.255945
		b0707	510	461.003	8	22.9774	5.88	0.255904
		b2936	759	710.003	86	160.381	41	0.255641
		b3287	510	461.003	252	723.789	185	0.255599
		b2065	582	533.003	169	419.828	107	0.254866
		b0242	1104	1055	309	387.81	98.8	0.254764
		b1286	1935	1886	599	420.532	107	0.25444
		b3541	984	935.003	133	188.345	47.9	0.254321
		b1921	552	503.003	42	110.559	28.1	0.254163
		b2569	1800	1751	734	555.039	141	0.254036
		b0181	789	740.003	368	658.46	167	0.253622
		b0042	942	893.003	5	7.41365	1.87	0.252237
		b1830	2049	2000	882	583.919	147	0.251747
		b4511	219	170.003	10	77.8859	19.5	0.250366
		b4248	396	347.003	7	26.7104	6.67	0.249715
		b3833	756	707.003	442	827.782	206	0.248858
		b1283	219	170.003	32	249.235	62	0.248761
		b0124	2391	2342	358	202.4	50.3	0.248518
		b1818	801	752.003	387	681.406	169	0.248017
		b3574	849	800.003	41	67.8589	16.8	0.247573
		b0675	753	704.003	164	308.45	76	0.246393
		b0600	1161	1112	28	33.3401	8.17	0.24505
		b0444	696	647.003	86	175.998	43.1	0.244889
		b0489	918	869.003	89	135.607	33.2	0.244825
		b1697	765	716.003	4	7.39707	1.81	0.244691
		b3518	1398	1349	29	28.4643	6.95	0.244165
		b4192	1065	1016	12	15.6387	3.81	0.243626
		b1593	696	647.003	69	141.207	34.4	0.243614
		b0098	2706	2657	1607	800.827	195	0.243498
		b0529	867	818.003	191	309.167	75.2	0.243234
		b2516	1014	965.003	495	679.19	165	0.242936
		b1971	1005	956.003	33	45.7056	11.1	0.242859
		b2673	246	197.003	10	67.2113	16.3	0.242519
		b2439	660	611.003	40	86.6825	21	0.242263
		b3807	321	272.003	75	365.092	88.4	0.242131
		b4046	516	467.003	132	374.256	90.6	0.24208
		b1101	1434	1385	1141	1090.81	264	0.242022
		b3168	2673	2624	2626	1325.09	320	0.241493
		b4023	273	224.003	26	153.686	37.1	0.241401
		b1768	642	593.003	121	270.174	65.2	0.241326
		b2286	1791	1742	1314	998.76	240	0.240298
		b1271	759	710.003	60	111.894	26.8	0.239512
		b0171	726	677.003	342	668.883	160	0.239205
		b4174	1260	1211	700	765.363	183	0.239102
		b1981	1317	1268	108	112.776	26.9	0.238526
		b0947	1110	1061	149	185.945	44.2	0.237705
		b1625	216	167.003	12	95.142	22.4	0.235438
		b1400	591	542.003	45	109.932	25.7	0.233781
		b0679	1947	1898	528	368.342	85.8	0.232936
		b4381	780	731.003	813	1472.6	341	0.231563
		b4222	342	293.003	56	253.064	58.6	0.231562
		b2610	1362	1313	657	662.543	153	0.230928
		b1454	618	569.003	4	9.30808	2.14	0.229908
		b3183	1173	1124	675	795.154	182	0.228886
		b2878	3099	3050	29	12.5896	2.87	0.227966
		b2341	2145	2096	123	77.7012	17.7	0.227796
		b4352	957	908.003	104	151.656	34.5	0.227489
		b3543	1020	971.003	64	87.2718	19.7	0.225732
		b0693	2199	2150	15	9.23776	2.08	0.225163
		b3407	2322	2273	422	245.826	55.3	0.224956
		b4041	2424	2375	759	423.148	95.1	0.224744
		b0592	957	908.003	105	153.115	34.4	0.224668
		b2343	285	236.003	49	274.912	61.7	0.224435
		b4094	558	509.003	6	15.6079	3.49	0.223605
		b2290	1218	1169	184	208.409	46.6	0.223599
		b4070	1437	1388	28	26.7105	5.95	0.222759
		b3313	411	362.003	937	3427.22	761	0.222046
		b1250	1254	1205	58	63.7316	14.1	0.22124
		b2366	1329	1280	35	36.2053	7.95	0.219581
		b1681	1272	1223	72	77.9506	17.1	0.21937
		b0662	1176	1127	171	200.903	44	0.219011
		b2888	1449	1400	3	2.83731	0.621	0.218869
		b1694	1596	1547	6	5.13541	1.12	0.218094
		b2329	1086	1037	245	312.825	68.1	0.217694
		b0131	381	332.003	110	438.698	95.5	0.21769
		b3686	429	380.003	72	250.877	54.6	0.217637
		b1063	561	512.003	51	131.89	28.7	0.217606
		b3147	2037	1988	293	195.149	42.4	0.21727
		b0810	660	611.003	46	99.6849	21.6	0.216683
		b4397	474	425.003	63	196.274	42.3	0.215515
		b0776	1155	1106	13	15.5633	3.35	0.21525
		b3742	444	395.003	186	623.487	134	0.21492
		b2567	681	632.003	236	494.433	106	0.214387
		b3463	669	620.003	236	504.003	108	0.214284
		b2800	648	599.003	3	6.63143	1.42	0.214132
		b1117	702	653.003	205	415.675	88.7	0.213388
		b1686	411	362.003	29	106.072	22.6	0.213063
		b0910	684	635.003	343	715.209	152	0.212525
		b2293	651	602.003	92	202.35	43	0.212503
		b0545	552	503.003	3	7.89706	1.67	0.211471
		b3126	771	722.003	8	14.6712	3.08	0.209935
		b3780	1266	1217	601	653.879	137	0.209519
		b2595	738	689.003	308	591.895	124	0.209497
		b1713	2388	2339	1682	952.16	199	0.208998
		b0999	306	257.003	24	123.648	25.8	0.208657
		b2105	273	224.003	21	124.131	25.9	0.208651
		b0966	318	269.003	75	369.164	76.8	0.208038
		b4256	504	455.003	42	122.222	25.4	0.207819
		b2186	1008	959.003	162	223.671	46.4	0.207448
		b0712	933	884.003	123	184.232	38.2	0.207347
		b3417	2394	2345	845	477.12	98.9	0.207285
		b1109	1305	1256	756	796.977	165	0.207032
		b4551	201	152.003	8	69.6873	14.4	0.206637
		b0742	792	743.003	344	613.031	126	0.205536
		b1146	201	152.003	1	8.71091	1.79	0.205489
		b2512	1179	1130	671	786.245	161	0.204771
		b3288	948	899.003	355	522.856	107	0.204645
		b2319	1014	965.003	278	381.444	78	0.204486
		b1679	417	368.003	14	50.3723	10.3	0.204477
		b2026	612	563.003	122	286.922	58.5	0.203888
		b3390	522	473.003	300	839.793	171	0.203622
		b1350	2601	2552	16	8.30144	1.69	0.203579
		b2921	897	848.003	26	40.5967	8.26	0.203465
		b3256	1350	1301	833	847.777	172	0.202884
		b2910	330	281.003	135	636.118	129	0.202793
		b3054	1302	1253	175	184.927	37.5	0.202783
		b0927	648	599.003	189	417.78	84.6	0.202499
		b0687	546	497.003	205	546.147	110	0.201411
		b3500	1353	1304	408	414.282	83.4	0.201312
		b0923	705	656.003	230	464.234	93.2	0.200761
		b0138	570	521.003	7	17.7899	3.57	0.200676
		b3703	141	92.0027	183	2633.69	528	0.200479
		b1831	699	650.003	483	983.89	197	0.200226
		b0273	1005	956.003	38	52.6307	10.5	0.199503
		b3261	297	248.003	132	704.745	140	0.198653
		b4208	1413	1364	390	378.585	75.2	0.198634
		b3152	636	587.003	34	76.6926	15.2	0.198194
		b2663	1401	1352	4	3.91739	0.776	0.198091
		b2066	642	593.003	113	252.311	49.5	0.196186
		b4471	1365	1316	24	24.1473	4.72	0.195467
		b2948	564	515.003	130	334.232	65.2	0.195074
		b2024	738	689.003	98	188.33	36.7	0.194871
		b0127	927	878.003	151	227.717	44.3	0.19454
		b1692	867	818.003	2	3.23735	0.629	0.194295
		b2633	822	773.003	8	13.7032	2.66	0.194115
		b2975	1683	1634	13	10.5343	2.04	0.193653
		b1448	519	470.003	27	76.0638	14.7	0.193259
		b3255	471	422.003	279	875.394	169	0.193056
		b2515	1119	1070	517	639.765	123	0.192258
		b4058	2823	2774	603	287.823	55.1	0.191437
		b2281	543	494.003	400	1072.12	205	0.19121
		b3409	2322	2273	425	247.573	47.3	0.191055
		b3701	1101	1052	429	539.952	103	0.190758
		b0416	420	371.003	191	681.665	130	0.19071
		b4487	330	281.003	53	249.735	47.6	0.190602
		b4295	987	938.003	165	232.913	44.3	0.1902
		b3346	723	674.003	195	383.078	72.8	0.19004
		b1584	561	512.003	69	178.44	33.9	0.18998
		b3099	405	356.003	86	319.86	60.6	0.189458
		b1238	618	569.003	50	116.351	22	0.189083
		b1990	933	884.003	129	193.219	36.4	0.188387
		b1640	1110	1061	55	68.6374	12.9	0.187944
		b3348	219	170.003	40	311.544	58.3	0.187132
		b2193	648	599.003	83	183.47	34.2	0.186406
		b0383	1416	1367	22	21.3092	3.96	0.185835
		b0617	297	248.003	1	5.33898	0.991	0.185616
		b0354	540	491.003	69	186.071	34.4	0.184876
		b1608	720	671.003	78	153.916	28.4	0.184516
		b3388	1287	1238	639	683.43	126	0.184364
		b1199	633	584.003	316	716.452	132	0.184241
		b2215	1104	1055	1605	2014.36	371	0.184178
		b1192	915	866.003	48	73.3899	13.5	0.183949
		b4265	1320	1271	32	33.3364	6.13	0.183883
		b1488	582	533.003	1	2.48419	0.456	0.183561
		b1330	1032	983.003	68	91.5944	16.8	0.183417
		b4396	870	821.003	362	583.819	107	0.183276
		b0494	627	578.003	88	201.589	36.9	0.183046
		b0388	525	476.003	110	305.983	55.8	0.182363
		b3503	426	377.003	7	24.5849	4.45	0.181005
		b0711	657	608.003	88	191.642	34.6	0.180545
		b3385	759	710.003	207	386.033	69.4	0.179777
		b2379	1239	1190	127	141.309	25.4	0.179748
		b0658	879	830.003	347	553.56	99.5	0.179746
		b1673	2103	2054	7	4.51244	0.81	0.179504
		b1095	1242	1193	849	942.282	169	0.179352
		b3932	531	482.003	194	532.926	95.5	0.179199
		b3940	2433	2384	454	252.153	45	0.178463
		b4517	174	125.003	43	455.474	80.8	0.177398
		b3005	426	377.003	188	660.28	117	0.177198
		b3997	1065	1016	259	337.536	59.7	0.17687
		b0110	552	503.003	52	136.882	24.2	0.176795
		b1225	1539	1490	104	92.4189	16.3	0.176371
		b0413	450	401.003	123	406.137	71.5	0.176049
		b2283	2727	2678	2241	1108.01	195	0.175991
		b4310	1107	1058	15	18.7724	3.3	0.17579
		b2311	570	521.003	30	76.2423	13.4	0.175755
		b2041	1086	1037	451	575.852	101	0.175392
		b1298	765	716.003	21	38.8346	6.81	0.175359
		b2413	762	713.003	68	126.279	22.1	0.175009
		b4395	648	599.003	178	393.465	68.5	0.174094
		b2342	1311	1262	123	129.05	22.4	0.173576
		b2994	1704	1655	166	132.808	23	0.173182
		b4175	1005	956.003	513	710.514	123	0.173114
		b2369	615	566.003	77	180.13	31.1	0.172653
		b0226	261	212.003	24	149.894	25.8	0.172122
		b1570	408	359.003	47	173.346	29.8	0.171911
		b2165	939	890.003	20	29.7545	5.11	0.171739
		b4266	765	716.003	12	22.1912	3.81	0.17169
		b3771	1851	1802	343	252.031	43.2	0.171407
		b2874	933	884.003	15	22.4674	3.85	0.171359
		b3961	918	869.003	267	406.822	69.7	0.171328
		b0177	2433	2384	1439	799.224	136	0.170165
		b3568	1182	1133	14	16.3611	2.78	0.169915
		b1870	744	695.003	124	236.238	40.1	0.169744
		b1356	477	428.003	61	188.711	32	0.169571
		b0585	1203	1154	72	82.6115	14	0.169468
		b3904	1470	1421	11	10.2497	1.73	0.168785
		b2780	1638	1589	939	782.448	132	0.168701
		b3198	567	518.003	181	462.659	78	0.168591
		b4093	435	386.003	11	37.7326	6.34	0.168024
		b0784	246	197.003	32	215.076	36.1	0.167848
		b0722	348	299.003	259	1146.94	192	0.167402
		b2838	1263	1214	86	93.798	15.7	0.167381
		b1494	2796	2747	76	36.6327	6.13	0.167337
		b0009	588	539.003	138	339.002	56.7	0.167256
		b1274	2598	2549	1026	532.956	89.1	0.167181
		b0422	243	194.003	93	634.731	106	0.167
		b1563	288	239.003	17	94.1804	15.7	0.166701
		b0659	468	419.003	91	287.567	47.8	0.166222
		b1525	1389	1340	46	45.4534	7.54	0.165884
		b0760	1473	1424	141	131.106	21.7	0.165515
		b3297	390	341.003	1021	3964.45	655	0.165218
		b3655	1710	1661	120	95.6589	15.8	0.16517
		b0048	480	431.003	97	297.993	48.9	0.164098
		b0239	1245	1196	157	173.813	28.2	0.162243
		b2593	732	683.003	163	315.995	51.2	0.162028
		b1342	984	935.003	62	87.7998	14.2	0.161732
		b1037	834	785.003	88	148.432	24	0.16169
		b3355	870	821.003	163	262.88	42.5	0.161671
		b1787	504	455.003	52	151.323	24.4	0.161244
		b3999	591	542.003	139	339.569	54.6	0.160792
		b1252	720	671.003	95	187.462	30.1	0.160566
		b3540	1005	956.003	184	254.843	40.6	0.159314
		b4394	513	464.003	73	208.313	33.1	0.158896
		b1334	753	704.003	390	733.508	116	0.158144
		b3527	1497	1448	408	373.083	58.7	0.157338
		b2240	1359	1310	136	137.462	21.5	0.156407
		b2183	696	647.003	211	431.808	67.5	0.156319
		b0015	1131	1082	521	637.564	99.6	0.15622
		b1589	618	569.003	9	20.9432	3.26	0.155659
		b2062	1140	1091	2	2.42727	0.377	0.155319
		b3225	894	845.003	77	120.656	18.6	0.154157
		b0179	1026	977.003	600	813.149	125	0.153723
		b4137	339	290.003	40	182.63	28	0.153315
		b0981	2181	2132	64	39.7472	6.09	0.153218
		b1805	1686	1637	230	186.034	28.5	0.153198
		b2571	957	908.003	385	561.42	85.8	0.152827
		b3006	735	686.003	338	652.387	99.6	0.15267
		b0820	1593	1544	462	396.195	60.3	0.152198
		b0637	318	269.003	112	551.285	83.7	0.151827
		b3200	558	509.003	217	564.487	85.7	0.151819
		b4072	672	623.003	5	10.6266	1.61	0.151507
		b0779	2022	1973	314	210.725	31.9	0.151382
		b2428	897	848.003	80	124.913	18.9	0.151305
		b1353	489	440.003	5	15.0463	2.27	0.150868
		b0699	207	158.003	56	469.287	70.8	0.150867
		b0119	363	314.003	67	282.524	42.6	0.150784
		b2247	1206	1157	4	4.57763	0.69	0.150733
		b3697	813	764.003	139	240.899	36.3	0.150686
		b1466	696	647.003	3	6.13945	0.925	0.150665
		b3868	1410	1361	187	181.927	27.2	0.149511
		b0878	1116	1067	73	90.5883	13.5	0.149026
		b4095	1137	1088	4	4.86793	0.724	0.148729
		b3917	990	941.003	56	78.7974	11.7	0.148482
		b2267	462	413.003	31	99.3856	14.7	0.147909
		b2129	927	878.003	21	31.6693	4.68	0.147777
		b4105	1017	968.003	6	8.20709	1.21	0.147433
		b2867	879	830.003	6	9.57164	1.41	0.14731
		b0094	1263	1214	548	597.689	87.9	0.147066
		b3828	954	905.003	28	40.9659	6.02	0.146951
		b3047	750	701.003	4	7.55536	1.11	0.146916
		b1204	585	536.003	117	289.024	42.4	0.146701
		b2377	243	194.003	19	129.676	19	0.146519
		b0261	933	884.003	45	67.4021	9.87	0.146435
		b1770	759	710.003	40	74.5958	10.9	0.146121
		b2594	981	932.003	275	390.688	57	0.145896
		b0676	1221	1172	258	291.478	42.3	0.145122
		b0349	867	818.003	5	8.09338	1.17	0.144563
		b3259	882	833.003	202	321.085	46.4	0.14451
		b1800	1086	1037	9	11.4915	1.66	0.144455
		b3617	1197	1148	480	553.621	79.9	0.144323
		b2147	1236	1187	46	51.3122	7.4	0.144215
		b1325	966	917.003	122	176.159	25.4	0.144188
		b0770	1434	1385	2	1.91203	0.275	0.143826
		b3487	1068	1019	213	276.77	39.8	0.143802
		b2983	1068	1019	20	25.9878	3.72	0.143144
		b2071	462	413.003	2	6.41197	0.913	0.14239
		b2846	633	584.003	4	9.06901	1.29	0.142243
		b1424	1656	1607	156	128.535	18.2	0.141596
		b3616	1026	977.003	347	470.271	66.5	0.141408
		b2127	732	683.003	22	42.6496	6.02	0.14115
		b3205	855	806.003	292	479.69	67.5	0.140716
		b1904	324	275.003	12	57.7775	8.13	0.140712
		b2113	1110	1061	364	454.255	63.6	0.140009
		b0761	789	740.003	105	187.876	26.3	0.139986
		b2325	279	230.003	58	333.895	46.7	0.139864
		b4071	567	518.003	4	10.2245	1.43	0.13986
		b2501	2067	2018	397	260.485	36.3	0.139355
		b3311	255	206.003	479	3078.77	429	0.139341
		b0432	948	899.003	692	1019.2	142	0.139325
		b1895	429	380.003	13	45.2972	6.27	0.138419
		b4304	1314	1265	23	24.0742	3.33	0.138322
		b1861	612	563.003	89	209.312	28.9	0.138071
		b0041	771	722.003	4	7.3356	1.01	0.137685
		b2473	699	650.003	85	173.148	23.8	0.137455
		b3072	1521	1472	39	35.0809	4.8	0.136827
		b1218	696	647.003	39	79.8129	10.9	0.136569
		b2475	864	815.003	125	203.079	27.7	0.1364
		b3605	1191	1142	303	351.31	47.9	0.136347
		b3730	1371	1322	534	534.84	72.9	0.136302
		b4035	1116	1067	692	858.727	117	0.136248
		b2795	1365	1316	278	279.707	38.1	0.136214
		b4056	417	368.003	55	197.891	26.9	0.135933
		b3838	516	467.003	194	550.043	74.6	0.135626
		b2660	1269	1220	14	15.1943	2.06	0.135577
		b1114	3447	3398	523	203.795	27.6	0.13543
		b3032	828	779.003	200	339.943	46	0.135317
		b0121	867	818.003	348	563.299	76.1	0.135097
		b2776	1479	1430	11	10.1852	1.37	0.134509
		b0196	405	356.003	84	312.421	41.9	0.134114
		b2392	1239	1190	185	205.844	27.6	0.134082
		b0795	999	950.003	59	82.2322	11	0.133768
		b3318	303	254.003	484	2523.03	337	0.13357
		b4190	750	701.003	47	88.7754	11.8	0.13292
		b1126	1137	1088	310	377.265	50.1	0.132798
		b1281	738	689.003	155	297.869	39.5	0.132609
		b1153	585	536.003	1	2.47029	0.327	0.132373
		b0772	1284	1235	240	257.311	34	0.132136
		b1326	729	680.003	84	163.562	21.6	0.13206
		b3884	786	737.003	71	127.557	16.8	0.131706
		b3608	1020	971.003	528	719.993	94.8	0.131668
		b1744	969	920.003	6	8.63529	1.13	0.130858
		b2720	543	494.003	2	5.36062	0.701	0.130768
		b3389	1089	1040	637	810.998	106	0.130703
		b0381	1095	1046	267	337.982	44.1	0.13048
		b0628	966	917.003	387	558.798	72.7	0.130101
		b2288	444	395.003	262	878.245	114	0.129804
		b2333	540	491.003	5	13.4834	1.75	0.129789
		b2708	966	917.003	100	144.392	18.7	0.129509
		b1782	747	698.003	291	552.015	71.4	0.129344
		b0387	459	410.003	64	206.684	26.7	0.129183
		b4328	1173	1124	152	179.057	23.1	0.129009
		b3857	585	536.003	38	93.871	12.1	0.1289
		b0557	294	245.003	55	297.239	38.3	0.128853
		b4167	1548	1499	112	98.9305	12.7	0.128373
		b3802	1197	1148	354	408.296	52.4	0.128338
		b0962	2055	2006	212	139.933	17.9	0.127918
		b2040	900	851.003	378	588.133	75.2	0.127862
		b2460	702	653.003	3	6.08304	0.777	0.127732
		b3210	2337	2288	525	303.821	38.8	0.127707
		b2412	987	938.003	375	529.349	67.6	0.127704
		b1875	567	518.003	46	117.582	15	0.127571
		b2897	267	218.003	75	455.527	58.1	0.127545
		b0588	816	767.003	77	132.926	16.9	0.127138
		b1205	279	230.003	32	184.218	23.4	0.127023
		b4102	726	677.003	2	3.9116	0.496	0.126802
		b3470	246	197.003	38	255.403	32.3	0.126467
		b3189	1260	1211	478	522.634	65.9	0.126092
		b1925	411	362.003	10	36.5766	4.57	0.124943
		b3041	654	605.003	260	569.024	70.6	0.124072
		b0789	1242	1193	8	8.87898	1.1	0.123888
		b1932	480	431.003	3	9.21628	1.14	0.123694
		b4467	1224	1175	11	12.3956	1.53	0.123431
		b0085	1488	1439	544	500.555	61.7	0.123263
		b2468	1980	1931	45	30.8563	3.79	0.122827
		b2271	972	923.003	1	1.43454	0.176	0.122687
		b0420	1863	1814	602	439.413	53.9	0.122664
		b0268	909	860.003	62	95.4567	11.7	0.122569
		b1322	1062	1013	67	87.5747	10.7	0.122181
		b2344	1341	1292	476	487.818	59.5	0.121972
		b4336	1281	1232	37	39.7653	4.84	0.121714
		b2873	1386	1337	6	5.94201	0.723	0.121676
		b0102	744	695.003	206	392.46	47.6	0.121286
		b2289	939	890.003	85	126.457	15.3	0.12099
		b2787	1341	1292	26	26.6455	3.22	0.120846
		b2620	483	434.003	97	295.933	35.7	0.120635
		b1323	1542	1493	343	304.192	36.6	0.120319
		b0417	978	929.003	201	286.48	34.4	0.120078
		b0062	1503	1454	15	13.6597	1.64	0.120061
		b0208	915	866.003	60	91.7374	11	0.119907
		b3590	1845	1796	293	216.011	25.9	0.119901
		b1066	585	536.003	52	128.455	15.4	0.119886
		b1120	729	680.003	156	303.759	36.4	0.119832
		b0003	933	884.003	426	638.073	76.3	0.119579
		b2407	834	785.003	1	1.68672	0.201	0.119166
		b0493	810	761.003	90	156.592	18.6	0.11878
		b1495	2373	2324	33	18.8015	2.23	0.118608
		b0219	771	722.003	75	137.543	16.3	0.118508
		b3282	573	524.003	158	399.244	47.2	0.118223
		b1041	456	407.003	2	6.5065	0.768	0.118036
		b2154	837	788.003	98	164.669	19.4	0.117812
		b0627	204	155.003	16	136.677	16.1	0.117796
		b2411	2016	1967	391	263.2	31	0.117781
		b3074	333	284.003	11	51.2843	6.04	0.117775
		b2811	444	395.003	104	348.616	40.9	0.117321
		b3412	771	722.003	60	110.034	12.9	0.117236
		b3882	897	848.003	7	10.9299	1.28	0.11711
		b4036	1341	1292	828	848.558	99	0.116669
		b0828	966	917.003	53	76.5279	8.89	0.116167
		b0342	612	563.003	9	21.1664	2.45	0.115749
		b1176	696	647.003	181	370.414	42.7	0.115276
		b1801	1446	1397	4	3.79121	0.436	0.115003
		b0559	207	158.003	6	50.2807	5.76	0.114557
		b1014	3963	3914	473	160.013	18.3	0.114366
		b3197	987	938.003	290	409.363	46.7	0.11408
		b1704	1047	998.003	127	168.495	19.2	0.11395
		b2467	576	527.003	41	103.011	11.7	0.11358
		b2805	732	683.003	81	157.028	17.8	0.113356
		b1639	330	281.003	21	98.9517	11.2	0.113187
		b0167	2673	2624	316	159.455	18	0.112885
		b4189	330	281.003	44	207.327	23.4	0.112865
		b3748	420	371.003	324	1156.33	130	0.112425
		b1872	2430	2381	40	22.2441	2.5	0.112389
		b3418	2706	2657	922	459.466	51.6	0.112304
		b0082	942	893.003	341	505.611	56.7	0.112142
		b2081	1362	1313	278	280.346	31.4	0.112004
		b2717	471	422.003	24	75.3027	8.43	0.111948
		b2881	2871	2822	51	23.9292	2.67	0.111579
		b1929	1206	1157	90	102.997	11.4	0.110683
		b1372	3363	3314	17	6.7922	0.751	0.110568
		b0043	1287	1238	8	8.55624	0.946	0.110563
		b4371	1032	983.003	248	334.05	36.7	0.109864
		b0694	678	629.003	16	33.6808	3.7	0.109855
		b1745	1344	1295	14	14.3144	1.57	0.10968
		b1939	996	947.003	163	227.903	24.9	0.109257
		b4152	396	347.003	60	228.946	25	0.109196
		b2532	741	692.003	287	549.147	59.9	0.109078
		b1277	591	542.003	128	312.697	34.1	0.109051
		b2049	1437	1388	4	3.81579	0.416	0.109021
		b3869	1050	1001	121	160.053	17.4	0.108714
		b3648	624	575.003	237	545.749	59.3	0.108658
		b4161	1053	1004	405	534.115	58	0.108591
		b2146	1239	1190	39	43.3942	4.71	0.10854
		b3143	696	647.003	1	2.04648	0.222	0.108479
		b1508	267	218.003	5	30.3685	3.29	0.108336
		b1098	642	593.003	133	296.968	32	0.107756
		b2568	975	926.003	335	479.013	51.4	0.107304
		b3089	1245	1196	272	301.128	32.2	0.106931
		b3572	1254	1205	222	243.938	26	0.106584
		b1848	291	242.003	65	355.638	37.9	0.106569
		b1663	1374	1325	110	109.923	11.7	0.106438
		b3809	825	776.003	280	477.76	50.7	0.10612
		b4233	1374	1325	446	445.69	47.1	0.105679
		b2839	936	887.003	55	82.1017	8.67	0.105601
		b2479	573	524.003	74	186.988	19.7	0.105354
		b3442	1179	1130	3	3.51525	0.369	0.104971
		b0408	1848	1799	891	655.783	68.8	0.104913
		b3607	822	773.003	370	633.775	66.4	0.104769
		b3958	1005	956.003	65	90.0262	9.43	0.104747
		b4479	690	641.003	32	66.1005	6.91	0.104538
		b0414	1104	1055	322	404.126	42	0.103928
		b0873	1653	1604	21	17.3352	1.8	0.103835
		b2877	579	530.003	6	14.9895	1.55	0.103406
		b4375	1590	1541	607	521.555	53.9	0.103345
		b3266	3105	3056	62.0913	26.9024	2.77	0.102965
		b0458	471	422.003	114	357.688	36.6	0.102324
		b2688	1557	1508	541	475.018	48.5	0.102101
		b0765	1059	1010	113	148.139	15.1	0.101931
		b3746	1497	1448	106	96.9284	9.87	0.101828
		b3020	1608	1559	97	82.3834	8.36	0.101477
		b4403	687	638.003	57	118.295	12	0.101441
		b1767	1017	968.003	172	235.27	23.8	0.10116
		b3844	702	653.003	322	652.913	65.3	0.100013
		b2331	552	503.003	110	289.559	28.9	0.0998069
		b4280	1119	1070	40	49.4982	4.93	0.0995996
		b0969	330	281.003	50	235.599	23.4	0.0993213
		b4123	1341	1292	17	17.4221	1.73	0.0992992
		b3873	981	932.003	60	85.241	8.46	0.099248
		b2721	1710	1661	9	7.17442	0.711	0.0991021
		b1255	744	695.003	107	203.851	20.2	0.099092
		b3223	690	641.003	32	66.1005	6.55	0.0990915
		b2746	480	431.003	139	427.021	42.3	0.0990584
		b2608	549	500.003	513	1358.5	134	0.0986382
		b3160	1008	959.003	73	100.79	9.92	0.0984225
		b0822	816	767.003	111	191.62	18.8	0.0981108
		b0641	582	533.003	238	591.238	57.9	0.0979301
		b3972	1029	980.003	216	291.837	28.4	0.0973146
		b0412	540	491.003	20	53.9338	5.24	0.0971561
		b3597	1137	1088	10	12.1698	1.18	0.0969613
		b1442	942	893.003	8	11.8618	1.15	0.0969499
		b0150	2244	2195	738	445.18	43.1	0.0968148
		b0399	690	641.003	39	80.56	7.79	0.0966981
		b3469	2199	2150	257	158.274	15.3	0.0966678
		b1112	258	209.003	9	57.0171	5.51	0.0966377
		b1657	1170	1121	62	73.2318	7.07	0.0965428
		b3576	468	419.003	2	6.32016	0.608	0.0962001
		b1914	657	608.003	158	344.085	33.1	0.0961972
		b1777	273	224.003	68	401.948	38.6	0.0960323
		b2256	891	842.003	15	23.5881	2.26	0.095811
		b1034	738	689.003	143	274.808	26.3	0.0957032
		b2209	489	440.003	69	207.639	19.6	0.0943946
		b0652	726	677.003	95	185.801	17.5	0.0941868
		b0514	1146	1097	9	10.863	1.02	0.0938967
		b1993	546	497.003	40	106.565	9.99	0.0937456
		b2497	1290	1241	140	149.372	14	0.0937257
		b3755	693	644.003	117	240.554	22.5	0.0935341
		b0535	633	584.003	5	11.3363	1.06	0.0935049
		b3397	561	512.003	149	385.326	36	0.0934274
		b1190	1071	1022	220	285.026	26.6	0.0933248
		b2561	849	800.003	64	105.926	9.85	0.0929894
		b1133	1107	1058	395	494.339	45.9	0.0928513
		b4073	957	908.003	6	8.74941	0.812	0.0928063
		b2552	1191	1142	70	81.1606	7.52	0.0926558
		b0051	822	773.003	442	757.105	70	0.0924575
		b4382	1323	1274	1147	1192.09	110	0.0922749
		b1520	915	866.003	28	42.8108	3.95	0.0922664
		b0341	1155	1106	5	5.98589	0.552	0.0922169
		b2919	786	737.003	9	16.1692	1.49	0.0921505
		b2285	501	452.003	434	1271.34	117	0.0920289
		b1829	882	833.003	310	492.754	45.3	0.0919323
		b0825	663	614.003	102	219.96	20.2	0.0918349
		b0294	591	542.003	3	7.32883	0.673	0.0918291
		b0821	1266	1217	95	103.359	9.49	0.0918159
		b4049	1038	989.003	263	352.106	32.2	0.0914497
		b3037	672	623.003	228	484.573	44.3	0.0914207
		b1460	1137	1088	3.45191	4.20092	0.384	0.0914085
		b2249	1203	1154	144	165.223	15.1	0.0913916
		b2725	462	413.003	2	6.41197	0.586	0.0913916
		b3826	801	752.003	130	228.896	20.9	0.0913078
		b4253	1815	1766	25	18.744	1.71	0.0912292
		b2869	1779	1730	53	40.5643	3.7	0.0912132
		b1320	999	950.003	22	30.6628	2.79	0.0909897
		b3105	897	848.003	107	167.071	15.2	0.0909793
		b2574	1623	1574	92	77.3922	7.04	0.0909652
		b1306	360	311.003	31	131.981	12	0.0909222
		b1068	924	875.003	88	133.164	12.1	0.0908654
		b3053	2841	2792	402	190.645	17.3	0.0907446
		b3431	1974	1925	186	127.937	11.6	0.0906696
		b3175	333	284.003	291	1356.7	123	0.0906612
		b1701	1647	1598	9	7.45727	0.676	0.0906498
		b2291	600	551.003	44	105.734	9.57	0.0905101
		b2373	1695	1646	11	8.84864	0.793	0.0896183
		b3138	477	428.003	1	3.09363	0.277	0.0895388
		b2527	516	467.003	198	561.384	50.1	0.0892437
		b4173	1281	1232	595	639.47	57	0.0891363
		b2284	1338	1289	916	940.928	83	0.0882108
		b0522	1068	1019	152	197.507	17.4	0.0880981
		b0400	1296	1247	59	62.6468	5.5	0.0877938
		b3963	648	599.003	180	397.886	34.9	0.0877136
		b2119	1089	1040	6	7.63891	0.67	0.0877088
		b2038	558	509.003	218	567.089	49.7	0.0876406
		b2765	366	317.003	54	225.551	19.7	0.0873417
		b4390	1233	1184	217	242.673	21.1	0.0869483
		b4558	204	155.003	84	717.554	62.3	0.0868227
		b3881	879	830.003	6	9.57164	0.829	0.08661
		b4191	756	707.003	41	76.7852	6.65	0.0866052
		b1496	1686	1637	10	8.08845	0.7	0.0865432
		b3438	996	947.003	186	260.062	22.5	0.0865178
		b3578	1278	1229	1	1.07736	0.093	0.0863221
		b1755	1536	1487	35	31.1653	2.69	0.0863139
		b1486	1023	974.003	8	10.8754	0.932	0.085698
		b1107	1026	977.003	175	237.168	20.3	0.0855933
		b3281	819	770.003	257	441.932	37.8	0.0855335
		b1912	549	500.003	112	296.593	25.3	0.0853021
		b3137	861	812.003	8	13.0451	1.11	0.0850894
		b0292	669	620.003	6	12.8136	1.09	0.0850659
		b2642	1704	1655	20	16.001	1.36	0.0849947
		b1648	240	191.003	7	48.5259	4.12	0.0849031
		b1270	591	542.003	96	234.522	19.9	0.0848534
		b2099	1005	956.003	35	48.4756	4.09	0.0843723
		b0336	1260	1211	38	41.5483	3.47	0.0835173
		b0833	2349	2300	37	21.3004	1.77	0.083097
		b4179	2442	2393	1657	916.841	76	0.0828933
		b1171	330	281.003	26	122.512	10.1	0.0824409
		b4138	1302	1253	276	291.657	24	0.0822884
		b0080	1005	956.003	208	288.084	23.7	0.0822677
		b0421	900	851.003	282	438.766	36	0.0820483
		b1314	789	740.003	9	16.1036	1.32	0.0819692
		b0198	654	605.003	75	164.142	13.4	0.0816366
		b2034	993	944.003	438	614.349	50.1	0.0815497
		b3551	2334	2285	244	141.39	11.5	0.0813353
		b2056	1218	1169	4	4.53063	0.367	0.0810042
		b3091	1488	1439	72	66.2499	5.36	0.0809058
		b3149	591	542.003	107	261.395	21.1	0.0807207
		b1378	3525	3476	626	238.456	19.2	0.080518
		b0616	909	860.003	7	10.7774	0.867	0.0804461
		b1390	747	698.003	9	17.0726	1.37	0.0802455
		b1945	1005	956.003	173	239.608	19.2	0.0801309
		b3737	240	191.003	313	2169.8	173	0.0797309
		b3187	972	923.003	232	332.812	26.5	0.0796245
		b0120	795	746.003	354	628.315	50	0.0795779
		b0919	894	845.003	55	86.1825	6.85	0.0794825
		b2502	1542	1493	271	240.338	19.1	0.0794714
		b2315	1269	1220	316	342.958	27.2	0.07931
		b1224	3744	3695	537	192.431	15.2	0.0789894
		b3345	387	338.003	94	368.233	29	0.0787545
		b0490	678	629.003	38	79.9918	6.29	0.0786331
		b2472	1128	1079	189	231.928	18.2	0.0784726
		b1020	1065	1016	34	44.3097	3.46	0.0780867
		b1636	864	815.003	195	316.804	24.7	0.0779662
		b0611	807	758.003	144	251.54	19.6	0.07792
		b2667	300	251.003	28	147.705	11.5	0.0778579
		b2028	1167	1118	99	117.248	9.12	0.0777838
		b1507	1323	1274	27	28.0613	2.18	0.0776871
		b4180	732	683.003	208	403.232	31.2	0.0773748
		b4378	780	731.003	73	132.226	10.2	0.0771407
		b0967	1191	1142	226	262.033	20.1	0.0767079
		b3900	447	398.003	1	3.32681	0.255	0.07665
		b3920	600	551.003	39	93.7185	7.16	0.076399
		b4090	450	401.003	48	158.492	12.1	0.0763445
		b0059	2907	2858	860	398.429	30.4	0.0762997
		b3100	300	251.003	54	284.859	21.7	0.076178
		b4480	840	791.003	107	179.11	13.6	0.075931
		b3623	1074	1025	164	211.852	16	0.0755244
		b0054	2355	2306	1052	604.047	45.6	0.0754908
		b2742	1140	1091	353	428.414	32.3	0.0753944
		b1731	243	194.003	16	109.201	8.22	0.075274
		b1269	876	827.003	400	640.424	48.1	0.0751065
		b1944	465	416.003	77	245.081	18.4	0.0750772
		b1918	669	620.003	63	134.543	10.1	0.0750689
		b2701	1086	1037	69	88.1016	6.6	0.0749135
		b0321	1419	1370	12	11.5978	0.866	0.0746693
		b2615	879	830.003	75	119.645	8.92	0.0745539
		b2679	993	944.003	618	866.822	64.5	0.0744097
		b0290	1644	1595	42	34.866	2.59	0.0742844
		b0602	1221	1172	7	7.90832	0.587	0.0742256
		b0029	951	902.003	328	481.483	35.7	0.0741459
		b2563	381	332.003	52	207.385	15.3	0.0737758
		b3594	843	794.003	29	48.3605	3.56	0.0736138
		b2803	1419	1370	46	44.4581	3.27	0.0735524
		b1086	960	911.003	235	341.557	25.1	0.073487
		b3556	213	164.003	538	4343.56	319	0.0734421
		b3145	1092	1043	79	100.29	7.35	0.0732875
		b2840	693	644.003	49	100.745	7.38	0.0732543
		b0200	576	527.003	116	291.447	21.3	0.0730836
		b3462	1059	1010	306	401.156	29.3	0.0730389
		b3177	849	800.003	149	246.609	18	0.07299
		b0139	2598	2549	23	11.9474	0.872	0.0729866
		b3528	1287	1238	521	557.225	40.6	0.0728611
		b3688	333	284.003	46	214.462	15.6	0.0727402
		b0495	687	638.003	43	89.2402	6.49	0.0727251
		b2220	1386	1337	25	24.7584	1.8	0.0727026
		b0303	237	188.003	1	7.04288	0.512	0.0726975
		b0460	219	170.003	97	755.493	54.9	0.0726678
		b1335	516	467.003	35	99.2346	7.21	0.0726561
		b3136	1155	1106	13	15.5633	1.13	0.0726067
		b0188	1299	1250	133	140.882	10.2	0.072401
		b2057	1218	1169	4	4.53063	0.328	0.0723961
		b1853	870	821.003	145	233.85	16.9	0.0722685
		b2279	303	254.003	188	980.018	70.5	0.0719375
		b0544	1527	1478	12	10.7503	0.772	0.0718119
		b2784	2235	2186	477	288.923	20.7	0.0716454
		b2118	3633	3584	39	14.4082	1.03	0.0714871
		b0904	858	809.003	310	507.372	36.2	0.071348
		b3400	402	353.003	149	558.886	39.8	0.0712131
		b3508	648	599.003	4	8.8419	0.628	0.0710255
		b4238	2139	2090	278	176.122	12.5	0.0709735
		b4316	726	677.003	33	64.5414	4.57	0.0708073
		b2524	201	152.003	98	853.669	60.4	0.0707534
		b2793	546	497.003	69	183.825	13	0.0707194
		b3406	477	428.003	39	120.651	8.53	0.0706998
		b0983	1140	1091	16	19.4182	1.37	0.0705524
		b3641	597	548.003	132	318.938	22.5	0.0705466
		b0340	471	422.003	2	6.27523	0.442	0.0704357
		b0411	885	836.003	899	1423.86	100	0.0702316
		b0365	963	914.003	4	5.79465	0.406	0.0700646
		b3051	1662	1613	43	35.2978	2.46	0.0696927
		b2216	2673	2624	545	275.009	19.1	0.0694523
		b0122	348	299.003	54	239.13	16.6	0.0694183
		b2012	228	179.003	33	244.101	16.9	0.0692336
		b0209	801	752.003	84	147.902	10.2	0.0689646
		b1393	768	719.003	7	12.8909	0.889	0.0689634
		b1319	906	857.003	6	9.27008	0.639	0.0689314
		b3874	1266	1217	33	35.9035	2.47	0.0687955
		b0343	1254	1205	18	19.7788	1.36	0.0687605
		b2517	1155	1106	346	414.223	28.4	0.0685621
		b3676	348	299.003	12	53.1399	3.64	0.0684984
		b0901	591	542.003	12	29.3153	2	0.0682238
		b1747	1035	986.003	5	6.71439	0.458	0.0682117
		b4016	1737	1688	146	114.523	7.76	0.0677593
		b0721	390	341.003	222	862.005	58.3	0.067633
		b3124	1146	1097	19	22.933	1.55	0.0675882
		b0462	3150	3101	1316.91	562.3	38	0.0675796
		b2580	690	641.003	112	231.352	15.6	0.0674297
		b1900	1515	1466	14	12.6447	0.85	0.0672218
		b3966	1845	1796	353.906	260.913	17.5	0.0670722
		b0886	1722	1673	319	252.469	16.9	0.0669389
		b0952	564	515.003	96	246.818	16.5	0.0668509
		b1399	951	902.003	71	104.223	6.95	0.0666839
		b0737	693	644.003	187	384.475	25.6	0.0665843
		b4111	1503	1454	513	467.161	31.1	0.0665723
		b3522	1014	965.003	34	46.6514	3.1	0.0664503
		b2829	2247	2198	589	354.815	23.5	0.0662317
		b2573	576	527.003	306	768.817	50.9	0.0662056
		b1650	1098	1049	121	152.73	10	0.065475
		b0685	294	245.003	39	210.77	13.8	0.0654742
		b2792	330	281.003	36	169.632	11.1	0.0654358
		b4536	240	191.003	25	173.307	11.3	0.0652022
		b1165	273	224.003	4	23.644	1.54	0.0651328
		b0091	1476	1427	645	598.48	38.9	0.064998
		b3501	354	305.003	5	21.7061	1.41	0.0649587
		b1874	747	698.003	125	237.12	15.4	0.064946
		b2194	1053	1004	79	104.185	6.76	0.0648846
		b2159	858	809.003	114	186.582	12.1	0.0648508
		b1450	666	617.003	31	66.5257	4.31	0.064787
		b3514	3114	3065	73	31.536	2.04	0.064688
		b0088	1317	1268	603	629.668	40.7	0.0646372
		b0613	879	830.003	1	1.59527	0.103	0.0645659
		b0069	1656	1607	84	69.2113	4.45	0.0642959
		b1132	642	593.003	198	442.103	28.4	0.0642384
		b0807	927	878.003	115	173.427	11.1	0.0640039
		b0982	447	398.003	11	36.595	2.34	0.0639432
		b4388	969	920.003	160	230.274	14.7	0.063837
		b3933	960	911.003	249	361.905	23.1	0.0638289
		b3843	1494	1445	658	602.937	38.4	0.0636882
		b3690	1065	1016	6	7.81936	0.498	0.0636881
		b4043	609	560.003	320	756.614	48.1	0.0635727
		b1015	1509	1460	227	205.867	13	0.0631476
		b0935	1146	1097	5	6.03499	0.381	0.0631318
		b1208	852	803.003	169	278.666	17.5	0.0627992
		b3812	717	668.003	190	376.608	23.6	0.0626646
		b0633	1089	1040	318	404.862	25.3	0.0624904
		b1938	1659	1610	135	111.025	6.9	0.0621482
		b3480	807	758.003	37	64.6317	4.01	0.0620439
		b0738	429	380.003	129	449.488	27.8	0.0618481
		b2917	2145	2096	32	20.215	1.25	0.0618353
		b2058	489	440.003	1	3.00926	0.186	0.0618092
		b3289	1290	1241	376	401.171	24.7	0.0615698
		b2526	1851	1802	713	523.9	32.2	0.0614621
		b1186	1542	1493	278	246.546	15.1	0.0612462
		b0186	2142	2093	133	84.1388	5.14	0.0610895
		b2346	756	707.003	140	262.193	16	0.0610237
		b1814	1365	1316	253	254.553	15.5	0.0608911
		b2993	495	446.003	51	151.407	9.18	0.0606313
		b3237	471	422.003	76	238.459	14.4	0.0603877
		b3947	2502	2453	27	14.5741	0.876	0.0601066
		b1307	222	173.003	9	68.8818	4.13	0.0599578
		b3128	1572	1523	30	26.0817	1.56	0.0598121
		b0844	816	767.003	80	138.104	8.25	0.0597376
		b3116	1332	1283	31	31.9925	1.91	0.0597015
		b4195	465	416.003	10	31.8287	1.9	0.0596946
		b2032	1119	1070	331	409.598	24.4	0.0595706
		b0272	759	710.003	48	89.515	5.29	0.0590962
		b3299	117	68.0027	176	3426.9	202	0.0589454
		b2121	1137	1088	10	12.1698	0.717	0.0589163
		b0195	708	659.003	107	214.986	12.6	0.0586085
		b4299	789	740.003	4	7.15717	0.419	0.0585427
		b2182	1191	1142	286	331.599	19.4	0.0585044
		b0914	1749	1700	597	464.985	27.2	0.0584965
		b0517	1050	1001	3	3.96826	0.232	0.0584639
		b2796	1290	1241	1105	1178.97	68.9	0.0584408
		b1717	198	149.003	314	2790.3	163	0.0584167
		b2169	1131	1082	1086	1328.97	77.5	0.0583158
		b0149	2535	2486	459	244.47	14.2	0.0580848
		b1280	1170	1121	178	210.246	12.2	0.0580273
		b0924	4461	4412	2126	638.031	37	0.0579909
		b3927	846	797.003	130	215.972	12.5	0.0578779
		b4485	1503	1454	38	34.6045	2	0.057796
		b3002	495	446.003	80	237.502	13.7	0.0576837
		b2453	1188	1139	4	4.64997	0.268	0.0576348
		b0751	720	671.003	20	39.4657	2.27	0.0575183
		b0829	1872	1823	119	86.4319	4.97	0.0575019
		b3821	870	821.003	148	238.689	13.7	0.0573969
		b0320	1548	1499	6	5.29985	0.304	0.0573601
		b3552	660	611.003	124	268.716	15.4	0.0573096
		b0630	642	593.003	86	192.024	11	0.0572845
		b1185	531	482.003	110	302.175	17.3	0.0572516
		b0431	1992	1943	1189	810.257	46.3	0.0571424
		b2674	411	362.003	12	43.8919	2.5	0.0569581
		b1464	894	845.003	60	94.0173	5.35	0.0569044
		b0906	693	644.003	13	26.7282	1.52	0.0568688
		b1088	522	473.003	429	1200.9	68.2	0.0567907
		b3575	999	950.003	2	2.78753	0.158	0.056681
		b2345	1059	1010	28	36.7071	2.08	0.0566648
		b3839	777	728.003	264	480.16	27.2	0.0566478
		b2224	1185	1136	6	6.99337	0.396	0.0566251
		b3226	792	743.003	110	196.027	11.1	0.0566249
		b2393	1203	1154	306	351.099	19.8	0.0563944
		b3488	1623	1574	13	10.9358	0.616	0.0563288
		b0055	816	767.003	141	243.409	13.7	0.0562839
		b4096	681	632.003	11	23.0456	1.29	0.055976
		b3813	2163	2114	657	411.504	23	0.0558925
		b2520	4962	4913	616	166.015	9.25	0.0557179
		b1196	441	392.003	3	10.1332	0.564	0.0556586
		b2980	765	716.003	69	127.6	7.08	0.0554859
		b0409	972	923.003	524	751.697	41.6	0.0553414
		b4261	1101	1052	303	381.365	21.1	0.0553276
		b1428	981	932.003	9	12.7862	0.707	0.055294
		b0951	1641	1592	314	261.156	14.4	0.0551395
		b0887	1767	1718	302	232.754	12.8	0.0549937
		b2528	324	275.003	185	890.737	48.9	0.0548984
		b3669	591	542.003	144	351.784	19.3	0.0548632
		b0831	921	872.003	51	77.4403	4.24	0.0547519
		b3899	1452	1403	12	11.325	0.618	0.0545695
		b2449	393	344.003	8	30.7923	1.68	0.0545591
		b1691	1266	1217	1	1.08799	0.059	0.0542284
		b3955	1734	1685	197	154.803	8.39	0.0541979
		b1379	423	374.003	61	215.958	11.7	0.0541772
		b0835	1326	1277	212	219.816	11.9	0.0541362
		b4063	465	416.003	18	57.2916	3.1	0.0541092
		b0345	1083	1034	82	105.004	5.67	0.0539979
		b2059	840	791.003	3	5.02178	0.271	0.0539649
		b0192	711	662.003	80	160.009	8.63	0.0539345
		b1813	579	530.003	51	127.411	6.85	0.053763
		b2745	1050	1001	325	429.895	23	0.0535014
		b3021	396	347.003	23	87.7626	4.68	0.0533257
		b0564	750	701.003	6	11.333	0.604	0.0532957
		b0736	405	356.003	95	353.334	18.8	0.0532074
		b3996	774	725.003	119	217.331	11.5	0.0529147
		b0775	1041	992.003	16	21.3561	1.13	0.0529123
		b2876	771	722.003	4	7.3356	0.388	0.0528927
		b1253	399	350.003	63	238.333	12.6	0.0528672
		b0151	798	749.003	168	296.989	15.7	0.0528639
		b2168	939	890.003	1004	1493.68	78.9	0.0528226
		b1591	615	566.003	63	147.379	7.78	0.0527891
		b1287	1128	1079	55	67.4924	3.56	0.0527467
		b4042	369	320.003	58	239.988	12.6	0.0525026
		b4092	759	710.003	25	46.6224	2.44	0.0523354
		b2671	345	296.003	10	44.7321	2.34	0.0523114
		b1622	1173	1124	88	103.664	5.41	0.0521878
		b3459	384	335.003	52	205.527	10.7	0.0520613
		b0423	1449	1400	459	434.109	22.6	0.0520607
		b0695	2685	2636	135	67.8114	3.52	0.0519087
		b3902	825	776.003	4	6.82514	0.353	0.0517206
		b1501	2280	2231	25	14.8373	0.767	0.051694
		b2566	906	857.003	326	503.675	26	0.0516206
		b0228	498	449.003	10	29.4894	1.52	0.0515439
		b0429	330	281.003	105	494.759	25.5	0.0515402
		b1049	2544	2495	853	452.681	23.3	0.0514711
		b3946	663	614.003	14	30.1906	1.55	0.0513405
		b0895	618	569.003	25	58.1755	2.98	0.0512243
		b4398	690	641.003	55	113.61	5.8	0.0510518
		b2005	375	326.003	3	12.1847	0.621	0.0509656
		b3106	702	653.003	12	24.3322	1.24	0.0509613
		b0064	879	830.003	41	65.4062	3.33	0.0509126
		b3423	756	707.003	190	355.834	18.1	0.0508664
		b1321	1398	1349	97	95.208	4.84	0.0508361
		b3467	360	311.003	46	195.843	9.94	0.0507549
		b2308	687	638.003	57	118.295	6	0.0507207
		b0621	1386	1337	25	24.7584	1.25	0.0504879
		b2017	252	203.003	45	293.512	14.8	0.0504238
		b1858	756	707.003	97	181.662	9.16	0.0504233
		b3437	528	479.003	89	246.018	12.4	0.0504028
		b1958	918	869.003	85	129.513	6.51	0.0502652
		b3965	1101	1052	369	464.434	23.3	0.0501686
		b3232	1128	1079	151	185.297	9.23	0.0498119
		b3115	1209	1160	24	27.3947	1.36	0.0496446
		b3010	957	908.003	40	58.3294	2.89	0.0495462
		b0920	780	731.003	35	63.3963	3.14	0.0495297
		b0766	819	770.003	96	165.08	8.15	0.04937
		b4351	915	866.003	86	131.49	6.49	0.0493574
		b4400	1353	1304	36	36.5543	1.8	0.0492418
		b4030	411	362.003	3	10.973	0.54	0.0492117
		b2690	567	518.003	113	288.842	14.1	0.0488156
		b3537	192	143.003	18	166.664	8.13	0.0487808
		b4150	1134	1085	55	67.1192	3.27	0.0487193
		b0620	681	632.003	31	64.9467	3.16	0.0486553
		b4196	651	602.003	20	43.9892	2.14	0.0486483
		b1902	504	455.003	14	40.7407	1.98	0.0486
		b3056	1239	1190	261	290.407	14.1	0.0485525
		b3565	1323	1274	25	25.9827	1.25	0.0481089
		b2868	480	431.003	6	18.4326	0.886	0.048067
		b2865	756	707.003	85	159.189	7.64	0.0479933
		b1595	894	845.003	14	21.9374	1.05	0.0478635
		b1198	1419	1370	623	602.117	28.8	0.0478312
		b2011	1428	1379	173	166.11	7.87	0.0473782
		b3642	642	593.003	47	104.944	4.97	0.0473586
		b1860	1011	962.003	191	262.889	12.4	0.0471682
		b3486	2736	2687	183	90.1774	4.25	0.0471293
		b3019	2259	2210	691	414	19.5	0.0471014
		b3772	1545	1496	288	254.903	12	0.0470767
		b1111	633	584.003	45	102.026	4.8	0.0470468
		b0894	2445	2396	151	83.4458	3.92	0.0469766
		b1076	1209	1160	189	215.733	10.1	0.0468171
		b2068	849	800.003	34	56.2733	2.63	0.0467362
		b3891	930	881.003	544	817.591	38.2	0.0467226
		b1879	2079	2030	112	73.0527	3.41	0.0466786
		b2157	882	833.003	147	233.661	10.9	0.0466488
		b0092	921	872.003	395	599.783	27.9	0.0465168
		b1438	417	368.003	19	68.3624	3.17	0.0463705
		b2743	627	578.003	200	458.157	21.2	0.0462723
		b0995	693	644.003	20	41.1204	1.9	0.0462058
		b4087	1533	1484	26	23.1981	1.07	0.0461245
		b0049	843	794.003	216	360.202	16.6	0.0460853
		b0047	1863	1814	58	42.3355	1.95	0.0460606
		b2821	2889	2840	435	202.808	9.32	0.0459548
[truncated: 1,703 more rows]

## Sheet: E.coli653
target_id	length	eff_length	est_counts	tpm	ppm	ppm/tpm		ppm/tpm (top 30%)	ppm/tpm (bottomm 30%)	ribosomal protein gene	Ribosomal protein gene contained in top 30% ppm/tpm	Ribosomal protein gene contained in bottom 30% ppm/tpm	Proportion of ribosomal protein gene in top 30% ppm/tpm:	55/58
b0264	504	455.2	4507.43	1323.92	0.002	1.51067e-06		b3495	b0264	b0296	Yes	No	Proportion of ribosomal protein gene in bottom 30% ppm/tpm:	0/58
b0274	504	455.2	4507.43	1323.92	0.002	1.51067e-06		b1440	b0274	b2185	Yes	No
b4356	1362	1313.2	5326	542.255	0.001	1.84415e-06		b1258	b4356	b3065	Yes	No
b4011	384	335.2	2302	918.194	0.002	2.17819e-06		b2665	b4011	b3986	Yes	No
b2332	822	773.2	1903	329.064	0.001	3.03892e-06		b4034	b2332	b4200	Yes	No
b3188	279	230.2	1069	620.877	0.002	3.22125e-06		b4015	b3188	b3637	Yes	No
b1937	315	266.2	4251	2135.09	0.011	5.15201e-06		b3588	b1937	b3303	Yes	No
b1762	1041	992.2	1294	174.369	0.001	5.73496e-06		b1259	b1762	b3341	Yes	No
b3696	657	608.2	1250	274.787	0.002	7.27836e-06		b2414	b3696	b3308	Yes	No
b2420	735	686.2	1351	263.231	0.002	7.59789e-06		b0897	b2420	b3231	Yes	No
b1081	942	893.2	4748	710.714	0.006	8.44221e-06		b1857	b1081	b0169	Yes	No
b0818	1119	1070.2	2721	339.936	0.003	8.82519e-06		b1493	b0818	b3315	Yes	No
b1085	321	272.2	861	422.91	0.004	9.45828e-06		b4069	b1085	b0023	Yes	No
b3989	540	491.2	2330	634.207	0.006	9.46063e-06		b2150	b3989	b3298	Yes	No
b1840	873	824.2	1927	312.595	0.003	9.59708e-06		b2464	b1840	b1089	Yes	No
b0385	1116	1067.2	820	102.731	0.001	9.73416e-06		b3031	b0385	b4203	Yes	No
b1432	1149	1100.2	1686	204.889	0.002	9.76138e-06		b1004	b1432	b2609	Yes	No
b3184	966	917.2	2082	303.494	0.003	9.88487e-06		b0811	b3184	b4202	Yes	No
b3241	933	884.2	648	97.9846	0.001	1.02057e-05		b1732	b3241	b3230	Yes	No
b3033	423	374.2	1368	488.782	0.005	1.02295e-05		b1003	b3033	b0911	Yes	No
b2538	1362	1313.2	933	94.9913	0.001	1.05273e-05		b3517	b2538	b3984	Yes	No
b2519	2313	2264.2	1568	92.5901	0.001	1.08003e-05		b3829	b2519	b3309	Yes	No
b2534	855	806.2	524	86.9004	0.001	1.15074e-05		b0329	b2534	b3316	Yes	No
b4204	795	746.2	955	171.112	0.002	1.16883e-05		b3708	b4204	b3310	Yes	No
b3937	609	560.2	1395	332.939	0.004	1.20142e-05		b1480	b3937	b1716	Yes	No
b3466	270	221.2	794	479.92	0.006	1.25021e-05		b2425	b3466	b2606	Yes	No
b1951	624	575.2	1269	294.969	0.004	1.35607e-05		b1415	b1951	b3317	Yes	No
b0629	954	905.2	996	147.112	0.002	1.35951e-05		b0871	b0629	b3185	Yes	No
b0992	1074	1025.2	1099	143.325	0.002	1.39543e-05		b3339	b0992	b3985	Yes	No
b2550	1194	1145.2	1178	137.53	0.002	1.45423e-05		b1516	b2550	b3296	Yes	No
b1798	639	590.2	607	137.506	0.002	1.45448e-05		b2661	b1798	b3314	Yes	No
b3376	1086	1037.2	500	64.4526	0.001	1.55153e-05		b3774	b3376	b3320	Yes	No
b0709	1482	1433.2	682	63.6225	0.001	1.57177e-05		b0812	b0709	b3983	Yes	No
b3657	1383	1334.2	621	62.2306	0.001	1.60693e-05		b2310	b3657	b3305	Yes	No
b3520	603	554.2	499	120.384	0.002	1.66135e-05		b1783	b3520	b3294	Yes	No
b2972	810	761.2	1691	297.015	0.005	1.68342e-05		b4244	b2972	b3321	Yes	No
b2991	342	293.2	257	117.193	0.002	1.70659e-05		b3460	b2991	b3636	Yes	No
b2945	708	659.2	563	114.189	0.002	1.75148e-05		b0325	b2945	b3167	Yes	No
b2257	1653	1604.2	2707	225.612	0.004	1.77296e-05		b3510	b2257	b3312	Yes	No
b1184	1269	1220.2	993	108.806	0.002	1.83813e-05		b2080	b1184	b3342	Yes	No
b3819	891	842.2	1677	266.226	0.005	1.8781e-05		b2093	b3819	b3165	Yes	No
b0135	1239	1190.2	940	105.594	0.002	1.89405e-05		b2097	b0135	b3319	Yes	No
b1907	1212	1163.2	1367	157.126	0.003	1.9093e-05		b2763	b1907	b3186	Yes	No
b3216	2382	2333.2	2709	155.235	0.003	1.93255e-05		b4245	b3216	b3301	Yes	No
b3876	1404	1355.2	521	51.4005	0.001	1.94551e-05		b1304	b3876	b3307	Yes	No
b4482	765	716.2	803	149.904	0.003	2.00128e-05		b1444	b4482	b1128	Yes	No
b3684	717	668.2	447	89.4405	0.002	2.23612e-05		b0903	b3684	b3936	Yes	No
b3753	993	944.2	1458	206.456	0.005	2.42182e-05		b3098	b3753	b3302	Yes	No
b2968	537	488.2	603	165.14	0.004	2.42219e-05		b1901	b2968	b3304	Yes	No
b2350	363	314.2	1427	607.227	0.015	2.47025e-05		b2465	b2350	b3306	Yes	No
b0245	342	293.2	436	198.818	0.005	2.51486e-05		b3236	b0245	b3313	Yes	No
b3141	756	707.2	207	39.1346	0.001	2.55528e-05		b1002	b3141	b3703	Yes	No
b4522	165	116.2	577	663.901	0.017	2.56062e-05		b2266	b4522	b3297	Yes	No
b3411	879	830.2	692	111.444	0.003	2.69193e-05		b2662	b3411	b3311	Yes	No
b0986	645	596.2	310	69.5189	0.002	2.87692e-05		b4107	b0986	b3318	Yes	No
b1821	567	518.2	797	205.634	0.006	2.91781e-05		b4014	b1821	b3299	No	No
b0909	765	716.2	364	67.9517	0.002	2.94327e-05		b3453	b0909	b1717	No	No
b3332	984	935.2	450	64.3341	0.002	3.10877e-05		b4384	b3332			No
b2682	738	689.2	2435	472.375	0.015	3.17544e-05		b1823	b2682
b0682	327	278.2	510	245.102	0.008	3.26395e-05		b0334	b0682
b1790	822	773.2	699	120.87	0.004	3.30934e-05		b3092	b1790
b3717	588	539.2	468	116.046	0.004	3.44691e-05		b1257	b3717
b0900	909	860.2	527	81.9114	0.003	3.66249e-05		b2131	b0900
b4353	204	155.2	250	215.368	0.008	3.71457e-05		b1263	b4353
b1161	405	356.2	358	134.376	0.005	3.7209e-05		b3024	b1161
b3890	219	170.2	101	79.3406	0.003	3.78117e-05		b1431	b3890
b2273	717	668.2	131	26.2119	0.001	3.81506e-05		b1517	b2273
b0532	2604	2555.2	999	52.2726	0.002	3.8261e-05		b1264	b0532
b4294	276	227.2	795.285	468.002	0.018	3.84614e-05		b2000	b4294
b0555	498	449.2	865	257.46	0.01	3.8841e-05		b1406	b0555
b3142	585	536.2	513	127.916	0.005	3.90882e-05		b3908	b3142
b0013	405	356.2	196	73.5691	0.003	4.0778e-05		b2687	b0013
b0899	1431	1382.2	759	73.4182	0.003	4.08618e-05		b0074	b0899
b3880	1242	1193.2	1073	120.232	0.005	4.15863e-05		b2764	b3880
b1558	213	164.2	879.03	715.754	0.03	4.19138e-05		b2779	b1558
b1144	309	260.2	462	237.393	0.01	4.21242e-05		b2926	b1144
b2985	714	665.2	235	47.2334	0.002	4.23429e-05		b0753	b2985
b1523	360	311.2	707	303.748	0.013	4.27986e-05		b3919	b1523
b4176	198	149.2	256	229.406	0.01	4.35908e-05		b0755	b4176
b0858	489	440.2	901	273.658	0.012	4.38504e-05		b1482	b0858
b0989	213	164.2	419.97	341.962	0.015	4.38645e-05		b1260	b0989
b1121	789	740.2	880	158.952	0.007	4.40385e-05		b0595	b1121
b0715	1047	998.2	1185	158.721	0.007	4.41025e-05		b1376	b0715
b0117	1854	1805.2	1158	85.7662	0.004	4.66384e-05		b1536	b0117
b4516	276	227.2	501.17	294.924	0.014	4.74699e-05		b1748	b4516
b4050	243	194.2	182	125.301	0.006	4.78847e-05		b3203	b4050
b1906	240	191.2	535	374.11	0.018	4.81142e-05		b3870	b1906
b0944	711	662.2	511	103.173	0.005	4.84623e-05		b1261	b0944
b2940	216	167.2	873	698.09	0.034	4.87043e-05		b0607	b2940
b3080	2352	2303.2	690	40.0544	0.002	4.99321e-05		b3609	b3080
b4166	1140	1091.2	2281	279.482	0.014	5.00927e-05		b1197	b4166
b2541	813	764.2	227	39.7148	0.002	5.03591e-05		b2518	b2541
b1154	630	581.2	169	38.8771	0.002	5.14442e-05		b3509	b1154
b4210	966	917.2	1051	153.205	0.008	5.22176e-05		b4227	b4210
b4341	165	116.2	99	113.91	0.006	5.26732e-05		b1237	b4341
b0787	714	665.2	375	75.3724	0.004	5.30698e-05		b0605	b0787
b0067	1611	1562.2	1758	150.458	0.008	5.3171e-05		b3831	b0067
b2389	1257	1208.2	844	93.3978	0.005	5.35345e-05		b4381	b2389
b0011	714	665.2	365	73.3624	0.004	5.45238e-05		b4376	b0011
b4078	690	641.2	871	181.618	0.01	5.50606e-05		b2962	b4078
b4410	126	77.1999	346	599.229	0.034	5.67396e-05		b0440	b4410
b2327	810	761.2	1976	347.073	0.02	5.76248e-05		b2091	b2327
b2986	693	644.2	161	33.4148	0.002	5.98537e-05		b0854	b2986
b0265	276	227.2	383.139	225.466	0.014	6.20936e-05		b1743	b0265
b0275	276	227.2	383.139	225.466	0.014	6.20936e-05		b1850	b0275
b1447	450	401.2	1827	608.851	0.038	6.24126e-05		b1967	b1447
b2485	651	602.2	144	31.9709	0.002	6.25569e-05		b3942	b2485
b1791	1182	1133.2	537	63.3579	0.004	6.31334e-05		b0197	b1791
b2899	660	611.2	2867	627.159	0.04	6.37797e-05		b1779	b2899
b2109	2481	2432.2	558	30.6738	0.002	6.52022e-05		b1817	b2109
b2200	663	614.2	348	75.7535	0.005	6.60036e-05		b0014	b2200
b3800	1236	1187.2	531	59.8004	0.004	6.68892e-05		b0655	b3800
b1741	888	839.2	2307	367.549	0.025	6.80181e-05		b2185	b1741
b1785	1476	1427.2	311	29.1346	0.002	6.86469e-05		b0643	b1785
b3662	1191	1142.2	622	72.8084	0.005	6.86734e-05		b1712	b3662
b3264	663	614.2	467	101.658	0.007	6.88583e-05		b3751	b3264
b3516	825	776.2	997	171.733	0.012	6.98759e-05		b1739	b3516
b1164	237	188.2	201	142.794	0.01	7.0031e-05		b3713	b1164
b0070	1179	1130.2	1901	224.885	0.016	7.11475e-05		b2762	b0070
b3903	1260	1211.2	252	27.8175	0.002	7.18972e-05		b0163	b3903
b2757	675	626.2	389	83.0558	0.006	7.22406e-05		b1619	b2757
b1572	129	80.1999	58	96.6913	0.007	7.23953e-05		b1478	b1572
b3382	363	314.2	160	68.0843	0.005	7.34384e-05		b1487	b3382
b1607	336	287.2	870	405.012	0.03	7.40719e-05		b0860	b1607
b3580	1497	1448.2	287	26.4964	0.002	7.5482e-05		b3341	b3580
b2444	246	197.2	96	65.0875	0.005	7.68197e-05		b3846	b2444
b0442	372	323.2	220	91.0091	0.007	7.69154e-05		b3308	b0442
b1974	531	482.2	279	77.3589	0.006	7.75606e-05		b2103	b1974
b0007	1431	1382.2	1306	126.33	0.01	7.91578e-05		b0573	b0007
b3646	618	569.2	371	87.1449	0.007	8.0326e-05		b1723	b3646
b0280	441	392.2	1890	644.299	0.052	8.07079e-05		b0170	b0280
b3638	669	620.2	568	122.447	0.01	8.1668e-05		b3303	b3638
b1627	582	533.2	1166	292.376	0.024	8.20861e-05		b2976	b1627
b0704	570	521.2	142	36.4265	0.003	8.23576e-05		b2476	b0704
b3227	1368	1319.2	1514	153.443	0.013	8.4722e-05		b3993	b3227
b2645	318	269.2	95	47.1826	0.004	8.4777e-05		b4051	b2645
b3660	924	875.2	1385	211.58	0.018	8.50742e-05		b0331	b3660
b0247	477	428.2	256.196	79.9941	0.007	8.75065e-05		b3544	b0247
b3861	1431	1382.2	936	90.5395	0.008	8.83592e-05		b3732	b3861
b1036	492	443.2	1449	437.121	0.039	8.92201e-05		b2551	b1036
b0977	858	809.2	201	33.2103	0.003	9.03334e-05		b0032	b0977
b2462	336	287.2	95	44.2255	0.004	9.04456e-05		b3986	b2462
b2072	762	713.2	224	41.9923	0.004	9.52556e-05		b4142	b2072
b2605	483	434.2	1052	323.936	0.031	9.56979e-05		b2096	b2605
b2558	1557	1508.2	2929	259.653	0.025	9.62823e-05		b0073	b2558
b1419	174	125.2	223	238.141	0.023	9.65814e-05		b1920	b1419
b3720	1617	1568.2	606	51.6659	0.005	9.67756e-05		b3941	b3720
b3953	342	293.2	316	144.097	0.014	9.71568e-05		b0072	b3953
b0022	276	227.2	712.467	419.266	0.041	9.77899e-05		b0033	b0022
b1894	276	227.2	712.467	419.266	0.041	9.77899e-05		b0863	b1894
b3444	276	227.2	712.467	419.266	0.041	9.77899e-05		b4565	b3444
b1573	219	170.2	180	141.399	0.014	9.90106e-05		b4243	b1573
b3477	945	896.2	338	50.4249	0.005	9.91574e-05		b0296	b3477
b3792	1251	1202.2	2336	259.794	0.026	0.000100079		b4143	b3792
b0461	375	326.2	1533	628.335	0.063	0.000100265		b0838	b0461
b4048	708	659.2	98	19.8766	0.002	0.000100621		b3566	b4048
b2847	810	761.2	334	58.6652	0.006	0.000102275		b1604	b2847
b2966	708	659.2	382	77.4782	0.008	0.000103255		b0471	b2966
b1880	1149	1100.2	6769	822.595	0.085	0.000103332		b3403	b1880
b3371	1023	974.2	275	37.7414	0.004	0.000105984		b1611	b3371
b3076	3093	3044.2	1073	47.1259	0.005	0.000106099		b0767	b3076
b3570	825	776.2	3562	613.555	0.066	0.00010757		b4200	b3570
b1168	1524	1475.2	717	64.9832	0.007	0.00010772		b0071	b1168
b1328	900	851.2	918	144.193	0.016	0.000110962		b1676	b1328
b1453	1500	1451.2	974	89.7356	0.01	0.000111438		b3172	b1453
b4475	1017	968.2	1098	151.625	0.017	0.000112119		b1441	b4475
b1074	405	356.2	3953	1483.77	0.169	0.000113899		b2751	b1074
b2446	417	368.2	95	34.4963	0.004	0.000115954		b1492	b2446
b3374	786	737.2	422	76.535	0.009	0.000117593		b0928	b3374
b3144	2517	2468.2	2289	123.993	0.015	0.000120975		b0889	b3144
b3471	666	617.2	1028	222.69	0.027	0.000121245		b1677	b3471
b0137	606	557.2	377	90.4614	0.011	0.000121599		b1710	b0137
b3077	450	401.2	72	23.9941	0.003	0.000125031		b1221	b3077
b3104	357	308.2	413	179.164	0.023	0.000128374		b1241	b3104
b1011	693	644.2	150	31.1318	0.004	0.000128486		b2095	b1011
b0250	468	419.2	995	317.347	0.041	0.000129196		b2094	b0250
b0364	558	509.2	117	30.7207	0.004	0.000130205		b2463	b0364
b1242	648	599.2	1305	291.187	0.038	0.0001305		b2309	b1242
b1373	576	527.2	175	44.3809	0.006	0.000135193		b1724	b1373
b4566	258	209.2	519	331.695	0.045	0.000135667		b3858	b4566
b0934	792	743.2	122	21.9476	0.003	0.000136689		b2977	b0934
b2305	891	842.2	1004	159.387	0.022	0.000138029		b3316	b2305
b0157	624	575.2	2327	540.892	0.075	0.00013866		b3315	b0157
b1053	1227	1178.2	749	84.9955	0.012	0.000141184		b1103	b1053
b2851	492	443.2	70	21.117	0.003	0.000142066		b4037	b2851
b2626	627	578.2	243	56.1903	0.008	0.000142373		b2498	b2626
b2368	1164	1115.2	230	27.5745	0.004	0.000145062		b3336	b2368
b4031	1476	1427.2	657	61.548	0.009	0.000146227		b1136	b4031
b1408	606	557.2	114	27.3544	0.004	0.000146229		b1215	b1408
b0533	984	935.2	191	27.3062	0.004	0.000146487		b0907	b0533
b1504	531	482.2	123	34.1045	0.005	0.000146608		b1449	b1504
b2886	489	440.2	310	94.1553	0.014	0.000148691		b2672	b2886
b2336	753	704.2	141	26.7705	0.004	0.000149418		b1288	b2336
b0129	441	392.2	646	220.221	0.033	0.000149849		b0169	b0129
b4315	540	491.2	808	219.931	0.033	0.000150047		b2925	b4315
b3023	483	434.2	387	119.167	0.018	0.000151049		b1614	b3023
b1214	810	761.2	1616	283.841	0.043	0.000151493		b4035	b1214
b3284	474	425.2	1679	527.947	0.081	0.000153424		b1635	b3284
b3402	1725	1676.2	1785	142.379	0.022	0.000154517		b1836	b3402
b3754	1428	1379.2	2106	204.157	0.032	0.000156742		b3320	b3754
b3710	1176	1127.2	643	76.2681	0.012	0.00015734		b4252	b3710
b1522	948	899.2	968	143.93	0.023	0.0001598		b1064	b1522
b1365	264	215.2	130	80.7671	0.013	0.000160957		b1051	b1365
b0497	4281	4232.2	1763.35	55.7066	0.009	0.000161561		b4322	b0497
b3647	1683	1634.2	1129	92.3681	0.015	0.000162394		b0729	b3647
b0398	1203	1154.2	1898	219.861	0.036	0.00016374		b3670	b0398
b4086	981	932.2	383	54.9317	0.009	0.00016384		b1219	b4086
b3121	1188	1139.2	208	24.4116	0.004	0.000163857		b1550	b3121
b1357	297	248.2	79	42.5558	0.007	0.00016449		b1761	b1357
b4288	957	908.2	447	65.805	0.011	0.000167161		b0161	b4288
b4460	987	938.2	797	113.578	0.019	0.000167286		b0965	b4460
b2771	1338	1289.2	275	28.5197	0.005	0.000175317		b3003	b2771
b3380	1227	1178.2	247	28.0292	0.005	0.000178385		b1740	b3380
b4620	279	230.2	96	55.757	0.01	0.00017935		b0415	b4620
b0234	453	404.2	286	94.6026	0.017	0.000179699		b2294	b0234
b2280	555	506.2	1976	521.913	0.094	0.000180107		b0593	b2280
b2489	759	710.2	258	48.5705	0.009	0.000185298		b3253	b2489
b0554	216	167.2	182	145.535	0.027	0.000185522		b0733	b0554
b0589	993	944.2	491	69.5265	0.013	0.000186979		b0598	b0589
b3451	846	797.2	254	42.599	0.008	0.000187798		b1426	b3451
b3561	996	947.2	829	117.016	0.022	0.000188008		b0578	b3561
b2577	882	833.2	785	125.966	0.024	0.000190528		b4203	b2577
b3483	384	335.2	109	43.4766	0.009	0.000207008		b3102	b3483
b0358	774	725.2	470	86.6509	0.018	0.00020773		b3728	b0358
b0698	1674	1625.2	232	19.086	0.004	0.000209578		b3458	b0698
b2686	1539	1490.2	1945	174.505	0.037	0.000212028		b4216	b2686
b2145	240	191.2	325	227.263	0.049	0.000215609		b1324	b2145
b3127	1335	1286.2	223	23.1809	0.005	0.000215695		b3783	b3127
b0788	957	908.2	438	64.4801	0.014	0.000217121		b2592	b0788
b2213	1065	1016.2	725	95.3876	0.021	0.000220154		b3830	b2213
b1073	417	368.2	5041	1830.48	0.403	0.000220161		b0474	b1073
b0646	1428	1379.2	690	66.889	0.015	0.000224252		b3928	b0646
b4029	2097	2048.2	609	39.7537	0.009	0.000226394		b0222	b4029
b4028	738	689.2	109	21.1453	0.005	0.000236459		b4383	b4028
b1312	843	794.2	100	16.8346	0.004	0.000237606		b1973	b1312
b1301	1281	1232.2	155	16.8184	0.004	0.000237835		b4068	b1301
b4509	141	92.1999	26	37.703	0.009	0.000238708		b1854	b4509
b2361	537	488.2	163	44.6399	0.011	0.000246416		b4025	b2361
b3849	1452	1403.2	3161	301.188	0.075	0.000249014		b1276	b3849
b3604	777	728.2	654	120.077	0.03	0.00024984		b2007	b3604
b3584	741	692.2	534	103.144	0.026	0.000252075		b0436	b3584
b3468	627	578.2	1165	269.39	0.068	0.000252422		b0237	b3468
b1856	1323	1274.2	1922	201.674	0.051	0.000252883		b0623	b1856
b1742	576	527.2	2305	584.56	0.148	0.000253182		b1430	b1742
b0614	552	503.2	89	23.6474	0.006	0.000253728		b3309	b0614
b2362	363	314.2	111	47.2335	0.012	0.000254057		b3012	b2362
b1137	666	617.2	454	98.3475	0.025	0.000254201		b2029	b1137
b0942	543	494.2	274	74.1278	0.019	0.000256314		b0333	b0942
b4141	1257	1208.2	1786	197.64	0.051	0.000258045		b2989	b4141
b2783	249	200.2	903	603.055	0.157	0.000260341		b2942	b2783
b2046	1479	1430.2	246	22.997	0.006	0.000260904		b0584	b2046
b1551	156	107.2	21	26.1914	0.007	0.000267263		b2752	b1551
b1351	276	227.2	165	97.0977	0.026	0.000267772		b2104	b1351
b3366	327	278.2	101	48.5398	0.013	0.000267821		b3959	b3366
b2365	1338	1289.2	751	77.8848	0.021	0.000269629		b3314	b2365
b2546	999	950.2	234	32.9256	0.009	0.000273344		b2417	b2546
b4032	891	842.2	344	54.6105	0.015	0.000274672		b3008	b4032
b1289	354	305.2	477	208.962	0.058	0.000277562		b0911	b1289
b4532	177	128.2	71	74.0464	0.021	0.000283606		b1174	b4532
b4366	678	629.2	1462	310.665	0.089	0.000286482		b1647	b4366
b2801	1317	1268.2	430	45.3329	0.013	0.000286767		b3619	b2801
b1707	714	665.2	936	188.129	0.054	0.000287037		b3231	b1707
b1943	1128	1079.2	6061	750.889	0.217	0.000288991		b1089	b1943
b4621	204	155.2	16	13.7836	0.004	0.0002902		b3671	b4621
b2223	1323	1274.2	262	27.4914	0.008	0.000291		b0631	b2223
b0916	1233	1184.2	1116	126.001	0.037	0.000293648		b4006	b0916
b3824	621	572.2	828	193.471	0.057	0.000294618		b0574	b3824
b2706	360	311.2	149	64.0147	0.019	0.000296807		b1702	b2706
b3622	1260	1211.2	2581	284.908	0.085	0.000298342		b2155	b3622
b1336	1527	1478.2	443	40.0686	0.012	0.000299486		b0782	b1336
b2845	1230	1181.2	1030	116.586	0.035	0.000300208		b0166	b2845
b0719	567	518.2	129	33.2832	0.01	0.000300452		b1656	b0719
b2054	549	500.2	160	42.7671	0.013	0.000303972		b4207	b2054
b2923	636	587.2	731	166.443	0.051	0.000306411		b0118	b2923
b0301	594	545.2	133	32.6159	0.01	0.000306599		b1000	b0301
b2723	1827	1778.2	345	25.9401	0.008	0.000308403		b1452	b2723
b4358	1023	974.2	691	94.8338	0.03	0.000316343		b3984	b4358
b2583	699	650.2	1245	256.009	0.081	0.000316395		b1123	b2583
b0427	1365	1316.2	3098	314.697	0.1	0.000317766		b1613	b0427
b0316	933	884.2	1195	180.697	0.058	0.000320979		b0008	b0316
b0326	816	767.2	248	43.2192	0.014	0.00032393		b2143	b0326
b2622	1242	1193.2	1733	194.186	0.063	0.000324431		b3506	b2622
b2738	639	590.2	176	39.87	0.013	0.00032606		b3001	b2738
b0601	630	581.2	333	76.6041	0.025	0.000326353		b3433	b0601
b2990	249	200.2	431	287.837	0.094	0.000326574		b4226	b2990
b0576	1377	1328.2	2742	276.018	0.091	0.000329689		b3734	b0576
b3215	675	626.2	241	51.4561	0.017	0.000330379		b3011	b3215
b0841	597	548.2	1565	381.688	0.127	0.000332732		b2153	b0841
b2141	399	350.2	509	194.328	0.065	0.000334486		b0220	b2141
b3326	1482	1433.2	510	47.5769	0.016	0.000336298		b2521	b3326
b2112	282	233.2	359	205.826	0.07	0.000340093		b3600	b2112
b0253	864	815.2	693	113.659	0.039	0.000343132		b0728	b0253
b0857	846	797.2	640	107.336	0.037	0.000344712		b3340	b0857
b0874	900	851.2	904	141.994	0.049	0.000345085		b0450	b0874
b2630	1074	1025.2	2234	291.345	0.101	0.000346668		b2530	b2630
b1339	909	860.2	343	53.3124	0.019	0.00035639		b1093	b1339
b3550	441	392.2	737	251.243	0.091	0.000362199		b3649	b3550
b0323	951	902.2	259	38.3822	0.014	0.000364752		b0078	b0323
b3818	381	332.2	305	122.753	0.045	0.00036659		b2133	b3818
b2152	1158	1109.2	2327	280.491	0.104	0.000370778		b3386	b2152
b1072	660	611.2	6549	1432.6	0.535	0.000373447		b0453	b1072
b1556	216	167.2	46	36.7837	0.014	0.000380603		b4000	b1556
b0210	624	575.2	1207	280.557	0.107	0.000381384		b4067	b0210
b4470	1311	1262.2	1377	145.861	0.057	0.000390783		b1654	b4470
b0548	171	122.2	28	30.6352	0.012	0.000391706		b0572	b0548
b3667	1320	1271.2	1348	141.778	0.056	0.000394984		b2669	b3667
b2077	1416	1367.2	554	54.1765	0.022	0.00040608		b0523	b2077
b1080	1098	1049.2	6265	798.355	0.327	0.000409592		b0134	b1080
b3224	1491	1442.2	498	46.1676	0.019	0.000411544		b2020	b3224
b2442	1209	1160.2	1677	193.256	0.08	0.000413959		b1714	b2442
b1811	180	131.2	366	372.976	0.155	0.000415576		b1539	b1811
b1626	441	392.2	951	324.195	0.135	0.000416416		b0426	b1626
b0061	696	647.2	171	35.3257	0.015	0.00042462		b4254	b0061
b3421	1227	1178.2	597	67.7467	0.029	0.000428065		b1279	b3421
b2491	2013	1964.2	763	51.9364	0.023	0.000442849		b1175	b2491
b0959	630	581.2	869	199.907	0.089	0.000445207		b2557	b0959
b3793	1353	1304.2	2122	217.538	0.097	0.000445899		b1217	b3793
b4476	1341	1292.2	968	100.156	0.045	0.000449299		b1243	b4476
b4300	783	734.2	798	145.319	0.066	0.000454173		b2480	b4300
b2835	1194	1145.2	1953	228.01	0.104	0.00045612		b0525	b2835
b1500	198	149.2	22	19.7146	0.009	0.000456514		b1612	b1500
b0848	378	329.2	528	214.441	0.098	0.000457002		b1251	b0848
b1655	816	767.2	1814	316.127	0.145	0.000458676		b4153	b1655
b1407	2307	2258.2	546	32.3268	0.015	0.000464011		b3181	b1407
b0764	690	641.2	2305	480.63	0.225	0.000468136		b2019	b0764
b1528	1191	1142.2	1150	134.614	0.064	0.000475433		b0594	b1528
b4114	1644	1595.2	3410	285.807	0.137	0.000479344		b1262	b4114
b2995	1179	1130.2	489	57.8478	0.028	0.000484029		b1738	b2995
b2768	576	527.2	203	51.4818	0.025	0.000485609		b3213	b2768
b2292	1833	1784.2	1886	141.329	0.069	0.000488223		b4013	b2292
b4047	255	206.2	22	14.2649	0.007	0.000490715		b3637	b4047
b2199	738	689.2	463	89.8191	0.045	0.000501007		b4518	b2199
b4321	1344	1295.2	675	69.6787	0.035	0.000502306		b3298	b4321
b3331	588	539.2	214	53.0636	0.027	0.000508823		b0382	b3331
b2545	1062	1013.2	400	52.7835	0.027	0.000511523		b4391	b2545
b3271	759	710.2	435	81.8921	0.042	0.00051287		b3599	b3271
b0097	513	464.2	2481	714.587	0.367	0.000513583		b0095	b0097
b0367	828	779.2	135	23.1642	0.012	0.000518041		b0212	b0367
b0556	462	413.2	3328	1076.85	0.558	0.000518178		b3982	b0556
b4415	153	104.2	48	61.5896	0.032	0.000519568		b3317	b4415
b2732	354	305.2	224	98.1289	0.051	0.000519725		b1042	b2732
b1942	444	395.2	2582	873.519	0.457	0.000523171		b3559	b1942
b3434	594	545.2	509	124.823	0.066	0.000528749		b0754	b3434
b3562	438	389.2	198	68.0183	0.036	0.000529269		b3319	b3562
b0347	1665	1616.2	364	30.112	0.016	0.00053135		b1094	b0347
b1497	1158	1109.2	169	20.3709	0.011	0.000539986		b2600	b1497
b0396	1185	1136.2	1475	173.568	0.094	0.000541574		b4139	b0396
b2984	759	710.2	144	27.1091	0.015	0.00055332		b1586	b2984
b3293	369	320.2	762	318.176	0.177	0.000556296		b4219	b3293
b0153	1983	1934.2	2462	170.184	0.095	0.000558219		b4045	b0153
b2832	714	665.2	1499	301.289	0.169	0.000560923		b0172	b2832
b1268	1896	1847.2	1666	120.585	0.068	0.000563918		b1305	b1268
b2221	663	614.2	224	48.7609	0.028	0.000574231		b3956	b2221
b1891	579	530.2	1750	441.298	0.255	0.000577841		b2262	b1891
b1022	1326	1277.2	527	55.1677	0.032	0.00058005		b3414	b1022
b3057	822	773.2	1922	332.349	0.193	0.000580715		b0651	b3057
b2383	2496	2447.2	966	52.7765	0.031	0.000587383		b0407	b2383
b1597	309	260.2	119	61.1467	0.036	0.000588748		b0194	b1597
b0976	399	350.2	115	43.9051	0.026	0.000592186		b3498	b0976
b1463	846	797.2	615	103.143	0.062	0.000601107		b1809	b1463
b3886	873	824.2	1345	218.184	0.132	0.000604994		b1267	b3886
b2354	441	392.2	193	65.7935	0.04	0.000607963		b3938	b2354
b0045	1332	1283.2	473	49.2833	0.03	0.000608725		b2021	b0045
b0768	954	905.2	500	73.8514	0.045	0.000609332		b2609	b0768
b0193	825	776.2	1084	186.719	0.114	0.000610543		b2523	b0193
b1601	1035	986.2	881	119.438	0.073	0.000611196		b3296	b1601
b0310	669	620.2	318	68.5533	0.042	0.000612662		b1819	b0310
b2102	819	770.2	429	74.471	0.046	0.00061769		b4036	b2102
b1810	300	251.2	355	188.948	0.117	0.000619218		b1038	b1810
b1355	135	86.1999	93	144.248	0.09	0.000623925		b1852	b1355
b1940	687	638.2	5581	1169.2	0.734	0.00062778		b0386	b1940
b2136	579	530.2	677	170.719	0.108	0.000632619		b0337	b2136
b2929	510	461.2	882	255.689	0.163	0.000637493		b2606	b2929
b0016	1113	1064.2	1948.33	244.778	0.16	0.000653654		b0809	b0016
b0582	1113	1064.2	1948.33	244.778	0.16	0.000653654		b3945	b0582
b2756	600	551.2	311	75.437	0.05	0.000662805		b0031	b2756
b2237	651	602.2	1166	258.876	0.172	0.000664411		b3845	b2237
b0566	762	713.2	495	92.7955	0.062	0.000668136		b0492	b0566
b2298	1521	1472.2	723	65.6606	0.044	0.000670113		b0801	b2298
b0504	927	878.2	176	26.7949	0.018	0.00067177		b1092	b0504
b0286	690	641.2	164	34.1966	0.023	0.000672581		b1955	b0286
b3944	618	569.2	409	96.0708	0.065	0.000676584		b4401	b3944
b2037	1248	1199.2	3672	409.397	0.28	0.000683933		b0473	b2037
b0823	2433	2384.2	781	43.7967	0.03	0.000684983		b1412	b0823
b1140	1128	1079.2	435	53.8915	0.037	0.000686565		b3781	b1140
b2647	4581	4532.2	2547	75.1368	0.052	0.000692071		b4214	b2647
b0950	1254	1205.2	2267	251.493	0.175	0.000695844		b1479	b0950
b3283	543	494.2	2499	676.078	0.472	0.000698144		b4382	b3283
b3823	621	572.2	1315	307.264	0.215	0.000699724		b2529	b3823
b4289	999	950.2	484	68.1026	0.048	0.000704819		b4305	b4289
b2357	495	446.2	52	15.5814	0.011	0.00070597		b1538	b2357
b3715	666	617.2	933	202.111	0.143	0.000707532		b3169	b3715
b4125	1632	1583.2	2863	241.779	0.172	0.000711393		b3305	b4125
b3784	1104	1055.2	3856	488.58	0.349	0.000714315		b0758	b3784
b0518	1668	1619.2	234	19.3218	0.014	0.00072457		b1930	b0518
b0040	1515	1466.2	527	48.0563	0.035	0.000728312		b3447	b0040
b1213	393	344.2	636	247.047	0.181	0.000732654		b0912	b1213
b2536	1140	1091.2	1265	154.996	0.114	0.000735503		b0586	b2536
b1159	834	785.2	451	76.7944	0.057	0.000742242		b1131	b1159
b0140	741	692.2	320	61.809	0.046	0.000744228		b2890	b0140
b1220	1395	1346.2	1378	136.859	0.102	0.000745293		b2297	b1220
b3547	1209	1160.2	547	63.0358	0.047	0.000745608		b1866	b3547
b4466	4563	4514.2	7193	213.041	0.159	0.000746335		b1308	b4466
b0939	702	653.2	217	44.4167	0.034	0.000765478		b1108	b0939
b3883	897	848.2	223	35.1512	0.027	0.00076811		b0185	b3883
b2233	3753	3704.2	2828	102.075	0.08	0.000783737		b3302	b2233
b3238	264	215.2	265	164.641	0.131	0.000795671		b4177	b3238
b1545	591	542.2	371.184	91.5299	0.073	0.000797554		b0839	b1545
b3722	1878	1829.2	4185	305.891	0.252	0.000823823		b3301	b3722
b3060	933	884.2	1309	197.935	0.165	0.000833607		b3164	b3060
b1156	603	554.2	292	70.4449	0.059	0.000837534		b2415	b1156
b3711	960	911.2	1311	192.363	0.163	0.000847356		b1716	b3711
b3048	1065	1016.2	1783	234.588	0.199	0.000848296		b0830	b3048
b3085	504	455.2	654	192.092	0.163	0.000848552		b3770	b3085
b0175	858	809.2	3546	585.89	0.51	0.000870471		b3987	b0175
b4546	219	170.2	442	347.213	0.303	0.000872663		b3229	b4546
b0859	1128	1079.2	1491	184.718	0.162	0.000877013		b1685	b0859
b0213	723	674.2	1372	272.081	0.241	0.000885766		b3912	b0213
b1477	285	236.2	273	154.531	0.137	0.000886554		b3417	b1477
b2405	885	836.2	726	116.081	0.103	0.000887311		b3636	b2405
b3569	1179	1130.2	1000	118.298	0.107	0.000904495		b3916	b3569
b1410	1758	1709.2	494	38.6427	0.035	0.000905734		b4129	b1410
b2111	543	494.2	53	14.3386	0.013	0.000906644		b1849	b2111
b0361	906	857.2	1042.28	162.568	0.148	0.000910388		b1067	b0361
b1402	906	857.2	1042.28	162.568	0.148	0.000910388		b0004	b1402
b1996	906	857.2	1042.28	162.568	0.148	0.000910388		b2614	b1996
b2860	906	857.2	1042.28	162.568	0.148	0.000910388		b0180	b2860
b3045	906	857.2	1042.28	162.568	0.148	0.000910388		b3310	b3045
b4273	906	857.2	1042.28	162.568	0.148	0.000910388		b2416	b4273
b3906	849	800.2	381	63.659	0.058	0.000911104		b4202	b3906
b2766	1272	1223.2	1484	162.207	0.149	0.000918579		b3405	b2766
b1202	2868	2819.2	1744	82.7092	0.076	0.000918882		b0678	b1202
b2503	2244	2195.2	1544	94.0386	0.087	0.000925152		b2302	b2503
b2398	345	296.2	649	292.95	0.273	0.0009319		b2914	b2398
b0225	279	230.2	785	455.929	0.427	0.000936549		b1896	b0225
b0311	1671	1622.2	1543	127.173	0.12	0.000943597		b3312	b0311
b2430	1305	1256.2	1031	109.732	0.104	0.000947764		b0528	b2430
b2013	1059	1010.2	597	79.0133	0.075	0.000949207		b1919	b2013
b2492	849	800.2	960	160.401	0.155	0.000966328		b1682	b2492
b3654	1392	1343.2	1399	139.255	0.135	0.000969445		b0178	b3654
b1571	156	107.2	82	102.271	0.1	0.000977794		b0481	b1571
b0231	1056	1007.2	994	131.948	0.13	0.000985237		b3980	b0231
b1671	669	620.2	309	66.6131	0.066	0.000990796		b1581	b1671
b3155	303	254.2	837	440.234	0.438	0.000994925		b2900	b3155
b2270	1728	1679.2	768	61.1494	0.061	0.000997557		b2922	b2270
b1660	1212	1163.2	1847	212.298	0.212	0.000998596		b4054	b1660
b3521	900	851.2	700	109.951	0.11	0.00100045		b3960	b3521
b0254	894	845.2	1045	165.307	0.166	0.00100419		b3167	b0254
b0259	1017	968.2	1871.14	258.389	0.26	0.00100623		b1236	b0259
b0552	1017	968.2	1871.14	258.389	0.26	0.00100623		b1062	b0552
b0656	1017	968.2	1871.14	258.389	0.26	0.00100623		b2597	b0656
b1331	1017	968.2	1871.14	258.389	0.26	0.00100623		b1765	b1331
b2030	1017	968.2	1871.14	258.389	0.26	0.00100623		b3698	b2030
b2192	1017	968.2	1871.14	258.389	0.26	0.00100623		b3234	b2192
b2982	1017	968.2	1871.14	258.389	0.26	0.00100623		b0957	b2982
b3218	1017	968.2	1871.14	258.389	0.26	0.00100623		b2114	b3218
b2372	945	896.2	173	25.8092	0.026	0.00100739		b3455	b2372
b1546	576	527.2	175	44.3809	0.045	0.00101395		b1130	b1546
b4101	453	404.2	83	27.4546	0.028	0.00101987		b0391	b4101
b3211	930	881.2	407	61.7523	0.063	0.0010202		b0866	b3211
b3249	489	440.2	1788	543.064	0.557	0.00102566		b1200	b3249
b3424	831	782.2	2855	488.002	0.503	0.00103073		b3230	b3424
b3338	2694	2645.2	1572	79.4561	0.082	0.00103202		b4005	b3338
b3614	960	911.2	2647	388.395	0.402	0.00103503		b2913	b3614
b3505	1017	968.2	1871.14	258.389	0.268	0.0010372		b4059	b3505
b1254	540	491.2	665	181.007	0.189	0.00104416		b3988	b1254
b3110	1332	1283.2	2327	242.457	0.254	0.00104761		b0688	b3110
b1987	951	902.2	3189	472.59	0.498	0.00105377		b0800	b1987
b2014	1359	1310.2	2570	262.258	0.279	0.00106384		b2168	b2014
b3157	525	476.2	1193	334.953	0.36	0.00107478		b1333	b3157
b3739	381	332.2	2679	1078.22	1.16	0.00107585		b1847	b3739
b0211	1359	1310.2	5331	544.007	0.586	0.00107719		b2601	b0211
b2060	2163	2114.2	410	25.9281	0.028	0.00107991		b0734	b2060
b2204	864	815.2	180	29.5217	0.032	0.00108395		b2388	b2204
b2008	1059	1010.2	815	107.866	0.118	0.00109395		b3212	b2008
b3413	684	635.2	773	162.705	0.179	0.00110015		b1602	b3413
b2469	1701	1652.2	1286	104.067	0.115	0.00110506		b3359	b2469
b2394	1113	1064.2	1948.33	244.778	0.272	0.00111121		b2471	b2394
b2385	1086	1037.2	278	35.8357	0.04	0.00111621		b3448	b2385
b3587	324	275.2	75	36.4373	0.041	0.00112522		b2699	b3587
b4074	1659	1610.2	470	39.0257	0.044	0.00112746		b3304	b4074
b2788	1341	1292.2	513	53.0788	0.06	0.00113039		b0030	b2788
b0915	987	938.2	2157	307.389	0.354	0.00115164		b4057	b0915
b0946	543	494.2	1880	508.614	0.586	0.00115215		b3192	b0946
b3088	966	917.2	1148	167.344	0.193	0.00115331		b1127	b3088
b0940	2601	2552.2	942	49.348	0.057	0.00115506		b0893	b0940
b2205	696	647.2	200	41.3166	0.048	0.00116176		b2696	b2205
b2178	1095	1046.2	1225	156.551	0.182	0.00116256		b2499	b2178
b4340	1413	1364.2	2064	202.286	0.238	0.00117655		b3028	b4340
b1615	1266	1217.2	203	22.2981	0.027	0.00121087		b3321	b1615
b1808	1911	1862.2	2338	167.862	0.204	0.00121528		b3661	b1808
b0433	1476	1427.2	3971	372.004	0.458	0.00123117		b3209	b0433
b4132	1335	1286.2	350	36.3825	0.045	0.00123686		b4302	b4132
b0285	957	908.2	191	28.118	0.035	0.00124475		b3065	b0285
b1023	2019	1970.2	588	39.9025	0.05	0.00125305		b2422	b1023
b0634	1113	1064.2	3165	397.634	0.501	0.00125995		b0443	b0634
b0590	1005	956.2	681	95.2207	0.12	0.00126023		b2171	b0590
b1317	660	611.2	116	25.3751	0.032	0.00126108		b0759	b1317
b4116	762	713.2	279	52.3029	0.066	0.00126188		b3983	b4116
b3323	1470	1421.2	555	52.2121	0.066	0.00126407		b0240	b3323
b2164	1251	1202.2	489.586	54.4485	0.07	0.00128562		b3992	b2164
b3790	675	626.2	1531	326.885	0.421	0.00128791		b3113	b3790
b1010	387	338.2	96	37.9517	0.049	0.00129111		b0068	b1010
b2142	696	647.2	656	135.518	0.175	0.00129134		b1423	b2142
b1077	756	707.2	6421	1213.93	1.58	0.00130156		b0756	b1077
b1012	1149	1100.2	132	16.0411	0.021	0.00130914		b3733	b1012
b0037	1554	1505.2	623	55.3384	0.073	0.00131916		b3165	b0037
b4473	1125	1076.2	1536	190.823	0.252	0.0013206		b2092	b4473
b3533	2619	2570.2	1379	71.7349	0.095	0.00132432		b3153	b3533
b1172	345	296.2	309	139.478	0.189	0.00135505		b1725	b1172
b1575	189	140.2	33	31.4702	0.043	0.00136637		b0932	b1575
b1862	603	554.2	375	90.4686	0.124	0.00137064		b2908	b1862
b2644	483	434.2	174.804	53.8265	0.074	0.00137479		b3307	b2644
b0958	510	461.2	890	258.008	0.356	0.0013798		b1564	b0958
b4183	660	611.2	235	51.4065	0.071	0.00138115		b3860	b4183
b1158	555	506.2	178	47.0144	0.065	0.00138256		b0679	b1158
b1758	621	572.2	568	132.719	0.184	0.00138639		b0720	b1758
b1201	1920	1871.2	1486	106.177	0.148	0.0013939		b2676	b1201
b3258	1452	1403.2	1480	141.018	0.198	0.00140408		b4135	b3258
b4319	504	455.2	359	105.445	0.15	0.00142254		b3357	b4319
b4061	1587	1538.2	1202	104.478	0.149	0.00142614		b4235	b4061
b1387	2046	1997.2	237	15.8657	0.023	0.00144967		b0930	b1387
b1009	801	752.2	151	26.8396	0.039	0.00145308		b3931	b1009
b2882	1401	1352.2	500	49.4381	0.072	0.00145637		b0485	b2882
b1181	462	413.2	1127	364.667	0.532	0.00145887		b1905	b1181
b1386	2274	2225.2	836	50.2308	0.074	0.0014732		b4162	b1386
b3539	1272	1223.2	1940	212.05	0.313	0.00147607		b0116	b3539
b4001	696	647.2	2405	496.832	0.74	0.00148944		b2935	b4001
b3260	966	917.2	2882	420.11	0.631	0.00150199		b4269	b3260
b1590	855	806.2	590	97.8458	0.147	0.00150236		b3592	b1590
b3173	1626	1577.2	1112	94.2651	0.143	0.001517		b1749	b3173
b3457	927	878.2	802	122.1	0.186	0.00152334		b0114	b3457
b0338	900	851.2	470	73.8243	0.113	0.00153066		b0437	b0338
b1722	759	710.2	2033	382.728	0.589	0.00153895		b3511	b1722
b4267	1032	983.2	253	34.4042	0.053	0.00154051		b3560	b4267
b2537	891	842.2	809	128.43	0.198	0.0015417		b2937	b2537
b2817	1254	1205.2	5576	618.581	0.959	0.00155032		b0133	b2817
b1616	1374	1325.2	254	25.6263	0.04	0.0015609		b3439	b1616
b3090	552	503.2	836	222.126	0.347	0.00156218		b3042	b3090
b4335	1152	1103.2	343	41.5693	0.065	0.00156365		b3731	b4335
b3148	396	347.2	891	343.108	0.538	0.00156802		b1555	b3148
b0107	1386	1337.2	1198	119.783	0.189	0.00157785		b3429	b0107
b3485	1125	1076.2	2157	267.973	0.423	0.00157852		b2009	b3485
b4145	870	821.2	2113	344.02	0.547	0.00159002		b3306	b4145
b0060	2352	2303.2	1968	114.242	0.182	0.00159311		b2901	b0060
b0645	708	659.2	164	33.2629	0.053	0.00159337		b0077	b0645
b2718	411	362.2	288	106.311	0.171	0.00160849		b3985	b2718
b1948	738	689.2	4547	882.09	1.42	0.00160981		b3926	b1948
b4399	1425	1376.2	1921	186.629	0.301	0.00161283		b2872	b4399
b2603	519	470.2	1120	318.47	0.522	0.00163909		b2169	b2603
b0970	660	611.2	2249	491.971	0.808	0.00164237		b4255	b0970
b4201	315	266.2	2125	1067.29	1.76	0.00164904		b4021	b4201
b2123	462	413.2	354	114.545	0.19	0.00165874		b2320	b2123
b3656	2319	2270.2	1775	104.536	0.174	0.0016645		b0115	b3656
b1947	366	317.2	2846	1199.6	2.01	0.00167556		b2149	b1947
b3665	1767	1718.2	1606	124.97	0.211	0.00168841		b0865	b3665
b2761	2667	2618.2	1384	70.6751	0.12	0.00169791		b0954	b2761
b0027	495	446.2	1944	582.505	0.992	0.00170299		b1693	b0027
b1994	1017	968.2	1188.84	164.169	0.281	0.00171165		b3294	b1994
b0251	444	395.2	237	80.1797	0.138	0.00172113		b2323	b0251
b0130	1230	1181.2	2237	253.207	0.441	0.00174166		b3347	b0130
b4318	531	482.2	242	67.0998	0.117	0.00174367		b3361	b4318
b3151	1041	992.2	1893	255.085	0.459	0.0017994		b0888	b3151
b1439	1407	1358.2	1760	173.254	0.312	0.00180082		b0123	b1439
b1212	834	785.2	1053	179.3	0.324	0.00180703		b3176	b1212
b2556	1428	1379.2	2451	237.602	0.43	0.00180975		b0805	b2556
b0731	1977	1928.2	278	19.2764	0.035	0.00181569		b1461	b0731
b3474	1050	1001.2	585	78.1211	0.142	0.00181769		b1638	b3474
b2399	393	344.2	1033	401.257	0.732	0.00182427		b0394	b2399
b0215	732	683.2	1862	364.389	0.669	0.00183595		b1651	b0215
b3515	729	680.2	1405	276.168	0.511	0.00185032		b2599	b3515
b3898	1071	1022.2	419	54.8039	0.102	0.00186118		b3863	b3898
b1672	648	599.2	231	51.5434	0.096	0.00186251		b3168	b1672
b0498	369	320.2	130	54.2819	0.102	0.00187908		b2137	b0498
b4066	1293	1244.2	297	31.9153	0.06	0.00187998		b2891	b4066
b1750	711	662.2	528	106.605	0.201	0.00188547		b4213	b1750
b2544	873	824.2	491	79.6493	0.151	0.00189581		b0390	b2544
b2971	411	362.2	542	200.071	0.38	0.00189933		b1827	b2971
b0777	756	707.2	1458	275.644	0.526	0.00190826		b3313	b0777
b0543	333	284.2	492	231.459	0.443	0.00191395		b1603	b0543
b3567	1542	1493.2	1554	139.145	0.269	0.00193324		b3087	b3567
b3822	1830	1781.2	4059	304.677	0.594	0.00194961		b2531	b3822
b2010	1167	1118.2	810	96.8498	0.189	0.00195148		b0435	b2010
b2570	480	431.2	1715	531.764	1.04	0.00195575		b2023	b2570
b0089	1245	1196.2	3957	442.278	0.865	0.00195578		b3117	b0089
b3358	2103	2054.2	6205	403.861	0.791	0.00195859		b1207	b3358
b0752	942	893.2	3645	545.61	1.07	0.00196111		b3125	b0752
b0509	879	830.2	154	24.8011	0.049	0.00197572		b2085	b0509
b3905	837	788.2	348	59.0304	0.117	0.00198203		b2022	b3905
b0622	561	512.2	345	90.056	0.179	0.00198765		b3847	b0622
b4293	522	473.2	682	192.696	0.385	0.00199797		b2924	b4293
b4287	768	719.2	437	81.2391	0.164	0.00201873		b3251	b4287
b1075	696	647.2	6349	1311.6	2.67	0.00203568		b0480	b1075
b0428	891	842.2	4711	747.878	1.53	0.00204579		b3295	b0428
b0486	1293	1244.2	627	67.3768	0.138	0.00204818		b2296	b0486
b2158	1050	1001.2	555	74.1149	0.152	0.00205087		b0727	b2158
b2631	372	323.2	1128	466.628	0.963	0.00206374		b0880	b2631
b2364	936	887.2	659	99.3109	0.205	0.00206422		b0053	b2364
b1865	453	404.2	1580	522.63	1.08	0.00206647		b4323	b1865
b0564	750	701.2	1527	291.159	0.604	0.00207447		b0023	b0564
b4385	1332	1283.2	2367	246.625	0.515	0.00208819		b1908	b4385
b4018	825	776.2	3385	583.067	1.22	0.00209238		b1864	b4018
b2210	1647	1598.2	5662	473.666	1	0.00211119		b2217	b2210
b1878	393	344.2	1548	601.303	1.27	0.00211208		b1329	b1878
b1019	1272	1223.2	1490	162.863	0.344	0.0021122		b2234	b1019
b3585	975	926.2	695	100.326	0.213	0.00212308		b4303	b3585
b0933	768	719.2	491	91.2778	0.194	0.00212538		b2508	b0933
b1391	498	449.2	169	50.3014	0.108	0.00214706		b3995	b1391
b0505	483	434.2	213	65.5878	0.141	0.00214979		b0642	b0505
b1630	1059	1010.2	1881	248.951	0.54	0.0021691		b3957	b1630
b0781	990	941.2	3304	469.344	1.02	0.00217325		b0884	b0781
b3327	1197	1148.2	600	69.8662	0.152	0.00217559		b0710	b3327
b2130	1158	1109.2	244	29.4112	0.064	0.00217604		b0929	b2130
b3578	1278	1229.2	392	42.638	0.093	0.00218115		b2421	b3578
b2378	921	872.2	1326	203.264	0.446	0.00219419		b4211	b2378
b1752	708	659.2	446	90.4588	0.199	0.0021999		b3735	b1752
b2944	498	449.2	981	291.986	0.644	0.00220559		b1658	b2944
b0842	1233	1184.2	1734	195.775	0.432	0.00220661		b2898	b0842
b2542	1203	1154.2	469	54.3281	0.12	0.0022088		b1713	b2542
b0718	2448	2399.2	617	34.3836	0.076	0.00221036		b0451	b0718
b2565	729	680.2	1803	354.399	0.795	0.00224323		b2450	b2565
b1443	795	746.2	114	20.426	0.046	0.00225203		b0953	b1443
b0224	741	692.2	2706	522.672	1.18	0.00225763		b3384	b0224
b0360	366	317.2	200.557	84.5353	0.191	0.00225941		b0680	b0360
b1403	366	317.2	200.557	84.5353	0.191	0.00225941		b3401	b1403
b1997	366	317.2	200.557	84.5353	0.191	0.00225941		b1178	b1997
b2861	366	317.2	200.557	84.5353	0.191	0.00225941		b0674	b2861
b3044	366	317.2	200.557	84.5353	0.191	0.00225941		b1641	b3044
b4272	366	317.2	200.557	84.5353	0.191	0.00225941		b3610	b4272
b3700	1074	1025.2	2290	298.648	0.676	0.00226353		b3430	b3700
b3159	879	830.2	471	75.8528	0.172	0.00226755		b3775	b3159
b2226	1650	1601.2	495	41.3326	0.094	0.00227423		b0819	b2226
b1397	1206	1157.2	407	47.024	0.107	0.00227543		b2231	b1397
b0319	864	815.2	155	25.4215	0.058	0.00228153		b2585	b0319
b3645	825	776.2	411	70.7948	0.162	0.0022883		b3221	b3645
b1491	1320	1271.2	1785	187.74	0.431	0.00229573		b2507	b1491
b1396	423	374.2	46	16.4357	0.038	0.00231204		b1727	b1396
b3685	1662	1613.2	3084	255.599	0.599	0.00234351		b3233	b3685
b1843	657	608.2	1437	315.896	0.743	0.00235204		b3939	b1843
b2073	660	611.2	129	28.2189	0.067	0.0023743		b0973	b2073
b3329	510	461.2	119	34.4978	0.082	0.00237696		b0026	b3329
b0836	384	335.2	400	159.547	0.381	0.00238801		b0596	b0836
b0852	903	854.2	1582	247.617	0.592	0.00239079		b1521	b0852
b0341	1155	1106.2	1908	230.61	0.552	0.00239365		b0221	b0341
b4230	1026	977.2	262	35.8468	0.086	0.0023991		b2400	b4230
b0298	300	251.2	183.4	97.6142	0.235	0.00240744		b0145	b0298
b0373	300	251.2	183.4	97.6142	0.235	0.00240744		b1199	b0373
b0540	300	251.2	183.4	97.6142	0.235	0.00240744		b2697	b0540
b1027	300	251.2	183.4	97.6142	0.235	0.00240744		b4024	b1027
b0700	4194	4145.2	1802.83	58.1492	0.14	0.0024076		b2525	b0700
b4279	1218	1169.2	198	22.6417	0.055	0.00242915		b0891	b4279
b0457	1551	1502.2	1954	173.912	0.424	0.00243801		b4108	b0457
b0583	621	572.2	372	86.9217	0.212	0.00243898		b3994	b0583
b1054	921	872.2	2020	309.648	0.757	0.00244471		b3936	b1054
b3801	1656	1607.2	584	48.5821	0.119	0.00244946		b2553	b3801
b0020	906	857.2	1238	193.095	0.473	0.00244957		b3440	b0020
b2184	1761	1712.2	1384	108.072	0.267	0.00247058		b2579	b2184
b4159	3324	3275.2	4698	191.782	0.477	0.0024872		b0109	b4159
b3582	861	812.2	144	23.7046	0.059	0.00248897		b1818	b3582
b0368	852	803.2	669	111.362	0.28	0.00251432		b3183	b0368
b4225	351	302.2	810	358.364	0.902	0.00251699		b4411	b4225
b0696	573	524.2	265	67.5899	0.171	0.00252996		b1414	b0696
b1484	987	938.2	198	28.2165	0.072	0.0025517		b3612	b1484
b4557	258	209.2	1459.16	932.554	2.38	0.00255213		b0154	b4557
b3621	960	911.2	3059	448.848	1.15	0.00256211		b4172	b3621
b0799	2151	2102.2	1714	109.011	0.281	0.00257772		b0660	b0799
b0603	903	854.2	493	77.165	0.199	0.00257889		b2107	b0603
b3243	930	881.2	1428	216.664	0.559	0.00258003		b1033	b3243
b1772	948	899.2	112	16.6531	0.043	0.0025821		b2951	b1772
b2928	714	665.2	1073	215.665	0.557	0.00258271		b0684	b2928
b0363	1197	1148.2	533	62.0644	0.163	0.0026263		b2903	b0363
b3196	978	929.2	2287	329.071	0.873	0.00265292		b3922	b3196
b1025	1359	1310.2	1110	113.271	0.301	0.00265734		b3736	b1025
b0217	786	737.2	437	79.2555	0.211	0.00266228		b3725	b0217
b3536	1572	1523.2	3284	288.257	0.77	0.00267123		b3180	b3536
b2219	1827	1778.2	847	63.6848	0.171	0.0026851		b0243	b2219
b3555	291	242.2	120	66.2431	0.179	0.00270217		b1541	b3555
b2504	192	143.2	707	660.1	1.79	0.00271171		b1719	b2504
b3103	366	317.2	505	212.859	0.578	0.00271541		b2036	b3103
b2602	366	317.2	196	82.6145	0.225	0.00272349		b3764	b2602
b0191	423	374.2	759	271.188	0.74	0.00272873		b1923	b0191
b0640	1032	983.2	3440	467.789	1.28	0.00273628		b0389	b0640
b0619	1659	1610.2	1086	90.1744	0.247	0.00273914		b3644	b0619
b4112	1092	1043.2	4875	624.799	1.72	0.00275289		b0608	b4112
b3817	381	332.2	627	252.349	0.697	0.00276205		b1035	b3817
b1606	723	674.2	1798	356.561	0.987	0.00276811		b3363	b1606
b1734	1353	1304.2	390	39.981	0.111	0.00277632		b1179	b1734
b4268	564	515.2	233	60.4663	0.168	0.00277841		b0028	b4268
b4481	1080	1031.2	1842	238.825	0.667	0.00279284		b4154	b4481
b0771	2262	2213.2	1267	76.5401	0.215	0.00280899		b1729	b0771
b3214	765	716.2	478	89.2333	0.251	0.00281285		b0606	b3214
b2709	1515	1466.2	1142	104.137	0.293	0.0028136		b2959	b2709
b3395	780	731.2	449	82.1	0.231	0.00281364		b0463	b3395
b4474	831	782.2	298	50.9368	0.144	0.00282703		b1101	b4474
b1370	981	932.2	558.913	80.162	0.228	0.00284424		b0773	b1370
b0402	1374	1325.2	2078	209.651	0.597	0.00284759		b0610	b0402
b1833	1284	1235.2	1533	165.935	0.473	0.00285051		b4263	b1833
b0252	822	773.2	420.692	72.7454	0.208	0.00285929		b3554	b0252
b4083	1986	1937.2	712	49.1404	0.141	0.00286933		b0723	b4083
b0921	786	737.2	2044	370.705	1.07	0.00288639		b1043	b0921
b1195	255	206.2	63	40.8494	0.118	0.00288866		b0763	b1195
b0343	1254	1205.2	4239	470.259	1.36	0.00289202		b2790	b0343
b3954	852	803.2	865	143.988	0.422	0.0029308		b3256	b3954
b0996	1173	1124.2	238	28.3052	0.083	0.00293232		b4506	b0996
b2509	1371	1322.2	5381	544.125	1.6	0.0029405		b0740	b2509
b2841	1419	1370.2	1015	99.041	0.292	0.00294827		b0484	b2841
b3334	462	413.2	321	103.867	0.307	0.0029557		b0908	b3334
b3943	906	857.2	900	140.376	0.415	0.00295635		b1018	b3943
b4004	1326	1277.2	1361	142.473	0.423	0.00296898		b0686	b4004
b0464	648	599.2	1409	314.393	0.936	0.00297717		b0268	b0464
b2930	966	917.2	350	51.0196	0.153	0.00299885		b0571	b2930
b1645	2013	1964.2	1787	121.639	0.365	0.00300068		b1637	b1645
b2045	1281	1232.2	273	29.622	0.089	0.00300452		b1537	b2045
b0293	588	539.2	453	112.326	0.338	0.0030091		b3553	b0293
b2992	489	440.2	382	116.024	0.35	0.00301662		b1040	b2992
b0613	879	830.2	212	34.1418	0.103	0.00301683		b1778	b0613
b4309	981	932.2	905	129.799	0.394	0.00303546		b1718	b4309
b1345	1236	1187.2	476	53.6063	0.163	0.00304069		b2809	b1345
b1553	498	449.2	128	38.0981	0.116	0.00304477		b3185	b1553
b4484	501	452.2	1892	559.402	1.71	0.00305684		b2086	b4484
b1868	819	770.2	827	143.561	0.44	0.0030649		b2679	b1868
b3207	633	584.2	1380	315.828	0.972	0.00307762		b0356	b3207
b0281	1401	1352.2	2055	203.191	0.627	0.00308577		b1232	b0281
b3143	696	647.2	348	71.8909	0.222	0.00308801		b0419	b3143
b3013	927	878.2	766	116.619	0.361	0.00309555		b1680	b3013
b2214	1056	1007.2	904	120.001	0.373	0.00310831		b0439	b2214
b1708	465	416.2	1177	378.101	1.18	0.00312086		b0724	b1708
b1483	927	878.2	606	92.2598	0.288	0.00312162		b3067	b1483
b2326	549	500.2	1100	294.024	0.918	0.00312219		b1662	b2326
b2160	1089	1040.2	890	114.395	0.358	0.00312951		b0469	b2160
b2785	1302	1253.2	2206	235.352	0.739	0.00313998		b1764	b2785
b0751	720	671.2	3626	722.286	2.27	0.0031428		b1462	b0751
b1698	939	890.2	180	27.0345	0.085	0.00314413		b0918	b1698
b0380	213	164.2	530	431.555	1.36	0.00315139		b0207	b0380
b2774	786	737.2	155	28.1112	0.089	0.003166		b0002	b2774
b0375	624	575.2	540	125.519	0.398	0.00317083		b1678	b0375
b2775	1278	1229.2	634	68.9604	0.219	0.00317574		b1846	b2775
b0926	549	500.2	2294	613.173	1.96	0.00319649		b0441	b0926
b2466	1044	995.2	1678	225.432	0.721	0.0031983		b1780	b2466
b4478	1149	1100.2	378	45.936	0.147	0.0032001		b0526	b4478
b1078	783	734.2	6176	1124.67	3.63	0.00322761		b2947	b1078
b1620	1029	980.2	529	72.1563	0.233	0.0032291		b2511	b1620
b0289	711	662.2	541	109.23	0.353	0.00323171		b3706	b0289
b2050	1224	1175.2	221	25.1428	0.082	0.00326137		b4147	b2050
b3496	1470	1421.2	1033	97.1803	0.318	0.00327227		b1091	b3496
b0350	810	761.2	196	34.4263	0.113	0.00328237		b1059	b0350
b2335	513	464.2	206	59.3329	0.195	0.00328654		b1224	b2335
b4109	2229	2180.2	2949	180.847	0.596	0.0032956		b2957	b4109
b1293	966	917.2	1233	179.735	0.594	0.00330487		b3450	b1293
b1759	408	359.2	894	332.763	1.1	0.00330566		b1056	b1759
b2719	768	719.2	270	50.1935	0.166	0.0033072		b3114	b2719
b3131	810	761.2	2916	512.179	1.7	0.00331915		b3156	b3131
b3712	750	701.2	993	189.339	0.629	0.00332208		b2834	b3712
b4120	1422	1373.2	1242	120.926	0.403	0.00333262		b1048	b4120
b1278	765	716.2	1123	209.642	0.699	0.00333426		b2025	b1278
b2748	312	263.2	1411	716.761	2.42	0.0033763		b0581	b2748
b2487	1668	1619.2	570	47.066	0.16	0.00339948		b1105	b2487
b3627	1020	971.2	1461	201.129	0.684	0.0034008		b3052	b3627
b2196	1944	1895.2	1345	94.8856	0.323	0.0034041		b1490	b2196
b4080	1467	1418.2	358	33.7504	0.115	0.00340737		b2330	b4080
b4337	1233	1184.2	607	68.5325	0.234	0.00341444		b1684	b4337
b3383	906	857.2	570	88.9049	0.304	0.00341938		b3186	b3383
b2474	2016	1967.2	3027	205.73	0.704	0.00342196		b3512	b2474
b1559	753	704.2	322	61.1354	0.21	0.003435		b1552	b1559
b2760	1509	1460.2	345	31.5893	0.109	0.00345054		b3029	b2760
b0314	2034	1985.2	2018	135.91	0.47	0.00345817		b0357	b0314
b2728	273	224.2	504	300.558	1.04	0.00346023		b2514	b2728
b1106	825	776.2	1071	184.48	0.639	0.00346379		b3204	b1106
b4313	597	548.2	872	212.672	0.737	0.00346543		b3191	b4313
b0284	2199	2150.2	521	32.396	0.113	0.00348808		b0287	b0284
b3022	297	248.2	440	237.02	0.83	0.00350181		b3034	b3022
b2510	216	167.2	1347	1077.12	3.78	0.00350936		b0726	b2510
b2395	2190	2141.2	3573	223.105	0.783	0.00350956		b0870	b2395
b2307	717	668.2	1139	227.903	0.801	0.00351465		b1225	b2307
b3262	885	836.2	792	126.633	0.447	0.00352989		b2513	b3262
b0039	1143	1094.2	540	65.9827	0.233	0.00353123		b1084	b0039
b4136	1698	1649.2	2706	219.375	0.776	0.00353732		b1882	b4136
b2177	1815	1766.2	2883	218.242	0.772	0.00353736		b3605	b2177
b1609	1302	1253.2	3017	321.876	1.14	0.00354174		b0864	b1609
b3353	1023	974.2	1542	211.626	0.751	0.00354871		b4232	b3353
b4030	411	362.2	410	151.345	0.54	0.00356801		b2344	b4030
b0537	1164	1115.2	3706	444.31	1.59	0.00357858		b1897	b0537
b1576	192	143.2	46	42.9485	0.154	0.00358569		b2303	b1576
b0624	384	335.2	755	301.145	1.08	0.00358631		b3991	b0624
b2015	930	881.2	1148	174.181	0.626	0.00359396		b3871	b2015
b1674	627	578.2	143	33.0667	0.119	0.00359879		b3634	b1674
b2100	966	917.2	631	91.9811	0.332	0.00360944		b3523	b2100
b0038	1218	1169.2	365	41.7385	0.151	0.00361776		b4407	b0038
b0401	1320	1271.2	3599	378.531	1.37	0.00361925		b1203	b0401
b3691	1293	1244.2	516	55.4489	0.201	0.00362496		b2916	b3691
b1859	786	737.2	1372	248.83	0.904	0.003633		b4354	b1859
b0638	612	563.2	1492	354.193	1.29	0.00364208		b2235	b0638
b0313	588	539.2	1066	264.326	0.965	0.00365079		b0112	b0313
b4374	678	629.2	1815	385.675	1.42	0.00368186		b3342	b4374
b2075	3123	3074.2	1551	67.4548	0.249	0.00369136		b0168	b2075
b1503	504	455.2	81	23.7912	0.088	0.00369885		b4097	b1503
b0083	366	317.2	1632	687.892	2.55	0.00370698		b1667	b0083
b3484	1137	1088.2	839.113	103.097	0.384	0.00372465		b2281	b3484
b2753	1038	989.2	1479	199.902	0.746	0.00373183		b1642	b2753
b0808	2226	2177.2	1116	68.5329	0.256	0.00373543		b3699	b0808
b0152	891	842.2	794	126.049	0.473	0.00375251		b3311	b0152
b4357	915	866.2	393	60.6607	0.228	0.00375861		b1377	b4357
b1931	669	620.2	217	46.7801	0.176	0.00376228		b4258	b1931
b2044	1221	1172.2	330	37.6396	0.142	0.00377262		b2042	b2044
b0793	1134	1085.2	910	112.115	0.423	0.00377291		b1917	b0793
b2769	861	812.2	325	53.5	0.202	0.0037757		b1832	b2769
b3404	1353	1304.2	2758	282.737	1.07	0.00378444		b1867	b3404
b1384	906	857.2	602	93.8961	0.357	0.00380207		b3464	b1384
b0305	855	806.2	301	49.918	0.19	0.00380624		b4055	b0305
b1585	711	662.2	1296	261.667	1	0.00382165		b1188	b1585
b0339	660	611.2	272	59.5002	0.228	0.00383192		b3611	b0339
b2067	3318	3269.2	4120	168.496	0.646	0.00383392		b0438	b2067
b0847	1686	1637.2	2126	173.618	0.669	0.00385329		b0434	b0847
b4118	909	860.2	751	116.728	0.451	0.00386368		b0597	b4118
b3525	768	719.2	7653	1422.71	5.51	0.00387289		b4122	b3525
b0612	1464	1415.2	693	65.4709	0.255	0.00389486		b4160	b0612
b3575	999	950.2	288	40.5238	0.158	0.00389894		b0159	b3575
b2710	1440	1391.2	457	43.9197	0.173	0.00393901		b4144	b2710
b0775	1041	992.2	2123	286.078	1.13	0.00394997		b0171	b0775
b1884	861	812.2	4998	822.747	3.26	0.00396234		b1518	b1884
b2604	1227	1178.2	1520	172.488	0.685	0.00397129		b3068	b2604
b2271	972	923.2	306	44.3158	0.176	0.0039715		b4168	b2271
b3531	1107	1058.2	490	61.9101	0.246	0.0039735		b2431	b3531
b2058	489	440.2	154	46.7739	0.186	0.00397658		b3297	b2058
b2918	996	947.2	263	37.1234	0.148	0.0039867		b0945	b2918
b1960	471	422.2	783	247.957	0.992	0.00400069		b3349	b1960
b4133	1539	1490.2	833	74.7366	0.299	0.00400072		b2954	b4133
b3629	936	887.2	1323	199.375	0.799	0.00400752		b1273	b3629
b4359	2292	2243.2	6447	384.258	1.54	0.00400772		b0424	b4359
b3896	1056	1007.2	383	50.8412	0.205	0.00403216		b0827	b3896
b0315	1089	1040.2	1967	252.825	1.02	0.00403441		b0369	b0315
b2575	738	689.2	2425	470.435	1.91	0.00406007		b3833	b2575
b0885	705	656.2	1534	312.552	1.27	0.00406332		b3866	b0885
b4455	153	104.2	42	53.8909	0.22	0.00408232		b0241	b4455
b3014	258	209.2	283	180.866	0.742	0.00410248		b1881	b3014
b2180	1590	1541.2	4800	416.404	1.71	0.00410659		b0963	b2180
b0148	2430	2381.2	3008	168.894	0.694	0.00410909		b0127	b0148
b3269	1182	1133.2	568	67.0154	0.276	0.00411846		b2426	b3269
b2321	996	947.2	1500	211.73	0.876	0.00413734		b0452	b2321
b3240	1968	1919.2	915	63.7432	0.264	0.00414162		b2893	b3240
b2820	3543	3494.2	4741	181.408	0.752	0.00414535		b0592	b2820
b3601	588	539.2	2197	544.77	2.26	0.00414854		b1983	b3601
b4081	2052	2003.2	748	49.9241	0.208	0.00416632		b2581	b4081
b2956	1008	959.2	544	75.8268	0.316	0.00416739		b2016	b2956
b3130	465	416.2	1210	388.702	1.62	0.00416772		b0632	b3130
b0262	1047	998.2	433	57.9967	0.243	0.00418989		b2675	b0262
b4169	1338	1289.2	2552	264.663	1.11	0.00419401		b2428	b4169
b4317	2637	2588.2	2065	106.673	0.448	0.00419975		b2286	b4317
b2088	300	251.2	183.4	97.6142	0.41	0.00420021		b3255	b2088
b2175	567	518.2	3817	984.822	4.14	0.00420381		b1876	b2175
b1343	1374	1325.2	988	99.6801	0.425	0.00426364		b2319	b1343
b2076	3078	3029.2	1673	73.8416	0.315	0.00426589		b0508	b2076
b0845	1209	1160.2	899	103.6	0.443	0.00427606		b2342	b0845
b0832	912	863.2	896	138.781	0.595	0.00428733		b1187	b0832
b3668	1503	1454.2	2264	208.154	0.893	0.00429009		b0851	b3668
b3635	810	761.2	1415	248.537	1.07	0.00430519		b0683	b3635
b2627	2190	2141.2	2402	149.985	0.649	0.0043271		b1286	b2627
b2410	999	950.2	1801	253.415	1.1	0.00434071		b0098	b2410
b2470	3114	3065.2	1499	65.3847	0.284	0.00434352		b4208	b2470
b3473	1218	1169.2	2494	285.194	1.24	0.00434792		b2301	b3473
b2260	1356	1307.2	1128	115.372	0.503	0.00435981		b2804	b2260
b0173	1197	1148.2	2653	308.925	1.35	0.00436999		b3287	b0173
b2120	2280	2231.2	437	26.1864	0.115	0.00439159		b0783	b2120
b1529	666	617.2	546	118.277	0.52	0.00439646		b2799	b1529
b1844	663	614.2	1537	334.578	1.48	0.00442348		b2904	b1844
b2506	540	491.2	429	116.77	0.518	0.00443607		b1746	b2506
b3678	1494	1445.2	679	62.8167	0.279	0.00444149		b4511	b3678
b4326	393	344.2	400	155.375	0.692	0.00445374		b2870	b4326
b2211	1644	1595.2	2397	200.903	0.902	0.00448973		b3703	b2211
b1632	696	647.2	968	199.972	0.901	0.00450563		b2659	b1632
b2174	714	665.2	875	175.869	0.798	0.00453747		b4064	b2174
b3571	2031	1982.2	966	65.1573	0.296	0.00454285		b3771	b3571
b0093	831	782.2	3650	623.89	2.85	0.00456811		b3261	b0093
b1691	1266	1217.2	117	12.8516	0.059	0.00459087		b4234	b1691
b1628	579	530.2	1036	261.248	1.2	0.00459334		b3409	b1628
b4463	1455	1406.2	482	45.8282	0.212	0.00462597		b0820	b4463
b1925	411	362.2	2673	986.697	4.57	0.00463161		b4392	b1925
b1222	1797	1748.2	1951	149.21	0.692	0.00463776		b2610	b1222
b2265	1296	1247.2	2124	227.694	1.06	0.00465537		b2316	b2265
b2163	660	611.2	104	22.7501	0.106	0.00465932		b2909	b2163
b2548	984	935.2	258	36.8849	0.172	0.00466315		b3362	b2548
b2278	1842	1793.2	6261	466.819	2.18	0.0046699		b2283	b2278
b3935	2199	2150.2	2316	144.01	0.674	0.00468023		b3617	b3935
b0618	1059	1010.2	452	59.8225	0.28	0.00468051		b3190	b0618
b1385	1500	1451.2	728	67.0714	0.314	0.00468158		b0917	b1385
b1113	963	914.2	573	83.8005	0.394	0.00470164		b0126	b1113
b1285	1986	1937.2	1254	86.5478	0.409	0.00472571		b3602	b1285
b0142	480	431.2	1960	607.73	2.88	0.00473895		b2300	b0142
b2360	825	776.2	200	34.45	0.164	0.00476052		b3472	b2360
b3624	852	803.2	902	150.147	0.715	0.004762		b3318	b3624
b3603	1656	1607.2	1029	85.6009	0.408	0.00476631		b3178	b3603
b3719	1170	1121.2	387	46.1489	0.221	0.00478885		b0677	b3719
b0376	1158	1109.2	1847	222.633	1.07	0.00480612		b1109	b0376
b4346	1380	1331.2	1635	164.213	0.79	0.00481082		b1583	b4346
b2736	909	860.2	458	71.1868	0.343	0.00481831		b1128	b2736
b4215	939	890.2	581	87.2613	0.421	0.00482459		b1275	b4215
b4044	1380	1331.2	1718	172.549	0.836	0.004845		b4393	b4044
b2625	1410	1361.2	485	47.6379	0.232	0.00487007		b4002	b2625
b2894	897	848.2	1808	284.992	1.39	0.00487733		b0199	b2894
b0635	1902	1853.2	5737	413.9	2.02	0.00488041		b1976	b0635
b2256	891	842.2	2913	462.443	2.26	0.00488709		b4174	b2256
b0155	1422	1373.2	2247	218.777	1.07	0.00489082		b3836	b0155
b2702	564	515.2	79	20.5014	0.101	0.00492649		b0956	b2702
b2251	426	377.2	830	294.198	1.46	0.00496264		b0849	b2251
b0837	1116	1067.2	713	89.3258	0.444	0.00497057		b0181	b0837
b2380	1698	1649.2	1493	121.037	0.603	0.00498195		b0565	b2380
b0418	519	470.2	2026	576.09	2.88	0.00499922		b0411	b0418
b1771	981	932.2	244	34.9956	0.175	0.00500063		b3929	b1771
b3680	894	845.2	481	76.0885	0.381	0.00500733		b2477	b3680
b0335	1887	1838.2	472	34.3307	0.172	0.00501009		b1519	b0335
b2740	1365	1316.2	922	93.6574	0.472	0.00503964		b3428	b2740
b2043	1395	1346.2	842	83.6249	0.422	0.00504634		b1580	b2043
b2277	1530	1481.2	4329	390.757	1.98	0.00506709		b2564	b2277
b1291	993	944.2	1318	186.631	0.951	0.00509562		b4260	b1291
b4472	3801	3752.2	8727	310.965	1.59	0.00511312		b1646	b4472
b3693	879	830.2	365	58.7819	0.301	0.00512062		b0741	b3693
b4003	1398	1349.2	652	64.6107	0.331	0.00512299		b2167	b4003
b0806	261	212.2	113	71.1978	0.365	0.00512656		b1380	b0806
b2628	1617	1568.2	2207	188.163	0.967	0.00513916		b2306	b2628
b3063	1464	1415.2	1074	101.466	0.522	0.00514458		b3885	b3063
b2151	1041	992.2	691	93.1134	0.481	0.00516574		b1792	b2151
b3659	1185	1136.2	513	60.3665	0.312	0.00516843		b3500	b3659
b0377	1221	1172.2	1404	160.14	0.829	0.00517672		b0410	b0377
b4311	717	668.2	304	60.8275	0.315	0.00517858		b4058	b4311
b2920	1479	1430.2	727	67.9627	0.352	0.00517931		b4554	b2920
b1476	654	605.2	166	36.6727	0.19	0.00518097		b3729	b1476
b3675	363	314.2	318	135.318	0.705	0.00520995		b1446	b3675
b2201	624	575.2	411	95.5336	0.5	0.00523376		b1295	b2201
b1193	612	563.2	3649	866.252	4.54	0.00524097		b4088	b1193
b1338	1311	1262.2	189	20.0201	0.105	0.00524473		b2938	b1338
b0342	612	563.2	1947	462.207	2.45	0.00530066		b0384	b0342
b2896	408	359.2	1702	633.514	3.37	0.00531954		b2239	b2896
b2559	504	455.2	1550	455.263	2.44	0.00535954		b3133	b2559
b4334	768	719.2	317	58.9309	0.316	0.00536221		b3099	b4334
b2737	1167	1118.2	830	99.2411	0.533	0.00537076		b2958	b2737
b3475	588	539.2	1148	284.659	1.53	0.00537485		b0910	b3475
b1959	921	872.2	751	115.122	0.62	0.00538559		b2299	b1959
b1941	1374	1325.2	8445	852.023	4.6	0.00539892		b3865	b1941
b2933	1389	1340.2	306	30.5271	0.165	0.00540503		b3146	b2933
b0291	2526	2477.2	1107	59.7475	0.324	0.00542282		b1953	b0291
b1869	396	347.2	1091	420.125	2.28	0.00542696		b0529	b1869
b4146	1029	980.2	1750	238.702	1.3	0.00544612		b3724	b4146
b3811	897	848.2	2386	376.102	2.05	0.00545065		b3035	b3811
b0824	900	851.2	237	37.2263	0.203	0.00545313		b2684	b0824
b3579	987	938.2	135	19.2385	0.105	0.00545781		b2569	b3579
b0546	798	749.2	590	105.29	0.576	0.0054706		b1511	b0546
b4290	903	854.2	637	99.7041	0.546	0.0054762		b2312	b4290
b1669	813	764.2	346	60.5344	0.333	0.005501		b0125	b1669
b3478	834	785.2	260	44.2717	0.244	0.00551142		b2988	b3478
b4106	789	740.2	122	22.0366	0.122	0.00553624		b3279	b4106
b3653	1206	1157.2	1498	173.076	0.964	0.00556981		b3201	b3653
b3726	891	842.2	719	114.142	0.636	0.00557201		b2668	b3726
b1457	483	434.2	321	98.8436	0.554	0.00560481		b0242	b1457
b0856	954	905.2	573	84.6337	0.477	0.00563605		b1768	b0856
b2636	444	395.2	131	44.3188	0.25	0.00564095		b2576	b2636
b2203	450	401.2	118	39.3237	0.222	0.00564545		b0814	b2203
b0780	909	860.2	2401	373.186	2.12	0.00568081		b4041	b0780
b0834	1329	1280.2	1315	137.335	0.781	0.00568682		b3259	b0834
b2059	840	791.2	280	47.3157	0.271	0.00572749		b3118	b2059
b0644	978	929.2	691	99.4265	0.57	0.00573288		b2418	b0644
b0732	2634	2585.2	1428	73.8528	0.424	0.00574115		b2287	b0732
b0840	759	710.2	2270	427.345	2.46	0.00575647		b1887	b0840
b1485	897	848.2	276	43.5055	0.251	0.00576939		b0804	b1485
b2726	351	302.2	160	70.7879	0.413	0.00583433		b3803	b2726
b3934	1026	977.2	2114	289.238	1.69	0.00584294		b1687	b3934
b0146	705	656.2	1304	265.69	1.56	0.0058715		b2039	b0146
b0798	483	434.2	277	85.2949	0.503	0.00589719		b0585	b0798
b0158	801	752.2	1259	223.782	1.32	0.0058986		b1623	b0158
b3589	1152	1103.2	305	36.964	0.219	0.00592468		b2905	b3589
b1938	1659	1610.2	14025	1164.54	6.9	0.00592509		b0187	b1938
b4212	381	332.2	287	115.509	0.685	0.00593027		b3454	b4212
b1889	927	878.2	7090	1079.41	6.43	0.00595696		b0923	b1889
b4364	771	722.2	582	107.745	0.642	0.00595851		b2516	b4364
b3915	903	854.2	2498	390.99	2.33	0.00595923		b1886	b3915
b0479	1221	1172.2	781	89.0805	0.535	0.0060058		b3513	b0479
b2887	1920	1871.2	653	46.658	0.281	0.00602255		b3228	b2887
b4331	555	506.2	449	118.593	0.718	0.00605432		b3407	b4331
b0984	2097	2048.2	883	57.6397	0.35	0.0060722		b2512	b0984
b2419	375	326.2	322	131.979	0.803	0.0060843		b1209	b2419
b1125	828	779.2	1609	276.083	1.68	0.00608513		b0882	b1125
b3333	1164	1115.2	922	110.538	0.674	0.00609745		b1117	b3333
b2047	1395	1346.2	226	22.4456	0.137	0.00610365		b2960	b2047
b2427	858	809.2	441	72.8645	0.445	0.00610723		b2187	b2427
b2443	642	593.2	545	122.837	0.751	0.00611379		b1831	b2443
b2797	1368	1319.2	3909	396.176	2.43	0.00613364		b3701	b2797
b2729	1122	1073.2	2368	295.008	1.81	0.00613543		b3055	b2729
b3862	933	884.2	1010	152.723	0.943	0.00617458		b3070	b3862
b0454	390	341.2	603	236.288	1.46	0.0061789		b1087	b0454
b3889	213	164.2	52	42.3412	0.262	0.00618783		b1274	b3889
b2459	804	755.2	143	25.3167	0.157	0.00620144		b1095	b2459
b1337	1446	1397.2	463	44.3053	0.276	0.0062295		b0393	b1337
b0714	792	743.2	1139	204.904	1.28	0.00624683		b0968	b0714
b3909	984	935.2	585	83.6343	0.523	0.00625342		b4179	b3909
b4040	873	824.2	2547	413.171	2.59	0.00626859		b0456	b4040
b1587	2427	2378.2	1267	71.2297	0.447	0.00627547		b2584	b1587
b1596	1254	1205.2	1275	141.444	0.891	0.00629931		b0104	b1596
b2349	1158	1109.2	1658	199.852	1.26	0.00630467		b3888	b2349
b2664	663	614.2	673	146.5	0.926	0.00632082		b1421	b2664
b3747	1869	1820.2	1923	141.252	0.893	0.00632203		b1805	b3747
b1349	810	761.2	306	53.7472	0.34	0.00632591		b2478	b1349
b0960	2154	2105.2	3306	209.963	1.33	0.00633445		b2700	b0960
b1210	1257	1208.2	2713	300.223	1.91	0.00636194		b3390	b1210
b3859	987	938.2	2222	316.652	2.02	0.00637924		b3005	b3859
b3059	618	569.2	1416	332.607	2.14	0.00643402		b2241	b3059
b0366	768	719.2	117	21.7505	0.14	0.00643663		b4537	b0366
b0482	795	746.2	1825	326.995	2.11	0.0064527		b1830	b0482
b2188	1761	1712.2	5727	447.204	2.89	0.00646238		b1782	b2188
b0256	1152	1103.2	1080.02	130.891	0.846	0.00646339		b2304	b0256
b1842	231	182.2	1704	1250.42	8.1	0.00647782		b2593	b1842
b1404	1152	1103.2	1075.99	130.403	0.846	0.00648758		b1014	b1404
b4284	1152	1103.2	1075.99	130.403	0.846	0.00648758		b0121	b4284
b4197	855	806.2	208	34.4948	0.225	0.00652272		b3432	b4197
b2705	780	731.2	225	41.1414	0.269	0.00653843		b1512	b2705
b1879	2079	2030.2	7899	520.195	3.41	0.00655523		b0416	b1879
b4320	903	854.2	832	130.226	0.856	0.00657319		b2594	b4320
b2207	264	215.2	57	35.4133	0.233	0.00657945		b3780	b2207
b1526	882	833.2	504	80.875	0.536	0.00662751		b0515	b1526
b2128	732	683.2	1359	265.953	1.77	0.00665531		b0902	b2128
b4469	2220	2171.2	2580	158.874	1.06	0.00667195		b2617	b4469
b1825	288	239.2	1268	708.747	4.73	0.00667375		b4152	b1825
b2619	477	428.2	1546	482.721	3.24	0.00671195		b0588	b2619
b1542	1461	1412.2	784	74.2255	0.499	0.00672276		b3288	b1542
b1863	522	473.2	1311	370.417	2.5	0.00674915		b3924	b1863
b3773	894	845.2	1113	176.063	1.19	0.00675894		b2439	b3773
b1892	351	302.2	1074	475.164	3.23	0.00679765		b0785	b1892
b2547	1512	1463.2	524	47.8807	0.326	0.00680859		b2515	b2547
b3208	729	680.2	1561	306.831	2.09	0.00681157		b1037	b3208
b1659	933	884.2	890	134.578	0.917	0.00681389		b3616	b1659
b0985	747	698.2	246	47.1073	0.321	0.00681423		b1498	b0985
b3083	315	266.2	182	91.4106	0.624	0.00682634		b3640	b3083
b4464	1368	1319.2	735	74.492	0.509	0.00683295		b1683	b4464
b3367	807	758.2	434	76.5313	0.526	0.006873		b3639	b3367
b3586	1137	1088.2	604	74.2098	0.511	0.00688588		b2165	b3586
b2711	1134	1085.2	344	42.382	0.294	0.00693691		b2827	b2711
b0283	957	908.2	266	39.1592	0.272	0.00694601		b2242	b0283
b0937	576	527.2	168	42.6056	0.296	0.00694744		b3132	b0937
b3508	648	599.2	402	89.699	0.628	0.00700119		b3244	b3508
b0066	699	650.2	1082	222.492	1.56	0.00701149		b2948	b0066
b0099	390	341.2	1137	445.538	3.13	0.00702521		b3727	b0099
b1451	2103	2054.2	1903	123.859	0.871	0.00703219		b2818	b1451
b0113	765	716.2	7478	1396	9.89	0.00708453		b2495	b0113
b1815	1599	1550.2	927	79.9512	0.568	0.00710433		b0352	b1815
b2731	2079	2030.2	875	57.6239	0.41	0.0071151		b3161	b2731
b0815	1584	1535.2	2016	175.573	1.25	0.00711955		b4149	b0815
b0770	1434	1385.2	400	38.6083	0.275	0.00712282		b1177	b0770
b0516	1236	1187.2	533	60.0256	0.432	0.00719693		b3081	b0516
b2181	345	296.2	2237	1009.75	7.27	0.0071998		b0444	b2181
b3415	1317	1268.2	1002	105.636	0.762	0.00721345		b1256	b3415
b3878	2037	1988.2	472	31.7406	0.229	0.00721473		b0489	b3878
b3086	693	644.2	413	85.7161	0.621	0.00724485		b1668	b3086
b3398	2136	2087.2	6819	436.807	3.17	0.00725721		b1284	b3398
b4329	462	413.2	341	110.339	0.801	0.00725945		b3923	b4329
b1534	1188	1139.2	895	105.04	0.765	0.00728294		b1341	b1534
b2912	549	500.2	2214	591.789	4.31	0.007283		b2215	b2912
b2101	747	698.2	879	168.323	1.23	0.00730738		b3940	b2101
b0403	1815	1766.2	1711	129.522	0.947	0.0073115		b2341	b0403
b3066	1746	1697.2	6696	527.492	3.86	0.00731765		b2533	b3066
b3632	1035	986.2	2055	278.599	2.04	0.00732235		b1204	b3632
b1024	2424	2375.2	1268	71.376	0.523	0.00732739		b0177	b1024
b1902	504	455.2	917	269.34	1.98	0.0073513		b3887	b1902
b2384	1038	989.2	208	28.1133	0.207	0.00736306		b2293	b2384
b0318	606	557.2	103	24.7149	0.184	0.0074449		b2500	b0318
b2098	1278	1229.2	258	28.0628	0.209	0.00744758		b2027	b2098
b2126	1686	1637.2	1677	136.951	1.02	0.00744792		b3910	b2126
b2791	783	734.2	936	170.449	1.27	0.00745091		b2113	b2791
b4477	618	569.2	189	44.3946	0.331	0.00745586		b1928	b4477
b3532	2340	2291.2	1211	70.6666	0.529	0.00748586		b3408	b3532
b3613	1260	1211.2	4102	452.807	3.4	0.00750872		b3388	b3613
b0769	1053	1004.2	234	31.1551	0.234	0.00751081		b3526	b0769
b2837	1032	983.2	1478	200.986	1.51	0.00751296		b2079	b2837
b1309	1680	1631.2	245	20.0813	0.151	0.00751943		b4175	b1309
b1297	1419	1370.2	670	65.3768	0.494	0.0075562		b2567	b1297
b3643	717	668.2	2188	437.798	3.31	0.00756056		b4019	b3643
b3652	2082	2033.2	7009	460.903	3.49	0.00757209		b0936	b3652
b0868	1014	965.2	3136	434.402	3.3	0.00759665		b3608	b0868
b2549	3282	3233.2	857	35.439	0.27	0.00761873		b0757	b2549
b0517	1050	1001.2	228	30.4472	0.232	0.00761975		b0687	b0517
b3507	531	482.2	256	70.9816	0.541	0.00762169		b2794	b3507
b3718	723	674.2	537	106.492	0.813	0.00763438		b2132	b3718
b1566	333	284.2	1689	794.582	6.07	0.00763924		b4127	b1566
b2739	777	728.2	311	57.1009	0.437	0.00765312		b0662	b2739
b2001	1533	1484.2	569	51.257	0.393	0.00766725		b2494	b2001
b3900	447	398.2	99	33.2405	0.255	0.00767136		b0059	b3900
b2712	2253	2204.2	1238	75.0936	0.577	0.00768374		b3962	b2712
b0176	1353	1304.2	6105	625.856	4.81	0.00768547		b4194	b0176
b1561	252	203.2	109	71.7193	0.553	0.00771062		b4328	b1561
b0716	1062	1013.2	615	81.1546	0.627	0.00772599		b3541	b0716
b3631	1125	1076.2	2594	322.263	2.49	0.00772661		b1703	b3631
b0404	582	533.2	907	227.431	1.76	0.00773861		b2186	b0404
b2716	1425	1376.2	717	69.658	0.54	0.00775216		b3150	b2716
b3666	1392	1343.2	936	93.1683	0.725	0.00778162		b1422	b3666
b2961	1053	1004.2	1739	231.533	1.81	0.00781746		b4239	b2961
b3848	615	566.2	1428	337.203	2.64	0.00782911		b0227	b3848
b2496	702	653.2	3254	666.046	5.24	0.00786732		b2024	b2496
b3750	966	917.2	2178	317.488	2.51	0.00790581		b2770	b3750
b2782	336	287.2	743	345.89	2.75	0.0079505		b1737	b2782
b2161	1251	1202.2	436.414	48.535	0.386	0.00795302		b3850	b2161
b0877	993	944.2	4696	664.963	5.29	0.00795533		b1427	b0877
b4373	447	398.2	1285	431.455	3.45	0.0079962		b3868	b4373
b3017	1413	1364.2	3815	373.895	2.99	0.0079969		b3997	b3017
b2179	1026	977.2	1124	153.786	1.23	0.00799813		b2065	b2179
b3875	693	644.2	142	29.4714	0.236	0.00800776		b2780	b3875
b2611	792	743.2	2019	363.215	2.91	0.00801178		b2595	b2611
b3441	489	440.2	410	124.528	1	0.00803032		b4187	b3441
b3206	273	224.2	1256	749.01	6.02	0.00803728		b1189	b3206
b1428	981	932.2	606	86.9154	0.707	0.00813435		b3958	b1428
b0997	2547	2498.2	514	27.5086	0.224	0.00814291		b3346	b0997
b4237	465	416.2	457	146.807	1.2	0.008174		b0742	b4237
b3422	1599	1550.2	1163	100.306	0.82	0.00817498		b4360	b3422
b4065	1650	1601.2	1977	165.08	1.35	0.00817785		b3527	b4065
b3220	1128	1079.2	840	104.066	0.857	0.00823516		b3932	b3220
b2441	1362	1313.2	5694	579.722	4.78	0.00824533		b0124	b2441
b3158	996	947.2	765	107.982	0.892	0.00826064		b3291	b3158
b4327	912	863.2	1475	228.462	1.89	0.00827271		b2183	b4327
b0794	1737	1688.2	1844	146.039	1.21	0.00828546		b4189	b0794
b1594	1221	1172.2	2730	311.382	2.58	0.00828564		b3743	b1594
b3039	789	740.2	987	178.279	1.48	0.00830159		b0422	b3039
b1621	1593	1544.2	756	65.4563	0.544	0.00831089		b0658	b1621
b1962	696	647.2	1293	267.112	2.22	0.00831112		b2910	b1962
b0184	3483	3434.2	8822	343.459	2.86	0.00832705
b2715	1458	1409.2	709	67.2677	0.561	0.00833981
b0106	1203	1154.2	1241	143.755	1.2	0.00834754
b0467	528	479.2	655	182.75	1.53	0.00837209
b1961	1419	1370.2	2973	290.098	2.44	0.00841095
b3325	1953	1904.2	991	69.5816	0.586	0.00842177
b2375	636	587.2	103	23.4522	0.198	0.0084427
b0846	537	488.2	501	137.206	1.16	0.00845444
b0796	672	623.2	1130	242.429	2.05	0.00845608
b1110	540	491.2	1836	499.744	4.23	0.00846433
b2724	612	563.2	101	23.9768	0.203	0.00846652
b2263	759	710.2	677	127.45	1.08	0.00847391
b4312	603	554.2	927	223.638	1.9	0.00849587
b0355	834	785.2	1321	224.934	1.92	0.00853584
b4221	3780	3731.2	6537	234.241	2.02	0.0086236
b4128	297	248.2	149	80.2634	0.696	0.00867145
b1076	1209	1160.2	10084	1162.07	10.1	0.00869139
b3674	498	449.2	765	227.696	1.98	0.0086958
b4512	198	149.2	306	274.212	2.39	0.00871588
b3795	1386	1337.2	2131	213.069	1.86	0.00872957
b0488	459	410.2	1098	357.882	3.13	0.0087459
b3026	1350	1301.2	656	67.4051	0.59	0.00875305
b2224	1185	1136.2	384	45.1866	0.396	0.00876366
b3930	927	878.2	1468	223.494	1.96	0.00876981
b1644	858	809.2	756	124.911	1.1	0.00880627
b0084	1767	1718.2	5576	433.893	3.83	0.00882706
b1118	1245	1196.2	3140	350.961	3.1	0.00883289
b1302	1266	1217.2	440	48.3308	0.427	0.00883495
b2836	2160	2111.2	3150	199.487	1.77	0.00887276
b3425	327	278.2	1546	742.995	6.61	0.00889643
b1316	2268	2219.2	455	27.4125	0.244	0.00890105
b0232	294	245.2	257	140.135	1.25	0.00891997
b0271	1611	1562.2	928	79.4227	0.709	0.00892692
b0591	1251	1202.2	656	72.9559	0.653	0.00895061
b1904	324	275.2	1869	908.017	8.13	0.00895358
b4483	783	734.2	2342	426.487	3.84	0.00900379
b3723	837	788.2	262	44.4425	0.401	0.00902289
b0853	477	428.2	763	238.238	2.15	0.00902459
b0689	495	446.2	301	90.1924	0.814	0.00902515
b0449	1782	1733.2	2192	169.093	1.54	0.00910741
b0792	1107	1058.2	1060	133.928	1.22	0.00910937
b1313	1053	1004.2	108	14.3793	0.131	0.00911032
b3663	453	404.2	522	172.666	1.58	0.00915061
b2407	834	785.2	129	21.9656	0.201	0.00915067
b1531	384	335.2	620	247.298	2.27	0.00917921
b1392	1071	1022.2	162	21.1891	0.195	0.00920284
b2382	858	809.2	782	129.206	1.19	0.0092101
b3835	1641	1592.2	4706	395.173	3.65	0.00923646
b3628	1080	1031.2	1497	194.094	1.8	0.00927386
b1781	855	806.2	986	163.519	1.52	0.00929556
b0459	552	503.2	2284	606.86	5.67	0.00934318
b1524	927	878.2	1313	199.896	1.88	0.00940489
b0512	1362	1313.2	213	21.6861	0.204	0.00940695
b3593	4134	4085.2	1543.83	50.5266	0.476	0.00942078
b4077	1314	1265.2	2763	291.981	2.76	0.00945267
b2671	345	296.2	548	247.36	2.34	0.0094599
b1751	678	629.2	366	77.7724	0.736	0.00946351
b2535	1281	1232.2	992	107.638	1.02	0.00947621
b1968	1359	1310.2	1619	165.212	1.57	0.00950294
b0639	642	593.2	1462	329.518	3.14	0.00952907
b2248	783	734.2	201	36.6028	0.349	0.00953479
b2374	1251	1202.2	223	24.8005	0.237	0.00955626
b3095	663	614.2	1628	354.387	3.4	0.00959403
b0445	1701	1652.2	1048	84.807	0.816	0.00962185
b3867	1374	1325.2	5704	575.481	5.56	0.00966148
b4324	774	725.2	1287	237.276	2.3	0.00969335
b3084	1137	1088.2	922	113.281	1.1	0.00971037
b3714	1338	1289.2	2119	219.758	2.14	0.00973798
b0303	237	188.2	74	52.5709	0.512	0.00973923
b2447	594	545.2	251	61.5533	0.6	0.00974765
b0267	1155	1106.2	177	21.3931	0.209	0.00976951
b3040	774	725.2	1354	249.628	2.44	0.00977454
b4171	951	902.2	3727	552.319	5.4	0.00977696
b2758	1092	1043.2	363	46.5235	0.455	0.00978
b2493	1062	1013.2	1699	224.198	2.2	0.00981275
b1883	1050	1001.2	5347	714.04	7.01	0.00981738
b0278	699	650.2	370	76.0831	0.747	0.00981821
b1944	465	416.2	5831	1873.16	18.4	0.00982297
b3709	1248	1199.2	493	54.9653	0.54	0.00982438
b3047	750	701.2	591	112.688	1.11	0.00985021
b1696	912	863.2	214	33.1463	0.327	0.00986535
b3651	690	641.2	3047	635.349	6.27	0.00986859
b2812	807	758.2	1723	303.833	3	0.00987385
b0081	459	410.2	2767	901.876	8.95	0.00992376
b3690	1065	1016.2	381	50.1278	0.498	0.00993461
b1227	678	629.2	366	77.7724	0.773	0.00993926
b1554	534	485.2	88	24.2491	0.242	0.00997975
b2317	660	611.2	1111	243.032	2.44	0.0100398
b0993	2745	2696.2	1524	75.5729	0.76	0.0100565
b1489	2400	2351.2	939	53.3961	0.542	0.0101506
b3530	3474	3425.2	2548	99.4596	1.01	0.0101549
b0869	1431	1382.2	2104	203.52	2.07	0.010171
b4140	477	428.2	853	266.34	2.71	0.010175
b2786	2757	2708.2	4196	207.151	2.11	0.0101858
b1900	1515	1466.2	911	83.0727	0.85	0.010232
b1709	750	701.2	1152	219.656	2.25	0.0102433
b3902	825	776.2	200	34.45	0.353	0.0102467
b1069	1536	1487.2	5646	507.58	5.21	0.0102644
b1956	1695	1646.2	2075	168.527	1.73	0.0102654
b3806	2547	2498.2	14288	764.676	7.87	0.0102919
b0876	1659	1610.2	3582	297.426	3.07	0.0103219
b2876	771	722.2	203	37.5813	0.388	0.0103243
b2943	1395	1346.2	903	89.6832	0.926	0.0103252
b2197	480	431.2	393	121.856	1.26	0.0103401
b4082	1032	983.2	336	45.691	0.475	0.0103959
b0448	1773	1724.2	2405	186.492	1.94	0.0104026
b4297	1968	1919.2	1421	98.9936	1.03	0.0104047
b2295	456	407.2	734	241.002	2.51	0.0104149
b2140	948	899.2	774	115.085	1.2	0.0104271
b1020	1065	1016.2	2519	331.423	3.46	0.0104398
b2574	1623	1574.2	7905	671.39	7.04	0.0104857
b4292	954	905.2	702	103.687	1.09	0.0105124
b3620	1047	998.2	2981	399.28	4.2	0.0105189
b0955	1761	1712.2	4173	325.857	3.43	0.0105261
b0602	1221	1172.2	484	55.2048	0.587	0.0106331
b0776	1155	1106.2	2604	314.732	3.35	0.010644
b1688	1113	1064.2	999	125.509	1.34	0.0106765
b3379	879	830.2	488	78.5905	0.843	0.0107265
b3749	1506	1457.2	3916	359.3	3.87	0.0107709
b1206	1680	1631.2	1588	130.16	1.41	0.0108328
b0447	459	410.2	913	297.583	3.23	0.0108541
b3072	1521	1472.2	4869	442.187	4.8	0.0108551
b4151	360	311.2	297	127.6	1.39	0.0108934
b2714	1011	962.2	1201	166.883	1.82	0.0109058
b2831	690	641.2	522	108.845	1.19	0.010933
b3009	660	611.2	1364	298.376	3.27	0.0109593
b1763	1962	1913.2	3327	232.501	2.55	0.0109677
b2269	1212	1163.2	235	27.0114	0.297	0.0109954
b3351	555	506.2	1012	267.295	2.95	0.0110365
b0496	2415	2366.2	1236	69.8393	0.771	0.0110396
b0657	1539	1490.2	3631	325.773	3.6	0.0110506
b1434	537	488.2	535	146.517	1.62	0.0110567
b3606	474	425.2	1436	451.538	5	0.0110733
b0813	888	839.2	473	75.3579	0.835	0.0110805
b2572	651	602.2	3412	757.533	8.41	0.0111018
b1701	1647	1598.2	727	60.8186	0.676	0.011115
b1465	681	632.2	250	52.8711	0.588	0.0111214
b0569	2238	2189.2	1425	87.0287	0.969	0.0111343
b1916	723	674.2	1394	276.444	3.08	0.0111415
b4278	1329	1280.2	1223	127.727	1.43	0.0111958
b1932	480	431.2	328	101.702	1.14	0.0112092
b0615	1533	1484.2	176	15.8545	0.178	0.0112271
b1985	1488	1439.2	955	88.7187	1	0.0112716
b2618	291	242.2	1089	601.156	6.78	0.0112783
b4306	747	698.2	177	33.8943	0.384	0.0113293
b1141	246	197.2	111	75.2574	0.853	0.0113344
b1733	750	701.2	440	83.8965	0.951	0.0113354
b4264	999	950.2	1065	149.854	1.7	0.0113444
b1756	654	605.2	369	81.5193	0.928	0.0113838
b0087	1083	1034.2	3746	484.28	5.52	0.0113984
b2670	450	401.2	812	270.6	3.09	0.0114191
b2759	483	434.2	95	29.2528	0.335	0.0114519
b1145	675	626.2	1480	315.996	3.62	0.0114558
b1835	1440	1391.2	1316	126.473	1.45	0.0114649
b2245	804	755.2	477	84.448	0.969	0.0114745
b1873	1101	1052.2	257	32.6564	0.375	0.0114832
b0397	3147	3098.2	3873	167.136	1.92	0.0114877
b3387	837	788.2	3043	516.177	5.94	0.0115077
b0786	705	656.2	1406	286.472	3.3	0.0115195
b3492	1203	1154.2	1781	206.308	2.38	0.0115361
b2950	981	932.2	553	79.3139	0.915	0.0115364
b1794	1026	977.2	1955	267.483	3.09	0.0115521
b1610	930	881.2	1336	202.705	2.35	0.0115932
b0896	864	815.2	303	49.6949	0.579	0.0116511
b4020	1632	1583.2	1166	98.4682	1.15	0.0116789
b1695	1152	1103.2	292	35.3885	0.416	0.0117552
b2453	1188	1139.2	194	22.7685	0.268	0.0117706
b3494	336	287.2	633	294.681	3.47	0.0117754
b3399	669	620.2	1458	314.311	3.71	0.0118036
b3911	1374	1325.2	2827	285.218	3.38	0.0118506
b2070	1947	1898.2	917	64.5893	0.767	0.011875
b2822	3369	3320.2	4155	167.317	1.99	0.0118936
b2272	504	455.2	88	25.8472	0.308	0.0119162
b1090	1071	1022.2	5813	760.322	9.07	0.0119292
b0228	498	449.2	428	127.391	1.52	0.0119318
b1460	1137	1088.2	261.837	32.1703	0.384	0.0119365
b1429	993	944.2	850	120.362	1.44	0.0119639
b4461	1287	1238.2	3344	361.084	4.32	0.011964
b1689	357	308.2	228	98.9089	1.19	0.0120313
b0162	1158	1109.2	958	115.475	1.39	0.0120372
b1634	1503	1454.2	4693	431.479	5.23	0.0121211
b4188	276	227.2	311	183.014	2.22	0.0121302
b1162	732	683.2	1954	382.393	4.64	0.0121341
b2318	813	764.2	1636	286.226	3.48	0.0121582
b1138	705	656.2	177	36.0637	0.439	0.0121729
b2955	1137	1088.2	1848	227.053	2.78	0.0122438
b0295	228	179.2	109	81.3246	0.999	0.0122841
b0405	1071	1022.2	2046	267.61	3.29	0.012294
b0144	927	878.2	1474	224.407	2.76	0.0122991
b1046	1422	1373.2	2791	271.744	3.35	0.0123278
b2522	777	728.2	1060	194.62	2.4	0.0123317
b4348	1395	1346.2	1574	156.325	1.93	0.0123461
b3895	834	785.2	930	158.356	1.96	0.0123772
b1374	591	542.2	434.816	107.221	1.33	0.0124043
b2963	1080	1031.2	2420	313.766	3.9	0.0124296
b1598	822	773.2	906	156.664	1.96	0.0125109
b0050	378	329.2	1411	573.06	7.18	0.0125292
b2843	837	788.2	587	99.5715	1.25	0.0125538
b1812	1362	1313.2	1304	132.764	1.67	0.0125787
b3872	711	662.2	405	81.7709	1.03	0.0125962
b0964	663	614.2	202	43.9719	0.554	0.012599
b2866	2259	2210.2	877	53.0519	0.67	0.0126291
b0507	1782	1733.2	430	33.1706	0.419	0.0126317
b0567	891	842.2	461	73.1845	0.925	0.0126393
b2144	720	671.2	1783	355.167	4.5	0.0126701
b2409	927	878.2	698	106.266	1.35	0.012704
b0476	960	911.2	734	107.7	1.37	0.0127205
b4301	633	584.2	244	55.8421	0.712	0.0127502
b3918	756	707.2	1290	243.882	3.11	0.0127521
b1653	4617	4568.2	3022	88.4469	1.13	0.012776
b3182	1434	1385.2	2398	231.457	2.97	0.0128318
b0833	2349	2300.2	2369	137.7	1.77	0.012854
b2703	960	911.2	280	41.0844	0.529	0.0128759
b1588	2424	2375.2	703	39.572	0.511	0.0129132
b4595	174	125.2	653	697.337	9.01	0.0129206
b3825	1023	974.2	3252	446.309	5.77	0.0129283
b1540	687	638.2	1586	332.261	4.31	0.0129717
b3075	984	935.2	672	96.0722	1.25	0.013011
b3951	2298	2249.2	817	48.5654	0.633	0.013034
b3488	1623	1574.2	556	47.2224	0.616	0.0130447
b3322	420	371.2	283	101.932	1.33	0.0130479
b0650	1671	1622.2	846	69.7267	0.91	0.013051
b4062	324	275.2	447	217.166	2.84	0.0130776
b3882	897	848.2	620	97.7297	1.28	0.0130973
b1282	327	278.2	892	428.688	5.64	0.0131564
b2582	420	371.2	1622	584.22	7.69	0.0131628
b2607	768	719.2	4818	895.675	11.8	0.0131744
b2927	1020	971.2	5499	757.021	10	0.0132097
b3778	2022	1973.2	3672	248.808	3.3	0.0132632
b1319	906	857.2	308	48.0399	0.639	0.0133014
b4217	207	158.2	478	403.975	5.38	0.0133177
b1129	1461	1412.2	3005	284.499	3.79	0.0133217
b2250	543	494.2	541	146.362	1.95	0.0133231
b4387	645	596.2	1071	240.177	3.2	0.0133235
b3442	1179	1130.2	234	27.6818	0.369	0.0133301
b3538	1680	1631.2	2086	170.978	2.28	0.013335
b1196	441	392.2	124	42.2715	0.564	0.0133423
b2057	1218	1169.2	214	24.4714	0.328	0.0134034
b3952	879	830.2	262	42.1941	0.569	0.0134853
b3788	1068	1019.2	2240	293.847	3.97	0.0135104
b1165	273	224.2	191	113.902	1.54	0.0135204
b3990	1134	1085.2	425	52.3615	0.709	0.0135405
b0881	321	272.2	868	426.349	5.78	0.013557
b1890	888	839.2	6269	998.771	13.6	0.0136167
b0378	1095	1046.2	1904	243.324	3.32	0.0136444
b4547	201	152.2	503	441.862	6.04	0.0136694
b0214	468	419.2	865	275.885	3.78	0.0137014
b4299	789	740.2	169	30.5261	0.419	0.013726
b4079	2148	2099.2	1281	81.5884	1.12	0.0137274
b0320	1548	1499.2	248	22.1169	0.304	0.0137451
b3738	816	767.2	5716	996.132	13.7	0.0137532
b3106	702	653.2	439	89.8569	1.24	0.0137997
b2176	1557	1508.2	2297	203.627	2.81	0.0137997
b0183	597	548.2	1501	366.079	5.06	0.0138222
b2423	876	827.2	281	45.4181	0.628	0.0138271
b4242	2697	2648.2	7571	382.24	5.3	0.0138656
b3391	1239	1190.2	614.37	69.0149	0.957	0.0138666
b2435	870	821.2	1249	203.351	2.82	0.0138676
b1216	1101	1052.2	807	102.544	1.43	0.0139452
b1816	1557	1508.2	1600	141.839	1.99	0.01403
b2616	1662	1613.2	2398	198.744	2.8	0.0140885
b2555	714	665.2	914	183.708	2.59	0.0140985
b3360	564	515.2	555	144.029	2.04	0.0141638
b1945	1005	956.2	9677	1353.09	19.2	0.0141897
b2056	1218	1169.2	226	25.8436	0.367	0.0142008
b3235	1068	1019.2	2412	316.411	4.5	0.014222
b2370	3594	3545.2	2753	103.824	1.48	0.0142549
b3704	360	311.2	3452.84	1483.44	21.2	0.0142911
b0568	2973	2924.2	1787	81.7054	1.17	0.0143197
b2883	1320	1271.2	640	67.313	0.966	0.0143509
b1605	1383	1334.2	1361	136.386	1.96	0.014371
b0340	471	422.2	97	30.7176	0.442	0.0143891
b0995	693	644.2	636	131.999	1.9	0.014394
b4085	696	647.2	254	52.4721	0.756	0.0144077
b4117	2268	2219.2	1271	76.5742	1.11	0.0144957
b0867	831	782.2	1622	277.247	4.02	0.0144997
b3392	405	356.2	97.6301	36.6457	0.532	0.0145174
b2134	933	884.2	1258	190.223	2.77	0.0145619
b2005	375	326.2	104	42.6268	0.621	0.0145683
b2873	1386	1337.2	490	48.9929	0.723	0.0147572
b1972	636	587.2	348	79.2367	1.17	0.0147659
b1535	891	842.2	686	108.904	1.61	0.0147837
b0475	963	914.2	1232	180.178	2.67	0.0148187
b2819	1827	1778.2	2440	183.46	2.72	0.0148261
b2429	1425	1376.2	784	76.1671	1.13	0.0148358
b1828	1374	1325.2	767	77.3833	1.15	0.0148611
b0430	615	566.2	3382	798.614	11.9	0.0149008
b0730	723	674.2	868	172.133	2.57	0.0149303
b2907	1179	1130.2	2738	323.9	4.84	0.0149429
b0270	1383	1334.2	217	21.7456	0.325	0.0149456
b3138	477	428.2	59	18.4221	0.277	0.0150363
b0425	912	863.2	1223.45	189.499	2.85	0.0150397
b4596	174	125.2	299	319.301	4.88	0.0152834
b2902	744	695.2	517	99.4292	1.52	0.0152873
b1913	1833	1784.2	5024	376.478	5.76	0.0152997
b3542	903	854.2	1374	215.06	3.3	0.0153446
b1435	1962	1913.2	3539	247.317	3.8	0.0153649
b0872	969	920.2	291	42.2809	0.65	0.0153734
b3479	765	716.2	295	55.0707	0.848	0.0153984
b3154	444	395.2	428	144.797	2.23	0.0154009
b3630	798	749.2	1580	281.963	4.35	0.0154276
b1786	1491	1442.2	1457	135.073	2.09	0.0154731
b3396	2553	2504.2	5692	303.899	4.72	0.0155315
b3093	1299	1250.2	698	74.6464	1.16	0.0155399
b2324	2007	1958.2	3071	209.679	3.26	0.0155476
b2156	1470	1421.2	2009	188.998	2.94	0.0155557
b3501	354	305.2	206	90.2435	1.41	0.0156244
b1111	633	584.2	1339	306.445	4.8	0.0156635
b2892	1734	1685.2	2462	195.33	3.06	0.0156658
b1381	2640	2591.2	2813	145.145	2.28	0.0157084
b3101	393	344.2	179	69.5305	1.1	0.0158204
b1804	1128	1079.2	1284	159.073	2.52	0.0158418
b2730	1011	962.2	663	92.1258	1.46	0.0158479
b4536	240	191.2	1013	708.361	11.3	0.0159523
b3626	1017	968.2	1534	211.833	3.4	0.0160504
b4241	948	899.2	904	134.414	2.16	0.0160698
b4096	681	632.2	379	80.1527	1.29	0.0160943
b4209	663	614.2	953	207.451	3.34	0.0161002
b1841	375	326.2	769	315.192	5.08	0.0161172
b0468	378	329.2	708	287.546	4.64	0.0161365
b3519	1650	1601.2	1276	106.546	1.72	0.0161433
b2049	1437	1388.2	267	25.7153	0.416	0.0161771
b3163	885	836.2	8847	1414.55	22.9	0.0161889
b1801	1446	1397.2	280	26.7937	0.436	0.0162725
b3497	753	704.2	1077	204.481	3.33	0.0162851
b3375	732	683.2	924	180.825	2.95	0.0163141
b1736	351	302.2	137	60.6121	0.991	0.0163499
b0147	531	482.2	835	231.522	3.79	0.0163699
b3787	1263	1214.2	2674	294.445	4.84	0.0164377
b0531	693	644.2	145	30.094	0.496	0.0164817
b3633	1278	1229.2	3515	382.328	6.31	0.0165042
b2268	918	869.2	777	119.518	1.98	0.0165665
b2118	3633	3584.2	1661	61.9599	1.03	0.0166237
b2877	579	530.2	368	92.7986	1.55	0.0167028
b1664	1257	1208.2	1731	191.554	3.2	0.0167055
b2888	1449	1400.2	389	37.1443	0.621	0.0167186
b0487	408	359.2	882	328.296	5.5	0.0167532
b1633	636	587.2	912	207.655	3.48	0.0167586
b1135	654	605.2	1043	230.419	3.88	0.0168389
b1735	843	794.2	359	60.4363	1.02	0.0168773
b4084	930	881.2	527	79.9594	1.35	0.0168836
b2276	1458	1409.2	3505	332.544	5.63	0.0169301
b3615	1035	986.2	1276	172.989	2.93	0.0169375
b3597	1137	1088.2	567	69.6639	1.18	0.0169385
b1747	1035	986.2	199	26.9787	0.458	0.0169764
b1969	672	623.2	1104	236.851	4.04	0.0170571
b2195	558	509.2	338	88.7486	1.52	0.017127
b0483	342	293.2	713	325.131	5.59	0.0171931
b0545	552	503.2	365	96.9807	1.67	0.0172199
b4198	687	638.2	204	42.7372	0.736	0.0172215
b2781	792	743.2	1181	212.46	3.66	0.0172268
b1514	1029	980.2	202	27.5531	0.475	0.0172394
b4124	720	671.2	1468	292.42	5.05	0.0172697
b2218	2850	2801.2	4570	218.125	3.77	0.0172837
b3292	426	377.2	893	316.529	5.5	0.017376
b0491	780	731.2	985	180.108	3.14	0.017434
b2747	711	662.2	1951	393.914	6.87	0.0174404
b3832	1428	1379.2	1425	138.14	2.42	0.0175185
b4372	414	365.2	1485	543.662	9.55	0.0175661
b3514	3114	3065.2	2661	116.07	2.04	0.0175756
b1753	549	500.2	338	90.3454	1.59	0.0175991
b1643	237	188.2	197	139.952	2.47	0.0176489
b0621	1386	1337.2	708	70.7897	1.25	0.0176579
b4251	594	545.2	661	162.098	2.87	0.0177053
b1153	585	536.2	74	18.4518	0.327	0.0177218
b0587	1134	1085.2	229	28.2136	0.501	0.0177574
b0233	399	350.2	448	171.039	3.04	0.0177737
b2340	486	437.2	1456	445.261	7.92	0.0177873
b2264	1671	1622.2	1743	143.657	2.57	0.0178898
b3252	1941	1892.2	3018	213.248	3.82	0.0179134
b0802	261	212.2	355	223.674	4.01	0.0179279
b3486	2736	2687.2	4759	236.782	4.25	0.017949
b1992	744	695.2	886	170.395	3.06	0.0179583
b3899	1452	1403.2	361	34.397	0.618	0.0179667
b1442	942	893.2	427	63.9164	1.15	0.0179923
b0477	1305	1256.2	3173	337.71	6.08	0.0180036
b3199	576	527.2	2188	554.888	10	0.0180217
b1845	2061	2012.2	1374	91.2954	1.65	0.0180732
b3137	861	812.2	373	61.4015	1.11	0.0180777
b2868	480	431.2	158	48.9905	0.886	0.0180851
b4555	294	245.2	231	125.958	2.28	0.0181013
b0653	675	626.2	564	120.42	2.18	0.0181033
b1294	1644	1595.2	2593	217.33	3.95	0.0181751
b1290	807	758.2	1119	197.324	3.59	0.0181934
b2333	540	491.2	352	95.8115	1.75	0.018265
b0750	1044	995.2	5903	793.041	14.5	0.018284
b0324	1383	1334.2	725	72.6524	1.33	0.0183063
b0766	819	770.2	2560	444.395	8.15	0.0183395
b3842	489	440.2	1777	539.723	9.92	0.0183798
b2062	1140	1091.2	167	20.4619	0.377	0.0184245
b2328	825	776.2	2054	353.802	6.52	0.0184284
b3856	528	479.2	606	169.079	3.12	0.0184529
b1820	459	410.2	274	89.3075	1.65	0.0184755
b3476	1575	1526.2	1337	117.126	2.17	0.0185271
b0160	1518	1469.2	1655	150.609	2.81	0.0186576
b2313	489	440.2	903	274.265	5.12	0.0186681
b4123	1341	1292.2	894	92.4998	1.73	0.0187027
b1629	2223	2174.2	4095	251.818	4.72	0.0187437
b4367	789	740.2	3278	592.097	11.1	0.0187469
b3166	945	896.2	1933	288.377	5.41	0.0187602
b1766	1857	1808.2	2297	169.843	3.19	0.0187821
b1595	894	845.2	353	55.8404	1.05	0.0188036
b1705	192	143.2	513	478.969	9.01	0.0188112
b1496	1686	1637.2	455	37.1572	0.7	0.0188389
b3804	741	692.2	2347	453.33	8.57	0.0189046
b1921	552	503.2	5576	1481.55	28.1	0.0189666
b2698	501	452.2	368	108.805	2.09	0.0192087
b2373	1695	1646.2	508	41.2586	0.793	0.0192202
b1116	1200	1151.2	3068	356.318	6.85	0.0192244
b3522	1014	965.2	1157	160.269	3.1	0.0193425
b0260	1404	1355.2	441	43.5079	0.842	0.0193528
b3030	1893	1844.2	3943	285.859	5.54	0.0193802
b1398	1314	1265.2	551	58.2272	1.13	0.0194067
b3881	879	830.2	265	42.6772	0.829	0.0194249
b0879	1947	1898.2	1585	111.64	2.17	0.0194375
b3482	4236	4187.2	2641.98	84.3604	1.64	0.0194404
b1372	3363	3314.2	956	38.5667	0.751	0.0194728
b0708	1419	1370.2	763	74.4515	1.45	0.0194758
b2078	1404	1355.2	618	60.9703	1.19	0.0195177
b1501	2280	2231.2	655	39.2497	0.767	0.0195416
b4039	498	449.2	1548	460.749	9.02	0.0195768
b2543	423	374.2	220	78.6054	1.54	0.0195915
b3194	783	734.2	1959	356.741	6.99	0.019594
b1822	810	761.2	1427	250.645	4.93	0.0196693
b3779	1485	1436.2	5058	470.866	9.27	0.0196871
b0365	963	914.2	141	20.6211	0.406	0.0196886
b0272	759	710.2	1425	268.267	5.29	0.0197192
b1047	1158	1109.2	1855	223.598	4.43	0.0198123
b2033	591	542.2	2127	524.495	10.4	0.0198286
b0223	768	719.2	2552	474.421	9.41	0.0198347
b2449	393	344.2	218	84.6796	1.68	0.0198395
b1530	435	386.2	482	166.866	3.32	0.0198962
b0294	591	542.2	137	33.7827	0.673	0.0199214
b1013	639	590.2	675	152.911	3.05	0.0199462
b3618	858	809.2	1415	233.794	4.67	0.0199748
b3250	1104	1055.2	4306	545.598	10.9	0.0199781
b0503	1095	1046.2	851	108.755	2.19	0.020137
b0514	1146	1097.2	415	50.5703	1.02	0.0201699
b4379	864	815.2	465	76.2644	1.54	0.0201929
b1310	1293	1244.2	139	14.9368	0.302	0.0202185
b0052	990	941.2	3371	478.862	9.69	0.0202355
b1379	423	374.2	1616	577.392	11.7	0.0202635
b4092	759	710.2	636	119.732	2.44	0.0203788
b0826	750	701.2	1049	200.017	4.08	0.0203983
b3546	1692	1643.2	1578	128.395	2.63	0.0204837
b4012	444	395.2	303	102.508	2.1	0.0204862
b3576	468	419.2	93	29.6616	0.608	0.0204979
b2110	720	671.2	46	9.16303	0.188	0.0205172
b1315	1056	1007.2	236	31.3278	0.644	0.0205568
b2725	462	413.2	88	28.4745	0.586	0.0205798
b2755	918	869.2	379	58.2979	1.2	0.0205839
b0817	468	419.2	1327	423.236	8.72	0.0206032
b1320	999	950.2	961	135.22	2.79	0.020633
b0139	2598	2549.2	802	42.0633	0.872	0.0207307
b3248	594	545.2	2296	563.053	11.7	0.0207796
b2560	636	587.2	975	221.999	4.62	0.0208109
b0472	606	557.2	1389	333.292	6.94	0.0208226
b0935	1146	1097.2	150	18.2784	0.381	0.0208443
b4345	1047	998.2	686	91.884	1.92	0.0208959
b4351	915	866.2	2000	308.706	6.49	0.0210232
b1991	1080	1031.2	1343	174.127	3.67	0.0210766
b0246	318	269.2	277	137.575	2.91	0.0211521
b0345	1083	1034.2	2068	267.349	5.67	0.0212082
b2173	987	938.2	887	126.404	2.69	0.021281
b1793	255	206.2	322	208.786	4.45	0.0213137
b1344	936	887.2	1750	263.724	5.63	0.0213481
b3920	600	551.2	1379	334.494	7.16	0.0214055
b0190	546	497.2	799	214.857	4.6	0.0214096
b2436	900	851.2	1832	287.758	6.17	0.0214416
b3280	258	209.2	704	449.929	9.66	0.0214701
b1834	2634	2585.2	2249	116.313	2.5	0.0214937
b3810	708	659.2	2313	469.128	10.1	0.0215293
b3456	1278	1229.2	1188	129.219	2.79	0.0215913
b2965	2136	2087.2	2970	190.25	4.11	0.0216032
b1922	720	671.2	9926	1977.22	42.8	0.0216466
b4102	726	677.2	116	22.902	0.496	0.0216575
b3010	957	908.2	905	133.229	2.89	0.021692
b2068	849	800.2	724	120.969	2.63	0.0217411
b0739	1266	1217.2	4469	490.887	10.7	0.0217973
b3350	1806	1757.2	2520	191.74	4.18	0.0218004
b0890	3990	3941.2	11687	396.468	8.66	0.0218429
b4033	1545	1496.2	731	65.3222	1.43	0.0218915
b2813	1098	1049.2	2114	269.389	5.9	0.0219014
b0019	1167	1118.2	1519	181.623	3.98	0.0219135
b0713	735	686.2	1459	284.274	6.23	0.0219155
b3124	1146	1097.2	577	70.311	1.55	0.0220449
b0047	1863	1814.2	1199	88.3623	1.95	0.0220682
b2642	1704	1655.2	762	61.5514	1.36	0.0220954
b0685	294	245.2	1142	622.7	13.8	0.0221616
b0101	198	149.2	599	536.774	11.9	0.0221695
b0465	3363	3314.2	4403	177.625	3.97	0.0223505
b2438	501	452.2	213	62.977	1.41	0.0223891
b2830	531	482.2	2155	597.521	13.4	0.022426
b0349	867	818.2	318	51.9638	1.17	0.0225157
b1939	996	947.2	7807	1101.98	24.9	0.0225957
b3745	1452	1403.2	2744	261.455	5.91	0.0226043
b0861	669	620.2	996	214.714	4.86	0.0226348
b4095	1137	1088.2	259	31.8218	0.724	0.0227517
b4170	1848	1799.2	3861	286.915	6.53	0.0227594
b0307	1428	1379.2	580	56.2256	1.28	0.0227654
b1706	1437	1388.2	2949	284.025	6.47	0.0227797
b3892	636	587.2	742	168.947	3.85	0.0227882
b2828	876	827.2	2298	371.426	8.48	0.0228309
b2458	1017	968.2	143	19.7471	0.451	0.0228388
b0103	621	572.2	1591	371.754	8.53	0.0229453
b4155	978	929.2	825	118.707	2.76	0.0232505
b2623	957	908.2	406	59.7692	1.39	0.0232561
b2744	762	713.2	1968	368.933	8.62	0.0233647
b4361	738	689.2	778	150.927	3.53	0.0233888
b3564	1455	1406.2	777	73.8766	1.73	0.0234174
b4298	906	857.2	486	75.8032	1.78	0.0234819
b2230	1689	1640.2	726	59.1797	1.39	0.0234878
b2865	756	707.2	1714	324.042	7.64	0.0235772
b2810	1206	1157.2	2099	242.514	5.72	0.0235863
b4089	891	842.2	1008	160.022	3.79	0.0236842
b3981	384	335.2	2884	1150.34	27.3	0.0237321
b3529	1989	1940.2	2938	202.46	4.82	0.0238072
b2735	768	719.2	989	183.857	4.38	0.0238229
b1139	894	845.2	299	47.2982	1.13	0.023891
b0616	909	860.2	233	36.2151	0.867	0.0239403
b0983	1140	1091.2	467	57.2197	1.37	0.0239428
b2917	2145	2096.2	818	52.1739	1.25	0.0239583
b0096	918	869.2	7999	1230.41	29.5	0.0239757
b2663	1401	1352.2	327	32.3325	0.776	0.0240006
b1776	1077	1028.2	240	31.2081	0.75	0.0240322
b2451	1404	1355.2	218	21.5073	0.521	0.0242243
b2802	1776	1727.2	714	55.2699	1.34	0.0242447
b4087	1533	1484.2	487	43.8702	1.07	0.0243901
b2434	426	377.2	950	336.733	8.22	0.024411
b4150	1134	1085.2	1085	133.676	3.27	0.0244621
b3021	396	347.2	495	190.616	4.68	0.024552
b1466	696	647.2	182	37.5981	0.925	0.0246023
b4400	1353	1304.2	713	73.0935	1.8	0.024626
b2889	549	500.2	642	171.603	4.23	0.0246499
b3051	1662	1613.2	1200	99.4549	2.46	0.0247348
b1055	1053	1004.2	2857	380.385	9.41	0.0247381
b3461	855	806.2	3432	569.164	14.1	0.0247732
b4389	1383	1334.2	2474	247.92	6.18	0.0249274
b0344	3075	3026.2	16786	741.622	18.5	0.0249453
b0694	678	629.2	698	148.32	3.7	0.0249461
b1226	711	662.2	250	50.4759	1.26	0.0249624
b1520	915	866.2	1018	157.131	3.95	0.0251383
b2727	873	824.2	511	82.8937	2.09	0.025213
b3247	1470	1421.2	5437	511.49	12.9	0.0252204
b1488	582	533.2	72	18.0541	0.456	0.0252574
b0143	1398	1349.2	7170	710.519	18	0.0253336
b4182	699	650.2	185	38.0415	0.967	0.0254196
b2172	1467	1418.2	738	69.5748	1.78	0.025584
b3549	564	515.2	459	119.116	3.05	0.0256053
b2220	1386	1337.2	703	70.2898	1.8	0.0256083
b1692	867	818.2	150	24.5112	0.629	0.0256617
b2424	834	785.2	231	39.3337	1.01	0.0256777
b0036	786	737.2	141	25.5721	0.658	0.0257312
b3467	360	311.2	897	385.377	9.94	0.0257929
b4022	873	824.2	1747	283.396	7.32	0.0258296
b3537	192	143.2	337	314.645	8.13	0.0258386
b4073	957	908.2	213	31.3568	0.812	0.0258955
b1097	1023	974.2	1560	214.097	5.55	0.0259228
b0478	1677	1628.2	2863	235.097	6.1	0.0259467
b1099	1005	956.2	1757	245.672	6.38	0.0259696
b3354	219	170.2	386	303.222	7.91	0.0260865
b2720	543	494.2	99	26.7834	0.701	0.0261729
b1340	564	515.2	814	211.243	5.54	0.0262257
b2975	1683	1634.2	945	77.3143	2.04	0.0263858
b2119	1089	1040.2	197	25.3211	0.67	0.0264601
b1507	1323	1274.2	785	82.3693	2.18	0.0264662
b4218	1344	1295.2	2089	215.643	5.71	0.0264789
b2125	720	671.2	870	173.301	4.59	0.0264857
b4071	567	518.2	209	53.924	1.43	0.0265188
b2554	1335	1286.2	1330	138.254	3.67	0.0265453
b2979	1500	1451.2	428	39.4321	1.05	0.0266281
b3642	642	593.2	826	186.171	4.97	0.0266959
b0831	921	872.2	1036	158.81	4.24	0.0266986
b1486	1023	974.2	254	34.8593	0.932	0.0267361
b2674	411	362.2	253	93.3911	2.5	0.0267691
b0697	2049	2000.2	446	29.8122	0.799	0.0268011
b1146	201	152.2	76	66.7625	1.79	0.0268115
b1799	924	875.2	510	77.9105	2.09	0.0268257
b1303	978	929.2	538	77.4116	2.09	0.0269985
b0064	879	830.2	765	123.2	3.33	0.0270292
b1253	399	350.2	1221	466.158	12.6	0.0270295
b1041	456	407.2	86	28.2373	0.768	0.0271981
b2721	1710	1661.2	323	25.9964	0.711	0.0273499
b3973	966	917.2	2161	315.01	8.63	0.027396
b1797	360	311.2	99	42.5333	1.17	0.0275079
b3794	741	692.2	1473	284.514	7.85	0.0275909
b0906	693	644.2	265	54.9994	1.52	0.0276367
b4398	690	641.2	1006	209.767	5.8	0.0276497
b2064	1854	1805.2	4064	300.997	8.33	0.0276747
b0429	330	281.2	1935	920.024	25.5	0.0277167
b3136	1155	1106.2	337	40.7314	1.13	0.0277427
b0736	405	356.2	1805	677.511	18.8	0.0277486
b1163	1212	1163.2	765	87.9306	2.44	0.0277492
b1248	330	281.2	1220	580.067	16.1	0.0277554
b3947	2502	2453.2	579	31.5558	0.876	0.0277603
b1394	789	740.2	107	19.3272	0.537	0.0277847
b0306	720	671.2	191	38.0465	1.06	0.0278606
b4063	465	416.2	346	111.149	3.1	0.0278905
b2254	969	920.2	3824	555.608	15.5	0.0278974
b0862	717	668.2	1006	201.291	5.63	0.0279695
b0577	1248	1199.2	1396	155.642	4.37	0.0280773
b1266	882	833.2	1157	185.66	5.22	0.0281159
b1383	327	278.2	315	151.386	4.26	0.02814
b2074	1248	1199.2	620	69.1247	1.95	0.0282099
b0290	1644	1595.2	1095	91.7766	2.59	0.0282207
b2707	774	725.2	640	117.993	3.33	0.028222
b4467	1224	1175.2	474	53.9262	1.53	0.0283721
b2308	687	638.2	1005	210.544	6	0.0284976
b3226	792	743.2	2159	388.401	11.1	0.0285787
b3524	2061	2012.2	9315	618.935	17.7	0.0285975
b1234	906	857.2	1528	238.328	6.83	0.028658
b1649	600	551.2	320	77.6201	2.23	0.0287297
b1388	930	881.2	133	20.1795	0.581	0.0287916
b2800	648	599.2	221	49.3121	1.42	0.0287962
b0544	1527	1478.2	296	26.7727	0.772	0.0288353
b2247	1206	1157.2	207	23.9164	0.69	0.0288505
b1061	246	197.2	521	353.235	10.2	0.028876
b2949	417	368.2	882	320.271	9.27	0.0289442
b3082	417	368.2	311	112.93	3.28	0.0290445
b3650	2109	2060.2	9846	638.975	18.6	0.0291091
b1673	2103	2054.2	427	27.7919	0.81	0.0291452
b0470	1932	1883.2	5118	363.36	10.6	0.0291722
b3789	882	833.2	1948	312.588	9.17	0.0293357
b0620	681	632.2	509	107.646	3.16	0.0293555
b4053	1080	1031.2	3074	398.56	11.7	0.0293557
b3967	858	809.2	1832.48	302.772	8.89	0.029362
b3128	1572	1523.2	604	53.0168	1.56	0.0294246
b2776	1479	1430.2	497	46.4614	1.37	0.0294868
b1618	591	542.2	843	207.875	6.13	0.0294889
b3018	738	689.2	1876	363.932	10.8	0.0296759
b0925	1848	1799.2	2452	182.211	5.41	0.0296909
b3927	846	797.2	2504	419.953	12.5	0.0297652
b3565	1323	1274.2	399	41.8667	1.25	0.0298567
b0090	1068	1019.2	3826	501.902	15	0.0298863
b0695	2685	2636.2	2320	117.664	3.52	0.0299157
b0209	801	752.2	1915	340.384	10.2	0.0299662
b2895	522	473.2	2028	573.002	17.2	0.0300173
b1754	1167	1118.2	640	76.5233	2.3	0.0300562
b2690	567	518.2	1813	467.771	14.1	0.030143
b0829	1872	1823.2	2241	164.339	4.97	0.0302424
b2282	978	929.2	3319	477.564	14.5	0.0303624
b4259	444	395.2	1546	523.029	15.9	0.0303998
b0627	204	155.2	613	528.083	16.1	0.0304876
b2460	702	653.2	124	25.381	0.777	0.0306135
b3459	384	335.2	875	349.01	10.7	0.0306581
b3955	1734	1685.2	3447	273.478	8.39	0.0306789
b4017	2187	2138.2	547	34.2036	1.05	0.0306985
b4380	1551	1502.2	644	57.318	1.76	0.0307059
b1631	621	572.2	999	233.427	7.18	0.0307591
b1957	183	134.2	203	202.245	6.24	0.0308537
b0892	1344	1295.2	2231	230.301	7.15	0.0310463
b2953	291	242.2	415	229.091	7.12	0.0310794
b3237	471	422.2	1463	463.297	14.4	0.0310816
b0049	843	794.2	3169	533.489	16.6	0.0311159
b2148	1011	962.2	548	76.1462	2.37	0.0311243
b0321	1419	1370.2	285	27.8096	0.866	0.0311403
b3689	1248	1199.2	1958	218.3	6.8	0.0311498
b2983	1068	1019.2	906	118.851	3.72	0.0312997
b1249	1461	1412.2	2868	271.529	8.5	0.0313042
b4316	726	677.2	737	145.507	4.57	0.0314074
b1744	969	920.2	247	35.8879	1.13	0.0314869
b2063	1584	1535.2	1616	140.737	4.45	0.0316193
b2842	762	713.2	583	109.293	3.47	0.0317495
b1191	1737	1688.2	3118	246.937	7.86	0.03183
b3343	288	239.2	899	502.495	16	0.0318411
b1235	1014	965.2	1078	149.326	4.79	0.0320775
b0043	1287	1238.2	273	29.4785	0.946	0.0320912
b2867	879	830.2	271	43.6435	1.41	0.0323072
b2261	963	914.2	817	119.485	3.87	0.032389
b2202	603	554.2	349	84.1961	2.73	0.0324243
b2840	693	644.2	1095	227.262	7.38	0.0324735
b2798	756	707.2	1234	233.295	7.58	0.0324911
b2980	765	716.2	1167	217.856	7.08	0.0324985
b2808	918	869.2	1576	242.421	7.88	0.0325054
b3946	663	614.2	219	47.6725	1.55	0.0325135
b0765	1059	1010.2	3508	464.286	15.1	0.0325231
b0559	207	158.2	209	176.634	5.76	0.0326098
b3368	1374	1325.2	2299	231.948	7.57	0.0326366
b0920	780	731.2	526	96.1795	3.14	0.0326473
b0195	708	659.2	1902	385.768	12.6	0.0326621
b3365	2544	2495.2	1234	66.1215	2.16	0.0326671
b3465	597	548.2	1097	267.547	8.75	0.0327045
b2946	732	683.2	1346	263.409	8.63	0.0327627
b3785	1047	998.2	3124	418.434	13.8	0.0329801
b3025	660	611.2	334	73.0628	2.41	0.0329853
b2733	2562	2513.2	3532	187.9	6.2	0.0329963
b4220	1734	1685.2	3054	242.298	8.01	0.0330585
b2844	1182	1133.2	1676	197.743	6.54	0.0330732
b1652	648	599.2	846	188.769	6.25	0.0331092
b0654	741	692.2	830	160.317	5.31	0.0331219
b1755	1536	1487.2	902	81.0906	2.69	0.0331728
b3116	1332	1283.2	544	56.681	1.91	0.0336974
b4362	540	491.2	738	200.877	6.8	0.0338516
b4480	840	791.2	2374	401.169	13.6	0.0339009
b3064	1014	965.2	1731	239.78	8.14	0.0339478
b2352	1332	1283.2	1175	122.427	4.16	0.0339794
b1298	765	716.2	1067	199.188	6.81	0.0341888
b0058	660	611.2	855	187.032	6.43	0.0343791
b0041	771	722.2	158	29.2505	1.01	0.0345293
b1885	1602	1553.2	10646	916.415	31.7	0.0345913
b2455	1404	1355.2	155	15.2919	0.531	0.0347243
b3974	951	902.2	2211	327.657	11.4	0.0347925
b2440	888	839.2	500	79.6595	2.78	0.0348985
b0122	348	299.2	1064	475.459	16.6	0.0349136
b0174	762	713.2	2908	545.15	19.1	0.0350362
b0062	1503	1454.2	509	46.7979	1.64	0.0350443
b1872	2430	2381.2	1256	70.5224	2.5	0.0354497
b1096	810	761.2	1024	179.86	6.39	0.0355276
b3290	1377	1328.2	2457	247.329	8.81	0.0356206
b4042	369	320.2	847	353.668	12.6	0.0356266
b1280	1170	1121.2	2871	342.36	12.2	0.035635
b2846	633	584.2	157	35.9312	1.29	0.0359019
b1194	735	686.2	4014	782.096	28.1	0.0359291
b2206	2487	2438.2	707	38.7689	1.4	0.0361114
b0535	633	584.2	128	29.2942	1.06	0.0361846
b2615	879	830.2	1529	246.24	8.92	0.0362248
b2432	576	527.2	1114	282.516	10.3	0.0364581
b2346	756	707.2	2308	436.342	16	0.0366685
b0636	468	419.2	1391	443.649	16.3	0.0367408
b1438	417	368.2	237	86.0593	3.17	0.0368351
b2121	1137	1088.2	158	19.4125	0.717	0.036935
b2792	330	281.2	632	300.493	11.1	0.0369393
b2212	651	602.2	337	74.8208	2.77	0.0370218
b0336	1260	1211.2	847	93.4976	3.47	0.0371133
b3568	1182	1133.2	633	74.6845	2.78	0.0372233
b1726	537	488.2	664	181.846	6.77	0.0372293
b0188	1299	1250.2	2560	273.775	10.2	0.0372569
b0524	723	674.2	1813	359.536	13.4	0.0372703
b1233	459	410.2	1185	386.239	14.4	0.0372826
b3676	348	299.2	218	97.4155	3.64	0.0373657
b2311	570	521.2	1395	357.852	13.4	0.0374456
b1871	972	923.2	1332	192.904	7.25	0.0375835
b0192	711	662.2	1133	228.757	8.63	0.0377256
b3222	876	827.2	300	48.4891	1.83	0.0377404
b1100	798	749.2	1989	354.952	13.4	0.0377516
b1915	225	176.2	386	292.897	11.1	0.0378973
b0383	1416	1367.2	1062	103.855	3.96	0.0381301
b3170	453	404.2	2093	692.319	26.4	0.0381327
b4350	3513	3464.2	6891	265.958	10.2	0.0383519
b1223	1392	1343.2	367	36.5307	1.41	0.0385977
b1185	531	482.2	1616	448.072	17.3	0.0386099
b1508	267	218.2	139	85.1713	3.29	0.038628
b3949	1080	1031.2	199	25.8014	0.998	0.0386801
b2793	546	497.2	1245	334.789	13	0.0388304
b4377	1074	1025.2	1095	142.803	5.55	0.0388647
b3591	1392	1343.2	2037	202.761	7.89	0.0389128
b0982	447	398.2	179	60.1015	2.34	0.0389341
b2314	663	614.2	1863	405.542	15.8	0.0389602
b4196	651	602.2	247	54.839	2.14	0.0390233
b0789	1242	1193.2	251	28.1251	1.1	0.039111
b3266	3105	3056.2	1610.51	70.4555	2.77	0.0393156
b1104	378	329.2	563	228.656	8.99	0.0393167
b4178	426	377.2	1976	700.404	27.6	0.0394058
b3688	333	284.2	839	394.704	15.6	0.0395233
b2952	567	518.2	1019	262.912	10.4	0.039557
b2347	933	884.2	488	73.7908	2.92	0.0395713
b0111	855	806.2	1121	185.907	7.36	0.0395897
b3423	756	707.2	2418	457.138	18.1	0.0395942
b0292	669	620.2	127	27.3782	1.09	0.0398127
b2028	1167	1118.2	1915	228.972	9.12	0.0398302
b3786	1131	1082.2	2901	358.404	14.3	0.0398991
b3232	1128	1079.2	1864	230.928	9.23	0.0399692
b2998	288	239.2	256	143.091	5.72	0.0399746
b1813	579	530.2	679	171.223	6.85	0.0400063
b1418	531	482.2	943	261.467	10.5	0.040158
b1335	516	467.2	627	179.431	7.21	0.0401826
b0904	858	809.2	5434	897.836	36.2	0.0403192
b4262	1083	1034.2	2737	353.837	14.3	0.0404141
b3894	3051	3002.2	7293.55	324.812	13.2	0.0406389
b1244	921	872.2	3414	523.336	21.3	0.0407004
b2787	1341	1292.2	760	78.6352	3.22	0.0409486
b3056	1239	1190.2	3062	343.968	14.1	0.0409922
b2381	735	686.2	899	175.163	7.22	0.0412188
b1353	489	440.2	181	54.9746	2.27	0.0412918
b0630	642	593.2	1180	265.959	11	0.0413598
b2685	1173	1124.2	1300	154.608	6.42	0.0415244
b3410	237	188.2	199	141.373	5.88	0.0415921
b2587	1299	1250.2	9330	997.781	41.5	0.0415923
b1557	216	167.2	791	632.519	26.5	0.041896
b1855	972	923.2	2103	304.563	12.8	0.0420274
b1352	222	173.2	29	22.3864	0.941	0.0420344
b1450	666	617.2	473	102.463	4.31	0.042064
b2069	1353	1304.2	547	56.0759	2.37	0.0422641
b2127	732	683.2	727	142.272	6.02	0.0423133
b3933	960	911.2	3717	545.396	23.1	0.0423545
b2345	1059	1010.2	371	49.1021	2.08	0.0423607
b3925	1011	962.2	1396	193.978	8.22	0.0423759
b3594	843	794.2	498	83.8364	3.56	0.0424637
b4191	756	707.2	825	155.971	6.65	0.0426361
b1927	1488	1439.2	5981	555.63	23.7	0.0426543
b3406	477	428.2	639	199.52	8.53	0.0427526
b0063	1701	1652.2	442	35.7678	1.53	0.0427759
b1350	2601	2552.2	754	39.4993	1.69	0.0427856
b2124	471	422.2	697	220.723	9.46	0.0428591
b1731	243	194.2	278	191.394	8.22	0.0429481
b0025	942	893.2	3453	516.87	22.2	0.0429508
b2789	1353	1304.2	351	35.9829	1.55	0.043076
b3058	369	320.2	551	230.072	9.97	0.0433343
b0901	591	542.2	187	46.1121	2	0.0433726
b4111	1503	1454.2	7784	715.668	31.1	0.0434559
b3175	333	284.2	6003	2824.08	123	0.043554
b1924	1407	1358.2	10892	1072.2	46.7	0.0435553
b1806	582	533.2	1537	385.405	16.8	0.0435905
b0412	540	491.2	440	119.764	5.24	0.0437527
b0721	390	341.2	3376	1322.9	58.3	0.0440698
b0922	1323	1274.2	3157	331.261	14.6	0.044074
b2071	462	413.2	64	20.7087	0.913	0.0440878
b2806	1101	1052.2	1888	239.904	10.6	0.0441843
b0828	966	917.2	1380	201.163	8.89	0.044193
b3741	1890	1841.2	5889	427.635	18.9	0.0441966
b1495	2373	2324.2	872	50.1621	2.23	0.0444559
b2777	672	623.2	1279	274.395	12.2	0.0444615
b4195	465	416.2	133	42.7251	1.9	0.0444703
b3965	1101	1052.2	4121	523.646	23.3	0.0444957
b4261	1101	1052.2	3731	474.089	21.1	0.0445064
b2011	1428	1379.2	1820	176.432	7.87	0.0446064
b3145	1092	1043.2	1283	164.434	7.35	0.0446988
b1464	894	845.2	752	118.957	5.35	0.0449742
b2869	1779	1730.2	1064	82.2202	3.7	0.0450011
b1839	342	293.2	950	433.204	19.5	0.0450134
b3558	852	803.2	494	82.2312	3.71	0.0451167
b1356	477	428.2	2269	708.469	32	0.0451678
b3828	954	905.2	902	133.228	6.02	0.0451857
b3002	495	446.2	1008	302.04	13.7	0.0453582
b3149	591	542.2	1885	464.82	21.1	0.0453939
b0895	618	569.2	279	65.5349	2.98	0.045472
b0069	1656	1607.2	1172	97.4969	4.45	0.0456425
b1474	3048	2999.2	599.45	26.7227	1.22	0.0456541
b2742	1140	1091.2	5752	704.77	32.3	0.0458306
b4253	1815	1766.2	492	37.2442	1.71	0.0459132
b0400	1296	1247.2	1115	119.529	5.5	0.0460139
b3202	1434	1385.2	6216	599.973	27.7	0.0461687
b2997	1119	1070.2	583	72.8344	3.37	0.0462693
b3115	1209	1160.2	255	29.386	1.36	0.0462805
b3998	672	623.2	1268	272.035	12.6	0.0463176
b3625	699	650.2	934	192.058	8.91	0.0463922
b2778	873	824.2	174	28.226	1.31	0.0464111
b1375	234	185.2	73.9117	53.3587	2.48	0.0464779
b3300	1332	1283.2	12428	1294.91	60.2	0.0464897
b3834	606	557.2	1848	443.429	20.7	0.0466817
b1321	1398	1349.2	1045	103.555	4.84	0.0467384
b3702	1404	1355.2	3656	360.692	16.9	0.0468544
b3740	624	575.2	1597	371.21	17.4	0.0468737
b1800	1086	1037.2	273	35.1911	1.66	0.047171
b0797	1365	1316.2	1608	163.342	7.71	0.0472016
b2678	1065	1016.2	1209	159.067	7.51	0.0472128
b1119	912	863.2	2413	373.748	17.7	0.0473581
b2563	381	332.2	800	321.976	15.3	0.0475191
b1858	756	707.2	1018	192.459	9.16	0.0475946
b4052	1416	1367.2	4260	416.592	19.9	0.0477686
b4072	672	623.2	157	33.6826	1.61	0.0477992
b4386	1017	968.2	1506	207.966	9.95	0.0478444
b3431	1974	1925.2	3469	240.914	11.6	0.04815
b2743	627	578.2	1895	438.192	21.2	0.0483806
b3352	1914	1865.2	3140	225.08	10.9	0.0484272
b1622	1173	1124.2	939	111.675	5.41	0.0484441
b0661	1425	1376.2	2760	268.139	13	0.0484823
b0182	1149	1100.2	3814	463.492	22.5	0.0485445
b1247	1005	956.2	3196	446.88	21.7	0.0485589
b3038	1161	1112.2	2223	267.233	13	0.0486467
b3179	630	581.2	2374	546.12	26.6	0.0487072
b1171	330	281.2	436	207.302	10.1	0.0487212
b1218	696	647.2	1076	222.283	10.9	0.0490366
b2821	2889	2840.2	4031	189.757	9.32	0.0491154
b2881	2871	2822.2	1146	54.2913	2.67	0.0491792
b2289	939	890.2	2066	310.296	15.3	0.0493078
b3996	774	725.2	1265	233.22	11.5	0.0493097
b3397	561	512.2	2790	728.279	36	0.0494316
b1773	837	788.2	99	16.7931	0.831	0.0494846
b2255	1983	1934.2	6282	434.24	21.6	0.0497421
b1245	909	860.2	3034	471.573	23.5	0.0498332
b4105	1017	968.2	175	24.1661	1.21	0.0500701
b1134	462	413.2	628	203.204	10.2	0.0501959
b1112	258	209.2	171	109.287	5.51	0.0504177
b3094	777	728.2	2234	410.172	20.7	0.0504666
b2878	3099	3050.2	1297	56.8519	2.87	0.050482
b3821	870	821.2	1664	270.918	13.7	0.0505688
b1039	390	341.2	112	43.8876	2.22	0.0505838
b0520	816	767.2	161	28.0576	1.42	0.0506102
b2919	786	737.2	162	29.3807	1.49	0.0507136
[truncated: 1,730 more rows]

## Sheet: E.coli HEGs LEGs
HEGs	LEGs			HEGs					LEGs
b3495	b0274			Codon	AA	ObsFreq	RSCU		Codon	AA	ObsFreq	RSCU
b3588	b0264			=================================					=================================
b1901	b3184			UGA	*	194	0.598		UGA	*	308	0.964
b1258	b3188			UAG	*	38	0.117		UAG	*	93	0.291
b2665	b2332			UAA	*	741	2.285		UAA	*	558	1.746
b1886	b1762			GCU	A	5560	0.737		GCU	A	4391	0.596
b1493	b1840			GCG	A	10563	1.4		GCG	A	10539	1.431
b0333	b3753			GCC	A	7508	0.995		GCC	A	8285	1.125
b0753	b4011			GCA	A	6547	0.868		GCA	A	6254	0.849
b0897	b2519			UGU	C	1215	0.832		UGU	C	1785	0.913
b1732	b1085			UGC	C	1707	1.168		UGC	C	2126	1.087
b1004	b2534			GAU	D	10500	1.163		GAU	D	9235	1.312
b1482	b4356			GAC	D	7561	0.837		GAC	D	4844	0.688
b3517	b0709			GAG	E	5801	0.561		GAG	E	5303	0.687
b0325	b0818			GAA	E	14887	1.439		GAA	E	10137	1.313
b1440	b3033			UUU	F	5126	0.957		UUU	F	8412	1.253
b1480	b1798			UUC	F	5587	1.043		UUC	F	5016	0.747
b0811	b1907			GGU	G	9139	1.551		GGU	G	6977	1.231
b2464	b3937			GGG	G	2592	0.44		GGG	G	4014	0.708
b0329	b0992			GGC	G	10228	1.736		GGC	G	8746	1.543
b4245	b2420			GGA	G	1603	0.272		GGA	G	2936	0.518
b2080	b3696			CAC	H	3439	1.014		CAC	H	2796	0.801
b0074	b4288			CAU	H	3341	0.986		CAU	H	4181	1.199
b3453	b3890			AUU	I	8283	1.414		AUU	I	10176	1.561
b1516	b4204			AUA	I	543	0.093		AUA	I	1791	0.275
b1406	b3241			AUC	I	8747	1.493		AUC	I	7593	1.165
b3460	b4050			AAA	K	12703	1.572		AAA	K	9253	1.498
b1043	b2350			AAG	K	3454	0.428		AAG	K	3103	0.502
b2414	b1432			CUA	L	644	0.111		CUA	L	1573	0.241
b3829	b0629			CUC	L	2751	0.472		CUC	L	4060	0.623
b0572	b2945			CUG	L	17431	2.993		CUG	L	16400	2.515
b1444	b4482			CUU	L	2469	0.424		CUU	L	4047	0.621
b4069	b2991			UUA	L	2657	0.964		UUA	L	5311	1.001
b3509	b3376			UUG	L	2853	1.036		UUG	L	5301	0.999
b3510	b3466			AUG	M	8189	1		AUG	M	9073	1
b1517	b4032			AAC	N	7966	1.293		AAC	N	5927	0.985
b0812	b4176			AAU	N	4353	0.707		AAU	N	6113	1.015
b1783	b0989			CCA	P	2423	0.731		CCA	P	2780	0.797
b2310	b3077			CCC	P	1060	0.32		CCC	P	2132	0.611
b1920	b2550			CCU	P	1770	0.534		CCU	P	2360	0.676
b2097	b2538			CCG	P	8003	2.415		CCG	P	6688	1.916
b3031	b3332			CAA	Q	3809	0.582		CAA	Q	5426	0.769
b1881	b3989			CAG	Q	9290	1.418		CAG	Q	8681	1.231
b4015	b1551			AGA	R	229	1.324		AGA	R	898	1.312
b0334	b3800			AGG	R	117	0.676		AGG	R	471	0.688
b0854	b3819			CGA	R	534	0.136		CGA	R	1431	0.356
b0382	b1121			CGC	R	6534	1.667		CGC	R	6835	1.699
b4244	b0117			CGG	R	818	0.209		CGG	R	2270	0.564
b0871	b4166			CGU	R	7793	1.988		CGU	R	5552	1.38
b1882	b0385			AGC	S	4439	1.441		AGC	S	5310	1.215
b0073	b1523			AGU	S	1720	0.559		AGU	S	3431	0.785
b1748	b2682			UCA	S	1479	0.609		UCA	S	2588	0.956
b4254	b3662			UCC	S	3000	1.235		UCC	S	2509	0.927
b1492	b0245			UCG	S	2071	0.853		UCG	S	3252	1.202
b2266	b3411			UCU	S	3164	1.303		UCU	S	2474	0.914
b1003	b1184			ACC	T	8079	1.984		ACC	T	6812	1.58
b0573	b0909			ACA	T	1455	0.357		ACA	T	2677	0.621
b1257	b0682			ACG	T	3532	0.867		ACG	T	5172	1.199
b2150	b1558			ACU	T	3224	0.792		ACU	T	2587	0.6
b2465	b4353			GUU	V	6649	1.185		GUU	V	5378	0.973
b2425	b3792			GUG	V	7900	1.408		GUG	V	8411	1.522
b2131	b1821			GUC	V	4245	0.757		GUC	V	5005	0.905
b1487	b3216			GUA	V	3648	0.65		GUA	V	3317	0.6
b2661	b4294			UGG	W	3425	1		UGG	W	5861	1
b3708	b3520			UAC	Y	4267	0.999		UAC	Y	3652	0.802
b0071	b1036			UAU	Y	4273	1.001		UAU	Y	5450	1.198
b3336	b3646
b1923	b2327
b3566	b2541
b3236	b0067
b1415	b2200
b1887	b3477
b1536	b2972
b1967	b4516
b1376	b0944
b2672	b0715
b4014	b3717
b1619	b3382
b2662	b1081
b1857	b4410
b0331	b2968
b3003	b3080
b0072	b1790
b1702	b3638
b0607	b2940
b1743	b3366
b1038	b4078
b4518	b3604
b1237	b1627
b0453	b0275
b0220	b0265
b1739	b0899
b2762	b1214
b3024	b1453
b1251	b3076
b1836	b0986
b0078	b0247
b4068	b0007
b3523	b3876
b1685	b4522
b1264	b1974
b4227	b2280
b2518	b2605
b1431	b0135
b2752	b0442
b0643	b1937
b2976	b1856
b3919	b4289
b3846	b1419
b0838	b0589
b2476	b2389
b1426	b2966
b1260	b1791
b2687	b3861
b2763	b1161
b1051	b4048
b1197	b3657
b3908	b3142
b0574	b3754
b3544	b0555
b1263	b0461
b1955	b3516
b1423	b1572
b3506	b0858
b1635	b3684
b0197	b1951
b3203	b4210
b2977	b3371
b3447	b1556
b1002	b0900
b0655	b0698
b1040	b2213
b1973	b3710
b3458	b1607
b2962	b4475
b0865	b2645
b2870	b0070
b3339	b1144
b0296	b2899
b2989	b2985
b2913	b2845
b1064	b2462
b1449	b3141
b4219	b3570
b3092	b1785
b3098	b3284
b0450	b2686
b2551	b1522
b2185	b1339
b0163	b1053
b2498	b3471
b3012	b0532
b4051	b2072
b3941	b4476
b4302	b0011
b1896	b2257
b2309	b3903
b0631	b1328
b0755	b4315
b0903	b3402
b3942	b3880
b3774	b1906
b0907	b3622
b1723	b3580
b4142	b2558
b2093	b0977
b0860	b2706
b2000	b0704
b0965	b4566
b1261	b1373
b2926	b1312
b1849	b0129
b3102	b3849
b3698	b0787
b2751	b2273
b0782	b1242
b1779	b0234
b4067	b1289
b1930	b3667
b3001	b0916
b1219	b0398
b0928	b3793
b1611	b2446
b4376	b3224
b0440	b2109
b1304	b1164
b1581	b3227
b0485	b2995
b3830	b2768
b1710	b4031
b4006	b4086
b4143	b3144
b1677	b2145
b3661	b2986
b2922	b1011
b3993	b2442
b2942	b0157
b4252	b3434
b2669	b1357
b1136	b2577
b2007	b3374
b2557	b2783
b1241	b3444
b2764	b1894
b0077	b0022
b3512	b2630
b1586	b1137
b3125	b3647
b1441	b4287
b3609	b2204
b1490	b2305
b2104	b3238
b0227	b3660
b3728	b2489
b0595	b0013
b0863	b2757
b0605	b3264
b0767	b1741
b1823	b0576
b0014	b1213
b1550	b2336
b3928	b2037
b3945	b4620
b2103	b0311
b2508	b2077
b1000	b3483
b0451	b0250
b2809	b2298
b2779	b2292
b1693	b0280
b0008	b2738
b2480	b0153
b1761	b2923
b1604	b4141
b0889	b2851
b4214	b4366
b2499	b4341
b1062	b0950
b3938	b0097
b0973	b3550
b0222	b2622
b2676	b4321
b3253	b1168
b2417	b2583
b2153	b0497
b0426	b1447
b3433	b4470
b1905	b3293
b0471	b3561
b0830	b0316
b4305	b2835
b2521	b1268
b1217	b3023
b2294	b3824
b1897	b1504
b2592	b1626
b1414	b0358
b3172	b2990
b4243	b3953
b1412	b2152
b2872	b2014
b0729	b0582
b1221	b0016
b1850	b3057
b1276	b0310
b2086	b3468
b1324	b1254
b3511	b0554
b0386	b2847
b4216	b2205
b1817	b0874
b4200	b1365
b4034	b0533
b2302	b0590
b1430	b2046
b4000	b4546
b0598	b2013
b3153	b3784
b0118	b3720
b3234	b3380
b0880	b2444
b3858	b2536
b0212	b2141
b4045	b0915
b0134	b0253
b1614	b2237
b0608	b3326
b4177	b1660
b3008	b0841
b3359	b2886
b1712	b1545
b1279	b1074
b1461	b0210
b0578	b2430
b2085	b3886
b1740	b2136
b4097	b1159
b1462	b0175
b1676	b2546
b0508	b2199
b3713	b1022
b0801	b1707
b2597	b0959
b2137	b4290
b1067	b2929
b0763	b1336
b0415	b2368
b3764	b1023
b0337	b3584
b0754	b0427
b2096	b3790
b2914	b3121
b3448	b1477
b3308	b2626
b1537	b1154
b3870	b2801
b1724	b1808
b1919	b1573
b1103	b2485
b3042	b1301
b3956	b0634
b4013	b3283
b0728	b3249
b3455	b1811
b0481	b3451
b0474	b1212
b4025	b4125
b4005	b0213
b3414	b2756
b3362	b4358
b0936	b0396
b3845	b0942
b0436	b4532
b3986	b0060
b0221	b3413
b3011	b1601
b0809	b0193
b3600	b0301
b4211	b3421
b3065	b4293
b2925	b1220
b0773	b2832
b1127	b4455
b3959	b2394
b4269	b0958
b1809	b0601
b1288	b0548
b0839	b0799
b0170	b3603
b2133	b3338
b0068	b3569
b1174	b3157
b2614	b3258
b3980	b4029
b3181	b2123
b3926	b1355
b1215	b0314
b3922	b3260
b0391	b3271
b1564	b3424
b2900	b2102
b3732	b2771
b4213	b2398
b1725	b3088
b0581	b2112
b1654	b3614
b3341	b1140
b0095	b4415
b3637	b0848
b3231	b2223
b3213	b4201
b0480	b2732
b0912	b2008
b3649	b0433
b3599	b1616
b3450	b3711
b0166	b1407
b0523	b2766
b0287	b2702
b3303	b0323
b4226	b0976
b3429	b2545
b1647	b1810
b4401	b0089
b1727	b0859
b0394	b0970
b1539	b1476
b2463	b1630
b2042	b3883
b1108	b3823
b0525	b4466
b0161	b3712
b2029	b3739
b4506	b2365
b4135	b0768
b4207	b3539
b1738	b2378
b0584	b3207
b0720	b4460
b1175	b0823
b1682	b0027
b3783	b0364
b1308	b0137
b1333	b2383
b3209	b3700
b3403	b1172
b3405	b2178
b3117	b0498
b0169	b3715
b3386	b1528
b0237	b1408
b1613	b0934
b2019	b3645
b0870	b3533
b0710	b2705
b1538	b4300
b3212	b0367
b3995	b0231
b0586	b1597
b2323	b2142
b3982	b4481
b3916	b1546
b0957	b1201
b3781	b1880
b0123	b2164
b2600	b2158
b2155	b2399
b4108	b3331
b2415	b3944
b1953	b4385
b3439	b0764
b1792	b0788
b4054	b1862
b1478	b3750
b0953	b0313
b0133	b0225
b2523	b2565
b1519	b1463
b0109	b1553
b2416	b2354
b3751	b2260
b0528	b3215
b3619	b2984
b2898	b0037
b1746	b2469
b3994	b1615
b1854	b3218
b1089	b2982
b3912	b2192
b1498	b2030
b0492	b1331
b2095	b0656
b3315	b0552
b2924	b0259
b0172	b2326
b1583	b4557
b3430	b2570
b1452	b2797
b3028	b2491
b1123	b0152
b0180	b3505
b2530	b4159
b1130	b2278
b4021	b2174
b4303	b4001
b3592	b0130
b2020	b3211
b1827	b1943
b1033	b1865
b1178	b2503
b0484	b0556
b3957	b4335
b3960	b0020
b1976	b0338
b1641	b3155
b1541	b1575
b2696	b2270
b1267	b0614
b2599	b4473
b1680	b1891
b3087	b0696
b2579	b0402
b1612	b3457
b3939	b0038
b2916	b2214
b0674	b3496
b4411	b1758
b1094	b2160
b4391	b2111
b1243	b4273
b2021	b3045
b0884	b2860
b2529	b1996
b3831	b1402
b1847	b0361
b3866	b3127
b0819	b1772
b3156	b3085
b1638	b0061
b2107	b1317
b0800	b2647
b3513	b2992
b2421	b3353
b3298	b1343
b2094	b1073
b1678	b2277
b0756	b3415
b0954	b2603
b1262	b0457
b0185	b4318
b3192	b1410
b1749	b3521
b4162	b2130
b0956	b1027
b2217	b0540
b0443	b0373
b4203	b0298
b2675	b1443
b3363	b3665
b2553	b1202
b3454	b2537
b0194	b3627
b3233	b1620
b1131	b3104
b4057	b0211
b1093	b1571
b1421	b2233
b0571	b2184
b0963	b2207
b1684	b0921
b1256	b0857
b0407	b1019
b4393	b0798
b3498	b1655
b4322	b3818
b0593	b1632
b0023	b2405
b0352	b0852
b4144	b2362
b1703	b4484
b4059	b4101
b2388	b1590
b0178	b3822
b4235	b3090
b4263	b2210
b0004	b3151
b2149	b3547
b4202	b1293
b0740	b4399
b3114	b3585
b2507	b4272
b3357	b3044
b3553	b2861
b4554	b1997
b3316	b1403
b2609	b0360
b0384	b3383
b3734	b0217
b1580	b1439
b2790	b4469
b1236	b3722
b1656	b1080
b3230	b0946
b2009	b0224
b4384	b3906
b2799	b1833
b1908	b2203
b2834	b4018
b0911	b3173
b0888	b4183
b4002	b3148
b0419	b3629
b4024	b2492
b3309	b1940
b0243	b2631
b1179	b0251
b0733	b0140
b1188	b2073
b0688	b2820
b3923	b3621
b0031	b4279
b0435	b0842
b3118	b0781
b1207	b3562
b2306	b2010
b3984	b1628
b0473	b3668
b0434	b3404
b1642	b0640
b2301	b1396
b0104	b4004
b3029	b1397
b0893	b1291
b2234	b3582
b3384	b3536
b1667	b2788
b1662	b3334
b3113	b1125
b3068	b0368
b2903	b0039
b0126	b3801
b3251	b3624
b0686	b0566
b2959	b4340
b2937	b1106
b2114	b3243
b0930	b3358
b3610	b3196
b1852	b3159
b2818	b2785
b1778	b0040
b1518	b2075
b1511	b0107
b4088	b0401
b0908	b0719
b0945	b2556
b2171	b3060
b4255	b1606
b2022	b2604
b3164	b3110
b2668	b2196
b3361	b0464
b1056	b0847
b4153	b0148
b1380	b2361
b1602	b0326
b1603	b4003
b1092	b2126
b3554	b2474
b2659	b2928
b0199	b1156
b3860	b1942
b2890	b1158
b0390	b0926
b2023	b1113
b1658	b2380
b0727	b1484
b0053	b3587
b3229	b4044
b3727	b0428
b3310	b0173
b0684	b1451
b3671	b2211
b1687	b1645
b0642	b2100
b2143	b4267
b3472	b1671
b2901	b0380
b0565	b1960
b3320	b0845
b0917	b0215
b0389	b1072
b0594	b0700
b2606	b0638
b0891	b3014
b3847	b2088
b3775	b3214
b1866	b2894
b2617	b3811
b1651	b2944
b2330	b1771
b4232	b1868
b0526	b3531
b1716	b1391
b1479	b2509
b1867	b1497
b2770	b3898
b3296	b4169
b3634	b3905
b0929	b2817
b1780	b0191
b2951	b3555
b0606	b2718
b4064	b4319
b0469	b3327
b3347	b4146
b3733	b1210
b2935	b3934
b1917	b0543
b1048	b3103
b3185	b3935
b4127	b0933
b0623	b0285
b2299	b0635
b0437	b2321
b0783	b0045
b3180	b1994
b4392	b1345
b2304	b1181
b2699	b0347
b3929	b1054
b3992	b2882
b2320	b2470
b0002	b1742
b0112	b2054
b2239	b4374
b0660	b1863
b1341	b2201
b0145	b1734
b1765	b2265
b0116	b2395
b3428	b1750
b3305	b1285
b1446	b0262
b0866	b1722
b0154	b0505
b0452	b2015
b3321	b0646
b3991	b4346
b3349	b2076
b3317	b0093
b2241	b3859
b4122	b0619
b1714	b2761
b0678	b0293
b3924	b4474
b3204	b3478
b1273	b3485
b0596	b2723
b3081	b2602
b4168	b3208
b3559	b0486
b1018	b4061
b3034	b2044
b3985	b3654
b3314	b4197
b0683	b2709
b3983	b2180
b3340	b4225
b2585	b0286
b1105	b1559
b2422	b3474
b3176	b4136
b0032	b3083
b3612	b3329
b0785	b2364
b3221	b3022
b2262	b3726
b1846	b0940
b1668	b3635
b1035	b2372
b2091	b2956
b2531	b0254
b2303	b4116
b2908	b0793
b3401	b3571
b4139	b1959
b3432	b1752
b0241	b3685
b3602	b2748
b4172	b2385
b0114	b3773
b0932	b3747
b0680	b1222
b1377	b0771
b0723	b0815
b2804	b2060
b0918	b3943
b2297	b2506
b3146	b4478
b2016	b4359
b0968	b2221
b0724	b1609
b1305	b4118
b3169	b0281
b3636	b2542
b2697	b0885
b0864	b4472
b3067	b1024
b4187	b2177
b0632	b4040
b3863	b0158
b3644	b0252
b0026	b1278
b2450	b3422
b3279	b3631
b3312	b4145
b0726	b2151
b2242	b0083
b2312	b2841
b2400	b3653
b0804	b1529
b3052	b3632
b0441	b0155
b0207	b0066
b0033	b4230
b0651	b2419
b4537	b3656
b0393	b4373
b3865	b2098
b1864	b0960
b0240	b2510
b1422	b1672
b1284	b1025
b3167	b1859
b0805	b4133
b3165	b0142
b0439	b1009
b2025	b2219
b2988	b0836
b2904	b4357
b3319	b3013
b2300	b3066
b0168	b4237
b3302	b0176
b3987	b1077
b3931	b2961
b3291	b3048
b2316	b2443
b1232	b0824
b1200	b0622
b1646	b1386
b3301	b3896
b0515	b0624
b2477	b4212
b1087	b1947
b1329	b4477
b2514	b0403
b0759	b3862
b3186	b3395
b2500	b0714
b3735	b2782
b1832	b1987
b0410	b3473
b1719	b3889
b3770	b2226
b0424	b2930
b3294	b3567
b1928	b3693
b2471	b0939
b2891	b2188
b2494	b0808
b2905	b3131
b2513	b2175
b0610	b0731
b1295	b2487
b3910	b2544
b3560	b0518
b0463	b2726
b4147	b1621
b2827	b3909
b3132	b3601
b0438	b2971
b1187	b0834
b1876	b3130
b2296	b2307
b1819	b2120
b3611	b0377
b1203	b3323
b3725	b0537
b3150	b0146
b0115	b3848
b1512	b3240
b2947	b2753
b4129	b1659
b3464	b2719
b2601	b2791
b0357	b2837
b4055	b2427
b2431	b4337
b4360	b2559
b1128	b3613
b3307	b1931
b4407	b4114
b4234	b0418
b3729	b3652
b3342	b0350
b1275	b0256
b2581	b2627
b0758	b1948
b1059	b1708
b2478	b4334
b2495	b2179
b2231	b3017
b2700	b1384
b1637	b2504
b2418	b2731
b0369	b2101
b1718	b3532
b3731	b0315
b3988	b3643
b3408	b0099
b1623	b1385
b0741	b3675
b0597	b3475
b3190	b3367
b2957	b1825
b0757	b3515
b0849	b0113
b0882	b2896
b3885	b3039
b3936	b1297
b2187	b2410
b2036	b4309
b0159	b2920
b1521	b3817
b2235	b2769
b3888	b2181
b2564	b2644
b1427	b4317
b4258	b4065
b3133	b3954
b4260	b2575
b3640	b3262
b2027	b1491
b3304	b1309
b2079	b0479
b3035	b0832
b3670	b2349
b0125	b1338
b0356	b3915
b3699	b4112
b4194	b0376
b1091	b2067
b0030	b2466
b3706	b2625
b0827	b1585
b4149	b4331
b0187	b0583
b2958	b3059
b3526	b2619
b0028	b2912
b4160	b1387
b3724	b3691
b4383	b2045
b0902	b3063
b1209	b0504
b3639	b4326
b3306	b2548
b1683	b1075
b2525	b3666
b0677	b1596
b3962	b1594
b3201	b2774
b3850	b2628
b4154	b4120
b1084	b0603
b3743	b0404
b3440	b1844
b1983	b2710
b3836	b1869
b3070	b0780
b3228	b4329
b2576	b1878
b2533	b0283
b2132	b4074
b3871	b4327
b3736	b1485
b2426	b2664
b3887	b0984
b2954	b2728
b2287	b1815
b0734	b0840
b2938	b2712
b2039	b2736
b4019	b3484
b2893	b2737
b3803	b4066
b4323	b1698
b3295
b3161
b2909
b1729
b3178
b2684
b0814
b1764
b2794
b4037
b1189
b1555
b2092
b3244

## Sheet: B.subtilis181
#Non-Zero protein abundance data retrieved from PaxDB 4.0 (Wang et al. 2015)		target_id	length	eff_length	est_counts	tpm	ppm	ppm/tpm		ppm/tpm (top 30%)	ppm/tpm (bottomm 30%)	ribosomal protein gene	Ribosomal protein gene contained in top 30% ppm/tpm	Ribosomal protein gene contained in bottom 30% ppm/tpm	Proportion of ribosomal protein gene in top 30% ppm/tpm:	42/57
#id: 256		BSU12649	219	179.11	205	1107.82	0.21	0.000189561		BSU08060	BSU12649	BSU22880	No	No	Proportion of ribosomal protein gene in bottom 30% ppm/tpm:	0/57
#name: B.suptilis - Whole organism (Integrated)		BSU38018	339	299.11	162	524.227	0.18	0.000343363		BSU33410	BSU38018	BSU01150	No	No
#score: 13.45		BSU36880	384	344.11	1248	3510.37	1.69	0.000481431		BSU11200	BSU36880	BSU01420	Yes	No
#weight:		BSU10010	519	479.11	451	911.123	0.47	0.000515847		BSU24620	BSU10010	BSU01100	No	No
#description: integrated dataset: weighted average of all B.suptilis WHOLE_ORGANISM datasets<br/><b>Interaction consistency score</b>: 13.45&nbsp<b>Coverage</b>: 93		BSU15210	1101	1061.11	602	549.126	0.48	0.000874116		BSU13180	BSU15210	BSU01410	Yes	No
#organ: WHOLE_ORGANISM		BSU31610	432	392.11	117	288.811	0.29	0.00100412		BSU04400	BSU31610	BSU01290	No	No
#integrated : true		BSU03810	948	908.11	974	1038.14	1.06	0.00102106		BSU38960	BSU03810	BSU08880	No	No
#coverage: 93		BSU38000	636	596.11	231	375.078	0.43	0.00114643		BSU15960	BSU38000	BSU16680	Yes	No
#publication_year: 2017		BSU12710	267	227.11	78	332.425	0.4	0.00120328		BSU26830	BSU12710	BSU15990	Yes	No
#filename: 224308-WHOLE_ORGANISM-integrated.txt		BSU27809	141	101.11	24	229.749	0.3	0.00130577		BSU24710	BSU27809	BSU01250	Yes	No
#		BSU04610	600	560.11	97	167.623	0.24	0.00143178		BSU15600	BSU04610	BSU40890	No	No
		BSU22160	192	152.11	27	171.807	0.26	0.00151333		BSU28270	BSU22160	BSU01200	Yes	No
		BSU17920	174	134.11	32	230.953	0.35	0.00151546		BSU30190	BSU17920	BSU16490	Yes	No
		BSU11270	186	146.11	205	1358.03	2.19	0.00161263		BSU30230	BSU11270	BSU25550	Yes	No
		BSU38510	1188	1148.11	2054	1731.62	2.99	0.00172671		BSU30210	BSU38510	BSU25410	Yes	No
		BSU09680	1362	1322.11	316	231.342	0.41	0.00177227		BSU08790	BSU09680	BSU01220	Yes	No
		BSU03800	951	911.11	1423	1511.71	2.69	0.00177944		BSU11010	BSU03800	BSU29660	Yes	No
		BSU07200	645	605.11	282	451.077	0.82	0.00181787		BSU11690	BSU07200	BSU01330	Yes	No
		BSU16370	780	740.11	246	321.717	0.61	0.00189608		BSU08070	BSU16370	BSU40910	Yes	No
		BSU36770	741	701.11	933	1288.05	2.48	0.00192539		BSU11210	BSU36770	BSU01110	Yes	No
		BSU11839	255	215.11	29	130.489	0.26	0.00199251		BSU34900	BSU11839	BSU01300	Yes	No
		BSU26120	396	356.11	15	40.7702	0.09	0.00220749		BSU06520	BSU26120	BSU01500	No	No
		BSU23880	288	248.11	246	959.68	2.18	0.00227159		BSU10920	BSU23880	BSU01030	Yes	No
		BSU12720	426	386.11	139	348.449	0.89	0.00255418		BSU31540	BSU12720	BSU01040	Yes	No
		BSU11079	348	308.11	13	40.8388	0.11	0.00269352		BSU23980	BSU11079	BSU01020	No	No
		BSU03370	681	641.11	189	285.341	0.77	0.00269853		BSU37800	BSU03370	BSU01490	Yes	No
		BSU27950	339	299.11	1201	3886.4	11.5	0.00295904		BSU15590	BSU27950	BSU01260	Yes	No
		BSU06269	159	119.11	7	56.8834	0.17	0.00298857		BSU15560	BSU06269	BSU01350	Yes	No
		BSU03580	648	608.11	275	437.71	1.33	0.00303854		BSU03360	BSU03580	BSU01230	Yes	No
		BSU31130	1536	1496.11	356	230.315	0.71	0.00308273		BSU30200	BSU31130	BSU01440	Yes	No
		BSU09700	162	122.11	51	404.254	1.31	0.00324054		BSU06450	BSU09700	BSU01320	Yes	No
		BSU14780	318	278.11	209	727.387	2.38	0.00327199		BSU28290	BSU14780	BSU16040	Yes	No
		BSU02280	489	449.11	468	1008.62	3.42	0.00339077		BSU03350	BSU02280	BSU01190	No	No
		BSU13500	1350	1310.11	304	224.596	0.77	0.00342838		BSU38090	BSU13500	BSU28850	Yes	No
		BSU01580	1437	1397.11	979	678.247	2.34	0.00345007		BSU11220	BSU01580	BSU27960	Yes	No
		BSU33170	1062	1022.11	185	175.19	0.61	0.00348193		BSU28300	BSU33170	BSU01210	Yes	No
		BSU39140	462	422.11	151	346.248	1.27	0.00366789		BSU08090	BSU39140	BSU01180	Yes	No
		BSU38340	1200	1160.11	206	171.871	0.64	0.00372372		BSU06530	BSU38340	BSU01270	Yes	No
		BSU08540	1194	1154.11	385	322.886	1.22	0.00377842		BSU13550	BSU08540	BSU00520	Yes	No
		BSU40480	1209	1169.11	319	264.102	1	0.00378642		BSU29020	BSU40480	BSU27940	Yes	No
		BSU07820	717	677.11	667	953.46	3.72	0.00390158		BSU17690	BSU07820	BSU15820	No	No
		BSU12640	441	401.11	432	1042.45	4.32	0.00414408		BSU29450	BSU12640	BSU01240	Yes	No
		BSU02140	1335	1295.11	799	597.139	2.51	0.00420338		BSU13620	BSU02140	BSU01160	Yes	No
		BSU01560	597	557.11	104	180.687	0.77	0.00426151		BSU07560	BSU01560	BSU01340	Yes	No
		BSU29910	279	239.11	176	712.444	3.18	0.00446351		BSU28250	BSU29910	BSU37070	No	No
		BSU31730	369	329.11	79	232.339	1.04	0.00447622		BSU13560	BSU31730	BSU30700	Yes	No
		BSU12000	1947	1907.11	2396	1216.04	5.45	0.00448176		BSU06480	BSU12000	BSU15080	No	No
		BSU01590	921	881.11	242	265.84	1.21	0.00455161		BSU27860	BSU01590	BSU00990	No	No
		BSU31640	477	437.11	126	279.007	1.28	0.0045877		BSU34920	BSU31640	BSU24900	No	No
		BSU12690	660	620.11	264.996	413.625	1.9	0.00459353		BSU32610	BSU12690	BSU41060	No	No
		BSU12120	168	128.11	33	249.325	1.15	0.00461245		BSU15510	BSU12120	BSU28860	Yes	No
		BSU23060	165	125.11	300	2320.95	10.8	0.00465327		BSU11250	BSU23060	BSU01400	Yes	No
		BSU38640	1203	1163.11	119	99.0289	0.47	0.00474609		BSU07550	BSU38640	BSU01170	Yes	No
		BSU20430	381	341.11	20	56.7507	0.27	0.00475765		BSU27850	BSU20430	BSU01280	Yes	No
		BSU35180	231	191.11	57	288.687	1.38	0.00478026		BSU15550	BSU35180	BSU01310	Yes	No
		BSU40520	930	890.11	754	819.905	3.97	0.00484202		BSU03870	BSU40520	BSU01050	Yes	No
		BSU00610	636	596.11	264	428.66	2.11	0.00492232		BSU08080	BSU00610	BSU40500	Yes	No
		BSU30050	1635	1595.11	700	424.759	2.11	0.00496752		BSU11650	BSU30050
		BSU22670	1017	977.11	382	378.404	1.9	0.00502109		BSU38590	BSU22670
		BSU38740	1704	1664.11	674	392.025	1.99	0.00507621		BSU29120	BSU38740
		BSU13520	1023	983.11	143	140.789	0.74	0.00525609		BSU25880	BSU13520
		BSU30020	222	182.11	90	478.349	2.55	0.00533084		BSU18540	BSU30020
		BSU32790	237	197.11	130	638.367	3.41	0.00534175		BSU33440	BSU32790
		BSU35050	474	434.11	73	162.764	0.87	0.00534516		BSU18780	BSU35050
		BSU35530	1077	1037.11	957	893.147	4.97	0.00556459		BSU34860	BSU35530
		BSU12630	486	446.11	327	709.482	3.95	0.00556744		BSU34880	BSU12630
		BSU20920	252	212.11	29	132.334	0.76	0.00574304		BSU15340	BSU20920
		BSU29150	465	425.11	54	122.95	0.73	0.00593737		BSU16870	BSU29150
		BSU34980	939	899.11	344	370.324	2.22	0.00599475		BSU11850	BSU34980
		BSU28170	1368	1328.11	1163	847.581	5.1	0.00601712		BSU28260	BSU28170
		BSU12620	357	317.11	250	763.072	4.65	0.00609379		BSU11190	BSU12620
		BSU20470	396	356.11	117	318.008	1.94	0.00610048		BSU31910	BSU20470
		BSU00400	1314	1274.11	2650	2013.14	12.5	0.00620921		BSU11240	BSU00400
		BSU23590	351	311.11	171	532.008	3.31	0.00622171		BSU18560	BSU23590
		BSU04020	609	569.11	137	233.002	1.47	0.00630896		BSU34910	BSU04020
		BSU38120	1182	1142.11	693	587.301	3.74	0.00636811		BSU06470	BSU38120
		BSU06250	372	332.11	558	1626.25	10.4	0.00639508		BSU31010	BSU06250
		BSU31330	405	365.11	18	47.7182	0.31	0.00649647		BSU08820	BSU31330
		BSU35210	1335	1295.11	86	64.2728	0.42	0.00653465		BSU30700	BSU35210
		BSU00670	1419	1379.11	1149	806.412	5.29	0.00655992		BSU36660	BSU00670
		BSU12770	165	125.11	76	587.973	3.86	0.00656493		BSU29130	BSU12770
		BSU04500	741	701.11	178	245.736	1.62	0.00659244		BSU38950	BSU04500
		BSU38060	771	731.11	274	362.747	2.41	0.00664375		BSU08970	BSU38060
		BSU40770	1377	1337.11	178	128.851	0.88	0.00682959		BSU02780	BSU40770
		BSU35760	1146	1106.11	386	337.773	2.32	0.00686852		BSU22070	BSU35760
		BSU22940	657	617.11	179	280.754	1.93	0.00687435		BSU30240	BSU22940
		BSU04540	873	833.11	327	379.91	2.62	0.00689637		BSU39880	BSU04540
		BSU00270	1443	1403.11	622	429.076	2.99	0.00696846		BSU11430	BSU00270
		BSU33110	873	833.11	243	282.319	2.02	0.00715503		BSU03420	BSU33110
		BSU20460	825	785.11	130	160.269	1.16	0.00723783		BSU31250	BSU20460
		BSU05800	1167	1127.11	439	376.994	2.74	0.00726802		BSU23470	BSU05800
		BSU38750	1017	977.11	936	927.189	6.75	0.00728007		BSU15530	BSU38750
		BSU35430	267	227.11	70	298.33	2.19	0.00734086		BSU15500	BSU35430
		BSU12030	483	443.11	675	1474.44	10.9	0.00739264		BSU32260	BSU12030
		BSU33670	420	380.11	84	213.897	1.62	0.00757374		BSU33240	BSU33670
		BSU12800	264	224.11	131	565.778	4.3	0.00760015		BSU15540	BSU12800
		BSU39170	453	413.11	168	393.622	3.03	0.00769774		BSU13160	BSU39170
		BSU38410	1380	1340.11	93	67.1704	0.54	0.00803926		BSU21930	BSU38410
		BSU24880	174	134.11	10	72.173	0.6	0.00831336		BSU18450	BSU24880
		BSU13640	258	218.11	104	461.523	3.95	0.00855862		BSU20040	BSU13640
		BSU25230	495	455.11	499	1061.26	9.1	0.00857471		BSU31080	BSU25230
		BSU34810	1455	1415.11	619	423.386	3.74	0.00883355		BSU19580	BSU34810
		BSU12790	270	230.11	174	731.896	6.49	0.00886738		BSU11230	BSU12790
		BSU21480	171	131.11	190	1402.66	12.6	0.00898293		BSU23480	BSU21480
		BSU21760	252	212.11	74	337.681	3.05	0.00903219		BSU23460	BSU21760
		BSU27090	1389	1349.11	293	210.211	1.9	0.00903854		BSU06500	BSU27090
		BSU25490	1032	992.11	979	955.121	8.71	0.00911926		BSU29750	BSU25490
		BSU39280	309	269.11	24	86.3211	0.79	0.00915188		BSU15350	BSU39280
		BSU01480	744	704.11	915	1257.81	11.6	0.00922238		BSU34380	BSU01480
		BSU33310	1155	1115.11	504	437.47	4.06	0.00928064		BSU02700	BSU33310
		BSU09850	1218	1178.11	65	53.4027	0.5	0.00936282		BSU28500	BSU09850
		BSU00040	1113	1073.11	1131	1020.13	9.61	0.00942037		BSU01935	BSU00040
		BSU28840	270	230.11	148	622.532	5.87	0.00942923		BSU40180	BSU28840
		BSU23010	570	530.11	117.922	215.31	2.04	0.00947471		BSU27060	BSU23010
		BSU00570	1599	1559.11	427	265.086	2.56	0.00965724		BSU18510	BSU00570
		BSU36990	288	248.11	71	276.981	2.69	0.00971186		BSU32820	BSU36990
		BSU06570	996	956.11	987	999.183	9.73	0.00973796		BSU12180	BSU06570
		BSU12700	978	938.11	400	412.707	4.02	0.00974057		BSU34930	BSU12700
		BSU21020	327	287.11	90	303.41	3	0.00988761		BSU15300	BSU21020
		BSU36450	1191	1151.11	161	135.377	1.34	0.00989828		BSU20730	BSU36450
		BSU03060	1626	1586.11	2871	1752.01	17.4	0.00993145		BSU08720	BSU03060
		BSU40939	207	167.11	77	445.989	4.44	0.0099554		BSU21540	BSU40939
		BSU12590	1488	1448.11	486	324.841	3.25	0.0100049		BSU34610	BSU12590
		BSU12570	798	758.11	508	648.585	6.5	0.0100218		BSU32250	BSU12570
		BSU38540	759	719.11	931	1253.11	12.6	0.010055		BSU30560	BSU38540
		BSU21800	621	581.11	112	186.55	1.88	0.0100777		BSU30870	BSU21800
		BSU25210	1812	1772.11	1332	727.527	7.38	0.010144		BSU02090	BSU25210
		BSU11550	900	860.11	451	507.526	5.15	0.0101473		BSU38850	BSU11550
		BSU17290	354	314.11	49	150.991	1.54	0.0101993		BSU15520	BSU17290
		BSU02270	534	494.11	723	1416.28	14.7	0.0103793		BSU31550	BSU02270
		BSU14950	447	407.11	110	261.527	2.75	0.0105152		BSU23070	BSU14950
		BSU34500	321	281.11	33	113.625	1.21	0.0106491		BSU11040	BSU34500
		BSU22630	804	764.11	335	424.35	4.52	0.0106516		BSU15100	BSU22630
		BSU04530	180	140.11	146	1008.6	11	0.0109062		BSU06240	BSU04530
		BSU16540	810	770.11	490	615.856	6.75	0.0109604		BSU18530	BSU16540
		BSU16140	915	875.11	694	767.596	8.64	0.0112559		BSU12960	BSU16140
		BSU24110	237	197.11	39	191.51	2.16	0.0112788		BSU15570	BSU24110
		BSU05109	186	146.11	41	271.606	3.1	0.0114136		BSU06510	BSU05109
		BSU06000	192	152.11	76	483.606	5.65	0.0116831		BSU10370	BSU06000
		BSU12740	579	539.11	186	333.942	3.92	0.0117386		BSU13610	BSU12740
		BSU35910	981	941.11	547	562.578	6.65	0.0118206		BSU13900	BSU35910
		BSU36530	582	542.11	245	437.436	5.18	0.0118417		BSU21870	BSU36530
		BSU10710	243	203.11	3	14.2964	0.17	0.0118911		BSU11020	BSU10710
		BSU04230	810	770.11	125	157.106	1.88	0.0119664		BSU13140	BSU04230
		BSU00600	303	263.11	88	323.729	3.92	0.0121089		BSU29500	BSU00600
		BSU39600	399	359.11	321	865.193	10.5	0.012136		BSU33130	BSU39600
		BSU33350	483	443.11	100	218.436	2.81	0.0128642		BSU14940	BSU33350
		BSU23220	756	716.11	319	431.168	5.55	0.012872		BSU39290	BSU23220
		BSU30440	987	947.11	155	158.404	2.05	0.0129416		BSU30650	BSU30440
		BSU12830	747	707.11	162	221.75	2.87	0.0129425		BSU23970	BSU12830
		BSU09110	831	791.11	281	343.799	4.46	0.0129727		BSU24630	BSU09110
		BSU30350	1194	1154.11	207	173.604	2.27	0.0130757		BSU29140	BSU30350
		BSU36720	162	122.11	7	55.4859	0.73	0.0131565		BSU32150	BSU36720
		BSU09010	1599	1559.11	157	97.4672	1.3	0.0133378		BSU39500	BSU09010
		BSU11510	657	617.11	43	67.4437	0.9	0.0133445		BSU18550	BSU11510
		BSU14160	894	854.11	267	302.575	4.04	0.0133521		BSU06490	BSU14160
		BSU02540	939	899.11	57	61.3617	0.82	0.0133634		BSU36200	BSU02540
		BSU03240	858	818.11	105	124.226	1.67	0.0134432		BSU27430	BSU03240
		BSU22510	873	833.11	160	185.889	2.5	0.0134489		BSU26820	BSU22510
		BSU04039	165	125.11	9	69.6284	0.94	0.0135002		BSU14340	BSU04039
		BSU15040	783	743.11	126	164.117	2.22	0.0135269		BSU29440	BSU15040
		BSU00440	261	221.11	1447	6334.26	86	0.013577		BSU11680	BSU00440
		BSU15260	708	668.11	194	281.054	3.82	0.0135917		BSU26970	BSU15260
		BSU11300	954	914.11	785	831.203	11.3	0.0135948		BSU36210	BSU11300
		BSU09520	492	452.11	179	383.217	5.25	0.0136998		BSU03490	BSU09520
		BSU28960	846	806.11	147	176.506	2.42	0.0137106		BSU12410	BSU28960
		BSU28010	519	479.11	439	886.88	12.2	0.0137561		BSU02040	BSU28010
		BSU03720	1122	1082.11	21	18.7838	0.26	0.0138417		BSU30360	BSU03720
		BSU35110	198	158.11	55	336.697	4.68	0.0138997		BSU15490	BSU35110
		BSU32080	321	281.11	81	278.897	3.88	0.0139119		BSU01050	BSU32080
		BSU11320	240	200.11	70	338.583	4.82	0.0142358		BSU06440	BSU11320
		BSU23050	573	533.11	165	299.573	4.35	0.0145207		BSU36310	BSU23050
		BSU20930	396	356.11	37	100.566	1.47	0.0146173		BSU36640	BSU20930
		BSU18680	489	449.11	24	51.7243	0.76	0.0146933		BSU26220	BSU18680
		BSU09660	849	809.11	520	622.059	9.15	0.0147092		BSU28310	BSU09660
		BSU35140	231	191.11	30	151.941	2.25	0.0148084		BSU25590	BSU35140
		BSU00650	738	698.11	147	203.812	3.02	0.0148176		BSU31280	BSU00650
		BSU39180	330	290.11	105	350.318	5.28	0.015072		BSU02620	BSU39180
		BSU10480	624	584.11	46	76.2253	1.16	0.015218		BSU40090	BSU10480
		BSU12580	1302	1262.11	638	489.282	7.45	0.0152264		BSU37560	BSU12580
		BSU38760	1407	1367.11	2382	1686.45	25.8	0.0152984		BSU33510	BSU38760
		BSU25720	627	587.11	70	115.402	1.78	0.0154243		BSU26230	BSU25720
		BSU29920	615	575.11	520	875.161	13.5	0.0154257		BSU34390	BSU29920
		BSU14110	519	479.11	403	814.152	12.6	0.0154762		BSU30180	BSU14110
		BSU02380	276	236.11	25	102.485	1.59	0.0155145		BSU29420	BSU02380
		BSU11620	852	812.11	273	325.374	5.05	0.0155206		BSU34870	BSU11620
		BSU00760	882	842.11	398	457.457	7.13	0.0155862		BSU15990	BSU00760
		BSU30810	825	785.11	281	346.427	5.44	0.0157032		BSU33280	BSU30810
		BSU39150	297	257.11	85	319.989	5.03	0.0157193		BSU02420	BSU39150
		BSU32120	141	101.11	27	258.467	4.07	0.0157467		BSU04900	BSU32120
		BSU16010	387	347.11	94	262.118	4.14	0.0157944		BSU34890	BSU16010
		BSU01610	1011	971.11	101	100.667	1.59	0.0157946		BSU01880	BSU01610
		BSU09470	1356	1316.11	297	218.424	3.45	0.015795		BSU32470	BSU09470
		BSU35750	771	731.11	912	1207.39	19.1	0.0158192		BSU16100	BSU35750
		BSU17490	252	212.11	8	36.506	0.58	0.0158878		BSU39870	BSU17490
		BSU07940	843	803.11	178	214.526	3.45	0.016082		BSU18250	BSU07940
		BSU38730	1728	1688.11	639	366.383	5.9	0.0161034		BSU30880	BSU38730
		BSU36270	1611	1571.11	419	258.133	4.18	0.0161932		BSU27040	BSU36270
		BSU35590	1170	1130.11	124	106.203	1.73	0.0162896		BSU25020	BSU35590
		BSU04360	1278	1238.11	1712	1338.38	21.9	0.0163631		BSU37680	BSU04360
		BSU31140	486	446.11	69	149.707	2.47	0.0164989		BSU08470	BSU31140
		BSU30510	780	740.11	316	413.263	6.87	0.0166238		BSU25820	BSU30510
		BSU09560	432	392.11	233	575.153	9.63	0.0167434		BSU00730	BSU09560
		BSU08460	1032	992.11	249	242.927	4.08	0.0167952		BSU32990	BSU08460
		BSU13440	975	935.11	297	307.418	5.23	0.0170127		BSU27960	BSU13440
		BSU09640	1116	1076.11	198	178.092	3.08	0.0172944		BSU17000	BSU09640
		BSU40440	1365	1325.11	552	403.202	7.01	0.0173858		BSU16090	BSU40440
		BSU19140	537	497.11	449	874.238	15.2	0.0173866		BSU09100	BSU19140
		BSU33460	609	569.11	185	314.638	5.5	0.0174804		BSU21770	BSU33460
		BSU00080	948	908.11	186	198.249	3.47	0.0175032		BSU37040	BSU00080
		BSU27100	633	593.11	109	177.88	3.12	0.0175399		BSU03790	BSU27100
		BSU04480	1053	1013.11	782	747.112	13.2	0.017668		BSU32540	BSU04480
		BSU11929	174	134.11	4	28.8692	0.52	0.0180123		BSU18080	BSU11929
		BSU00310	990	950.11	576	586.792	10.6	0.0180643		BSU37540	BSU00310
		BSU20560	375	335.11	55	158.859	2.87	0.0180663		BSU27320	BSU20560
		BSU12810	894	854.11	339	384.168	6.95	0.018091		BSU35310	BSU12810
		BSU25700	732	692.11	195	272.706	4.94	0.0181147		BSU38560	BSU25700
		BSU28140	789	749.11	260	335.941	6.11	0.0181877		BSU17030	BSU28140
		BSU00800	210	170.11	138.775	789.619	14.4	0.0182366		BSU09950	BSU00800
		BSU12280	423	383.11	375	947.422	17.3	0.0182601		BSU37130	BSU12280
		BSU03280	1452	1412.11	532	364.652	6.7	0.0183737		BSU23450	BSU03280
		BSU36520	351	311.11	41	127.557	2.35	0.0184231		BSU00590	BSU36520
		BSU13320	156	116.11	24	200.068	3.7	0.0184937		BSU11400	BSU13320
		BSU08600	990	950.11	391	398.326	7.38	0.0185275		BSU34460	BSU08600
		BSU30820	1743	1703.11	609	346.107	6.42	0.0185492		BSU18500	BSU30820
		BSU02670	1440	1400.11	364	251.637	4.73	0.0187969		BSU33760	BSU02670
		BSU29160	1116	1076.11	157	141.214	2.68	0.0189783		BSU33890	BSU29160
		BSU12010	1953	1913.11	3795	1920.03	37.1	0.0193226		BSU28810	BSU12010
		BSU01620	1005	965.11	132	132.383	2.56	0.0193378		BSU30670	BSU01620
		BSU09830	867	827.11	76	88.9377	1.72	0.0193394		BSU00490	BSU09830
		BSU31630	1482	1442.11	323	216.79	4.27	0.0196965		BSU36900	BSU31630
		BSU15190	975	935.11	445	460.61	9.13	0.0198215		BSU39360	BSU15190
		BSU27730	1005	965.11	374	375.086	7.46	0.0198888		BSU23250	BSU27730
		BSU16180	390	350.11	147	406.395	8.1	0.0199313		BSU27020	BSU16180
		BSU33850	636	596.11	56	90.9279	1.82	0.0200159		BSU22790	BSU33850
		BSU32669	279	239.11	46	186.207	3.74	0.0200852		BSU07570	BSU32669
		BSU33300	1011	971.11	343	341.87	6.89	0.0201539		BSU37790	BSU33300
		BSU24780	246	206.11	142	666.845	13.5	0.0202446		BSU39940	BSU24780
		BSU21260	351	311.11	13	40.445	0.82	0.0202744		BSU31030	BSU21260
		BSU22300	963	923.11	196	205.513	4.17	0.0202907		BSU18870	BSU22300
		BSU33470	417	377.11	173	444.031	9.04	0.0203589		BSU21330	BSU33470
		BSU19270	264	224.11	29	125.248	2.55	0.0203596		BSU31930	BSU19270
		BSU12730	1047	1007.11	327	314.273	6.42	0.0204281		BSU15320	BSU12730
		BSU04840	261	221.11	20	87.5502	1.8	0.0205596		BSU36460	BSU04840
		BSU04810	510	470.11	67	137.947	2.84	0.0205876		BSU10020	BSU04810
		BSU06740	903	863.11	195	218.678	4.51	0.0206239		BSU32750	BSU06740
		BSU08620	984	944.11	193	197.866	4.1	0.0207211		BSU03982	BSU08620
		BSU25280	768	728.11	243	323.032	6.73	0.0208338		BSU11700	BSU25280
		BSU33950	1023	983.11	2016	1984.83	41.6	0.020959		BSU33780	BSU33950
		BSU29260	303	263.11	67	246.475	5.17	0.0209758		BSU25550	BSU29260
		BSU36790	474	434.11	120	267.558	5.66	0.0211543		BSU38630	BSU36790
		BSU31100	1338	1298.11	140	104.388	2.21	0.021171		BSU13890	BSU31100
		BSU03850	879	839.11	150	173.025	3.71	0.021442		BSU29770	BSU03850
		BSU09590	1386	1346.11	527	378.936	8.33	0.0219826		BSU10230	BSU09590
		BSU13430	666	626.11	207	320.004	7.04	0.0219997		BSU11950	BSU13430
		BSU22740	1047	1007.11	604	580.491	12.8	0.0220503		BSU13570	BSU22740
		BSU29720	729	689.11	129	181.191	4	0.0220762		BSU29320	BSU29720
		BSU02800	1362	1322.11	123	90.0478	2	0.0222104		BSU07060	BSU02800
		BSU14071	1731	1691.11	368	210.626	4.68	0.0222195		BSU02050	BSU14071
		BSU12760	330	290.11	77	256.9	5.72	0.0222655		BSU26540	BSU12760
		BSU16350	666	626.11	187	289.086	6.46	0.0223463		BSU20420	BSU16350
		BSU02290	792	752.11	436	561.101	12.6	0.0224559		BSU19550	BSU02290
		BSU39800	309	269.11	63	226.593	5.09	0.0224632		BSU29490	BSU39800
		BSU17860	318	278.11	43	149.654	3.39	0.0226523		BSU04410	BSU17860
		BSU08640	225	185.11	37	193.467	4.42	0.0228463		BSU25870	BSU08640
		BSU23920	1524	1484.11	467	304.57	6.97	0.0228847		BSU14180	BSU23920
		BSU25690	159	119.11	84	682.601	15.8	0.0231468		BSU36650	BSU25690
		BSU18820	264	224.11	4	17.2757	0.4	0.0231539		BSU17700	BSU18820
		BSU21920	1149	1109.11	831	725.207	17	0.0234416		BSU29680	BSU21920
		BSU36380	1065	1025.11	317	299.312	7.05	0.023554		BSU31970	BSU36380
		BSU31710	900	860.11	271	304.966	7.19	0.0235764		BSU29410	BSU31710
		BSU22650	648	608.11	173	275.359	6.5	0.0236055		BSU19780	BSU22650
		BSU00050	246	206.11	269	1263.25	30.1	0.0238274		BSU40550	BSU00050
		BSU10720	222	182.11	3	15.945	0.38	0.0238319		BSU24480	BSU10720
		BSU40370	795	755.11	282	361.472	8.63	0.0238746		BSU01910	BSU40370
		BSU16700	960	920.11	199	209.338	5.04	0.0240759		BSU14640	BSU16700
		BSU38490	936	896.11	598	645.915	15.7	0.0243066		BSU25190	BSU38490
		BSU15150	354	314.11	256	788.849	19.2	0.0243393		BSU10600	BSU15150
		BSU15410	774	734.11	236	311.162	7.59	0.0243924		BSU14350	BSU15410
		BSU07140	696	656.11	63	92.9393	2.27	0.0244245		BSU08190	BSU07140
		BSU12600	828	788.11	493	605.474	14.8	0.0244437		BSU03210	BSU12600
		BSU12450	258	218.11	29	128.694	3.15	0.0244767		BSU22560	BSU12450
		BSU11120	843	803.11	182	219.347	5.38	0.0245273		BSU02240	BSU11120
		BSU06390	168	128.11	10	75.5532	1.87	0.0247508		BSU15420	BSU06390
		BSU08130	459	419.11	19	43.8795	1.09	0.0248408		BSU04940	BSU08130
		BSU38210	384	344.11	59	165.955	4.13	0.0248863		BSU24160	BSU38210
		BSU10570	1155	1115.11	269	233.491	5.82	0.024926		BSU24590	BSU10570
		BSU30500	1104	1064.11	283	257.416	6.45	0.0250567		BSU19360	BSU30500
		BSU13630	321	281.11	88	303	7.62	0.0251485		BSU09140	BSU13630
		BSU05760	498	458.11	44	92.9648	2.34	0.0251708		BSU17460	BSU05760
		BSU29630	624	584.11	143	236.961	5.97	0.025194		BSU40340	BSU29630
		BSU02530	162	122.11	46	364.622	9.19	0.0252042		BSU24580	BSU02530
		BSU05900	978	938.11	364	375.563	9.53	0.0253752		BSU27870	BSU05900
		BSU23940	531	491.11	82	161.611	4.11	0.0254314		BSU33400	BSU23940
		BSU06900	264	224.11	1	4.31891	0.11	0.0254694		BSU20590	BSU06900
		BSU31650	285	245.11	65	256.678	6.6	0.0257132		BSU39070	BSU31650
		BSU29730	819	779.11	101	125.475	3.24	0.0258219		BSU39960	BSU29730
		BSU36130	537	497.11	64	124.613	3.22	0.02584		BSU10000	BSU36130
		BSU36090	336	296.11	33	107.869	2.79	0.0258647		BSU02900	BSU36090
		BSU36140	222	182.11	5	26.5749	0.69	0.0259643		BSU01170	BSU36140
		BSU36280	2769	2729.11	745	264.223	6.88	0.0260386		BSU03480	BSU36280
		BSU29600	1338	1298.11	455	339.262	8.9	0.0262334		BSU03020	BSU29600
		BSU29940	930	890.11	180	195.733	5.14	0.0262603		BSU08270	BSU29940
		BSU28180	498	458.11	42	88.7391	2.34	0.0263694		BSU34400	BSU28180
		BSU02260	891	851.11	261	296.818	7.89	0.0265819		BSU24640	BSU02260
		BSU06320	873	833.11	105	121.99	3.25	0.0266415		BSU07850	BSU06320
		BSU34960	519	479.11	166	335.358	8.97	0.0267475		BSU28230	BSU34960
		BSU27640	498	458.11	146	308.474	8.26	0.026777		BSU17890	BSU27640
		BSU06070	1170	1130.11	341	292.058	7.85	0.0268782		BSU26930	BSU06070
		BSU03090	630	590.11	79	129.578	3.49	0.0269336		BSU04910	BSU03090
		BSU37600	1302	1262.11	725	556.002	15	0.0269783		BSU13810	BSU37600
		BSU38499	150	110.11	217	1907.52	51.6	0.0270508		BSU32850	BSU38499
		BSU12460	954	914.11	182	192.712	5.22	0.0270871		BSU13040	BSU12460
		BSU32770	321	281.11	38	130.841	3.55	0.0271322		BSU28470	BSU32770
		BSU22870	1050	1010.11	267	255.846	6.96	0.0272039		BSU16290	BSU22870
		BSU11570	546	506.11	269	514.45	14	0.0272135		BSU39780	BSU11570
		BSU39540	987	947.11	57	58.2519	1.59	0.0272952		BSU03130	BSU39540
		BSU20630	453	413.11	10	23.4299	0.64	0.0273155		BSU24940	BSU20630
		BSU39120	1149	1109.11	320	279.261	7.65	0.0273937		BSU37260	BSU39120
		BSU08450	1002	962.11	253	254.526	6.99	0.0274628		BSU02850	BSU08450
		BSU23900	729	689.11	36	50.565	1.39	0.0274894		BSU26060	BSU23900
		BSU07380	447	407.11	360	855.907	23.8	0.0278068		BSU21600	BSU07380
		BSU33360	1854	1814.11	355	189.409	5.28	0.0278762		BSU11750	BSU33360
		BSU38650	777	737.11	53	69.5952	1.95	0.0280192		BSU02940	BSU38650
		BSU40050	732	692.11	152	212.571	5.96	0.0280377		BSU23700	BSU40050
		BSU03030	582	542.11	93	166.047	4.66	0.0280643		BSU08170	BSU03030
		BSU08630	1110	1070.11	168	151.956	4.3	0.0282977		BSU28280	BSU08630
		BSU14030	1293	1253.11	248	191.557	5.43	0.0283467		BSU18910	BSU14030
		BSU30830	1416	1376.11	596	419.207	11.9	0.0283869		BSU07080	BSU30830
		BSU29230	3348	3308.11	823	240.799	6.85	0.028447		BSU27300	BSU29230
		BSU26770	372	332.11	6	17.4866	0.5	0.0285933		BSU13970	BSU26770
		BSU13920	240	200.11	6	29.0214	0.83	0.0285996		BSU16330	BSU13920
		BSU13470	195	155.11	36	224.646	6.43	0.0286228		BSU33940	BSU13470
		BSU00900	699	659.11	395	580.063	16.7	0.02879		BSU16680	BSU00900
		BSU40600	711	671.11	130	187.493	5.4	0.0288011		BSU33120	BSU40600
		BSU07910	1176	1136.11	72	61.3406	1.77	0.0288553		BSU31580	BSU07910
		BSU27760	1308	1268.11	203	154.944	4.5	0.0290428		BSU40500	BSU27760
		BSU21980	690	650.11	70	104.219	3.03	0.0290734		BSU32660	BSU21980
		BSU12671	447	407.11	177	420.821	12.4	0.0294662		BSU26090	BSU12671
		BSU06660	1479	1439.11	503	338.306	10	0.029559		BSU33900	BSU06660
		BSU23090	1107	1067.11	623.224	565.289	16.8	0.0297193		BSU24150	BSU23090
		BSU33560	402	362.11	31	82.8623	2.47	0.0298085		BSU22690	BSU33560
		BSU40790	240	200.11	14.7483	71.3362	2.14	0.0299988		BSU22930	BSU40790
		BSU26690	1323	1283.11	63	47.5239	1.43	0.0300901		BSU13590	BSU26690
		BSU12680	3999	3959.11	1412	345.202	10.4	0.0301273		BSU11740	BSU12680
		BSU16380	1083	1043.11	239	221.77	6.69	0.0301664		BSU29220	BSU16380
		BSU08780	693	653.11	46	68.1722	2.06	0.0302176		BSU13950	BSU08780
		BSU23760	960	920.11	144	151.481	4.59	0.0303008		BSU37730	BSU23760
		BSU37380	162	122.11	12	95.1187	2.89	0.0303831		BSU13390	BSU37380
		BSU22820	204	164.11	84	495.427	15.1	0.0304788		BSU26990	BSU22820
		BSU34150	1257	1217.11	53	42.1485	1.29	0.0306061		BSU24170	BSU34150
		BSU12050	396	356.11	53	144.055	4.41	0.0306133		BSU22710	BSU12050
		BSU03960	573	533.11	325	590.068	18.1	0.0306744		BSU37710	BSU03960
		BSU08610	2586	2546.11	528	200.721	6.16	0.0306894		BSU25380	BSU08610
		BSU00970	513	473.11	117	239.364	7.38	0.0308317		BSU33380	BSU00970
		BSU30680	228	188.11	51	262.418	8.14	0.0310192		BSU24310	BSU30680
		BSU00540	231	191.11	75	379.851	11.8	0.0310648		BSU25980	BSU00540
		BSU22760	756	716.11	522	705.548	22	0.0311814		BSU16520	BSU22760
		BSU21850	774	734.11	101	133.167	4.17	0.0313141		BSU08530	BSU21850
		BSU21150	1017	977.11	56	55.4728	1.74	0.0313667		BSU08650	BSU21150
		BSU14990	450	410.11	405	955.851	30	0.0313856		BSU23990	BSU14990
		BSU36480	1359	1319.11	58	42.5581	1.34	0.0314864		BSU22130	BSU36480
		BSU22090	993	953.11	25	25.3882	0.8	0.0315107		BSU23610	BSU22090
		BSU37480	474	434.11	33	73.5783	2.32	0.031531		BSU01920	BSU37480
		BSU20900	132	92.11	6	63.0493	1.99	0.0315626		BSU14700	BSU20900
		BSU38229	159	119.11	44	357.553	11.3	0.0316037		BSU33880	BSU38229
		BSU38890	474	434.11	71	158.305	5.01	0.0316478		BSU08480	BSU38890
		BSU31700	168	128.11	41	309.768	9.81	0.0316689		BSU16750	BSU31700
		BSU40160	759	719.11	120	161.518	5.13	0.0317612		BSU22800	BSU40160
		BSU10800	480	440.11	12	26.391	0.84	0.031829		BSU33920	BSU10800
		BSU34110	1212	1172.11	124	102.397	3.26	0.0318369		BSU39520	BSU34110
		BSU04660	351	311.11	737	2292.92	73	0.0318371		BSU10740	BSU04660
		BSU08400	1557	1517.11	63	40.1938	1.28	0.0318457		BSU26260	BSU08400
		BSU34690	1941	1901.11	263	133.901	4.28	0.0319639		BSU05660	BSU34690
		BSU34940	753	713.11	99	134.374	4.3	0.0320002		BSU39890	BSU34940
		BSU11170	1431	1391.11	206	143.331	4.6	0.0320935		BSU30840	BSU11170
		BSU32380	822	782.11	145	179.447	5.78	0.0322101		BSU04050	BSU32380
		BSU02870	843	803.11	300.495	362.158	11.7	0.0323063		BSU24730	BSU02870
		BSU15450	465	425.11	213	484.969	15.7	0.0323732		BSU06310	BSU15450
		BSU04440	1053	1013.11	170	162.416	5.29	0.0325707		BSU32130	BSU04440
		BSU16080	282	242.11	54	215.882	7.04	0.0326104		BSU24430	BSU16080
		BSU15070	519	479.11	1352	2731.35	89.1	0.0326212		BSU31000	BSU15070
		BSU31770	399	359.11	119	320.741	10.5	0.0327367		BSU25410	BSU31770
		BSU08700	1062	1022.11	335	317.236	10.4	0.0327832		BSU07480	BSU08700
		BSU37810	456	416.11	35	81.4133	2.67	0.0327956		BSU25900	BSU37810
		BSU16410	897	857.11	198	223.596	7.41	0.0331401		BSU33750	BSU16410
		BSU00180	486	446.11	119	258.191	8.56	0.0331538		BSU38020	BSU00180
		BSU20570	219	179.11	10	54.0401	1.8	0.0333086		BSU24360	BSU20570
		BSU02130	882	842.11	603	693.081	23.1	0.0333294		BSU24450	BSU02130
		BSU14290	522	482.11	80	160.613	5.36	0.0333721		BSU16500	BSU14290
		BSU03250	885	845.11	94	107.659	3.6	0.0334389		BSU23360	BSU03250
		BSU02680	567	527.11	133	244.223	8.17	0.033453		BSU19430	BSU02680
		BSU06880	861	821.11	20	23.5757	0.79	0.0335091		BSU24690	BSU06880
		BSU06750	336	296.11	23	75.1814	2.52	0.0335189		BSU09800	BSU06750
		BSU26240	207	167.11	11	63.7127	2.14	0.0335883		BSU14220	BSU26240
		BSU20290	156	116.11	5	41.6808	1.4	0.0335886		BSU26940	BSU20290
		BSU16070	1731	1691.11	278	159.114	5.35	0.0336237		BSU33040	BSU16070
		BSU33370	927	887.11	243	265.133	8.94	0.0337189		BSU29660	BSU33370
		BSU02560	936	896.11	29	31.3236	1.06	0.0338403		BSU28440	BSU02560
		BSU28650	747	707.11	145	198.48	6.73	0.0339077		BSU19420	BSU28650
		BSU28920	726	686.11	37	52.1968	1.77	0.0339101		BSU25470	BSU28920
		BSU17560	471	431.11	9	20.2065	0.69	0.0341474		BSU09570	BSU17560
		BSU38670	189	149.11	11	71.4039	2.44	0.0341718		BSU24420	BSU38670
		BSU16400	1101	1061.11	213	194.292	6.66	0.0342783		BSU28850	BSU16400
		BSU18110	411	371.11	70	182.571	6.28	0.0343976		BSU01210	BSU18110
		BSU04880	270	230.11	4	16.8252	0.58	0.0344721		BSU04990	BSU04880
		BSU16340	660	620.11	193	301.248	10.4	0.0345231		BSU30220	BSU16340
		BSU19340	1338	1298.11	525	391.456	13.6	0.0347421		BSU26780	BSU19340
		BSU21220	798	758.11	36	45.9627	1.6	0.0348108		BSU18000	BSU21220
		BSU33090	1083	1043.11	152	141.042	4.91	0.0348123		BSU36180	BSU33090
		BSU38220	672	632.11	103	157.718	5.5	0.0348724		BSU01300	BSU38220
		BSU14270	1020	980.11	190	187.635	6.56	0.0349615		BSU22080	BSU14270
		BSU07750	1416	1376.11	41	28.8381	1.01	0.0350231		BSU24140	BSU07750
		BSU03450	558	518.11	16	29.8905	1.05	0.0351282		BSU07290	BSU03450
		BSU26480	477	437.11	39	86.3594	3.04	0.0352017		BSU01180	BSU26480
		BSU13250	687	647.11	25	37.3936	1.33	0.0355676		BSU36050	BSU13250
		BSU28560	1683	1643.11	237	139.61	4.97	0.0355992		BSU23690	BSU28560
		BSU38820	894	854.11	135	152.987	5.45	0.0356239		BSU08150	BSU38820
		BSU25030	483	443.11	67	146.352	5.25	0.0358724		BSU32480	BSU25030
		BSU12260	975	935.11	137	141.806	5.11	0.0360351		BSU10750	BSU12260
		BSU18400	231	191.11	25	126.617	4.57	0.0360931		BSU09150	BSU18400
		BSU01710	483	443.11	32	69.8995	2.54	0.0363379		BSU18950	BSU01710
		BSU35420	483	443.11	199	434.688	15.8	0.0363479		BSU19300	BSU35420
		BSU00240	195	155.11	52	324.488	11.8	0.036365		BSU04920	BSU00240
		BSU07660	138	98.11	19	187.446	6.82	0.0363838		BSU16490	BSU07660
		BSU00350	300	260.11	61	226.991	8.26	0.0363891		BSU37780	BSU00350
		BSU38900	1221	1181.11	128	104.895	3.82	0.0364174		BSU28420	BSU38900
		BSU33570	360	320.11	35	105.829	3.86	0.0364739		BSU03200	BSU33570
		BSU27480	2397	2357.11	553	227.081	8.29	0.0365068		BSU06420	BSU27480
		BSU14080	549	509.11	113	214.834	7.93	0.0369122		BSU35990	BSU14080
		BSU24820	1062	1022.11	240	227.274	8.39	0.0369158		BSU22370	BSU24820
		BSU15030	1227	1187.11	87	70.9356	2.62	0.0369349		BSU04190	BSU15030
		BSU37940	1323	1283.11	344	259.496	9.6	0.0369948		BSU31230	BSU37940
		BSU24770	381	341.11	38	107.826	3.99	0.0370041		BSU40420	BSU24770
		BSU27930	579	539.11	212	380.622	14.2	0.0373074		BSU36850	BSU27930
		BSU40610	756	716.11	115	155.437	5.8	0.0373142		BSU24350	BSU40610
		BSU00830	465	425.11	231	525.952	19.7	0.0374559		BSU28940	BSU00830
		BSU07860	1191	1151.11	80	67.268	2.52	0.0374621		BSU11890	BSU07860
		BSU22680	1548	1508.11	400	256.722	9.62	0.0374724		BSU23420	BSU22680
		BSU35280	846	806.11	168	201.721	7.62	0.0377749		BSU31945	BSU35280
		BSU32180	1215	1175.11	363	298.995	11.3	0.0377933		BSU20070	BSU32180
		BSU37590	501	461.11	186	390.431	14.8	0.0379068		BSU34540	BSU37590
		BSU31660	375	335.11	135	389.926	14.8	0.0379559		BSU07840	BSU31660
		BSU02200	2199	2159.11	528	236.698	8.99	0.0379809		BSU18140	BSU02200
		BSU37570	1401	1361.11	79	56.1784	2.15	0.0382709		BSU18240	BSU37570
		BSU19130	678	638.11	208	315.503	12.1	0.0383515		BSU33530	BSU19130
		BSU05960	513	473.11	352	720.139	27.7	0.0384648		BSU31860	BSU05960
		BSU06780	1149	1109.11	120	104.723	4.03	0.0384825		BSU37280	BSU06780
		BSU09220	396	356.11	17	46.2062	1.79	0.0387394		BSU26160	BSU09220
		BSU34760	954	914.11	467	494.486	19.2	0.0388282		BSU18220	BSU34760
		BSU28970	642	602.11	135	217.017	8.47	0.0390292		BSU02910	BSU28970
		BSU12490	837	797.11	123	149.356	5.84	0.0391012		BSU25780	BSU12490
		BSU17870	654	614.11	113	178.102	6.97	0.0391349		BSU28860	BSU17870
		BSU37000	867	827.11	275	321.814	12.6	0.0391531		BSU28520	BSU37000
		BSU21840	612	572.11	344	581.989	22.8	0.039176		BSU02650	BSU21840
		BSU22520	795	755.11	133	170.481	6.68	0.0391833		BSU17730	BSU22520
		BSU05580	588	548.11	154	271.95	10.7	0.0393455		BSU31350	BSU05580
		BSU08990	465	425.11	50	113.842	4.49	0.0394406		BSU14920	BSU08990
		BSU00560	537	497.11	155	301.797	12	0.0397618		BSU13150	BSU00560
		BSU34310	1104	1064.11	37	33.6551	1.34	0.0398157		BSU06890	BSU34310
		BSU33740	534	494.11	160	313.424	12.5	0.0398821		BSU10360	BSU33740
		BSU31600	2406	2366.11	798	326.44	13.1	0.0401299		BSU03910	BSU31600
		BSU39160	489	449.11	156	336.208	13.5	0.0401537		BSU09165	BSU39160
		BSU15810	81	41.11	13	306.078	12.3	0.0401858		BSU31890	BSU15810
		BSU21940	183	143.11	71	480.202	19.4	0.0403997		BSU32840	BSU21940
		BSU33080	636	596.11	116	188.351	7.63	0.0405095		BSU14400	BSU33080
		BSU03290	321	281.11	106	364.977	14.8	0.0405505		BSU11370	BSU03290
		BSU05930	456	416.11	129	300.066	12.2	0.0406577		BSU14650	BSU05930
		BSU34020	1035	995.11	140	136.174	5.56	0.0408301		BSU14910	BSU34020
		BSU39430	942	902.11	280	300.424	12.3	0.0409421		BSU19030	BSU39430
		BSU12230	813	773.11	119	148.985	6.11	0.0410108		BSU05530	BSU12230
		BSU30430	978	938.11	150	154.765	6.35	0.0410299		BSU36670	BSU30430
		BSU39850	1143	1103.11	80	70.1951	2.89	0.041171		BSU27460	BSU39850
		BSU31120	849	809.11	160	191.403	7.91	0.0413264		BSU28430	BSU31120
		BSU26620	966	926.11	25	26.1284	1.08	0.0413343		BSU40620	BSU26620
		BSU08550	153	113.11	8	68.4581	2.83	0.0413392		BSU10340	BSU08550
		BSU27220	2943	2903.11	595	198.376	8.22	0.0414365		BSU05730	BSU27220
		BSU15710	2418	2378.11	545	221.82	9.22	0.0415652		BSU39050	BSU15710
		BSU27200	801	761.11	65	82.6612	3.44	0.0416157		BSU06210	BSU27200
		BSU14870	921	881.11	540	593.197	24.8	0.0418074		BSU31260	BSU14870
		BSU16450	630	590.11	123	201.747	8.44	0.0418346		BSU03150	BSU16450
		BSU39650	978	938.11	88	90.7956	3.82	0.0420725		BSU23401	BSU39650
		BSU33160	1329	1289.11	157	117.881	4.96	0.0420763		BSU14450	BSU33160
		BSU33390	684	644.11	30	45.0813	1.91	0.0423679		BSU19610	BSU33390
		BSU37400	1311	1271.11	106	80.7158	3.42	0.0423709		BSU29780	BSU37400
		BSU05130	462	422.11	73	167.391	7.12	0.0425351		BSU07990	BSU05130
		BSU02880	996	956.11	60	60.7406	2.59	0.0426403		BSU06550	BSU02880
		BSU34530	963	923.11	53	55.5723	2.38	0.0428271		BSU28360	BSU34530
		BSU26700	333	293.11	20	66.0443	2.83	0.04285		BSU36620	BSU26700
		BSU37630	891	851.11	46	52.3128	2.25	0.0430105		BSU01310	BSU37630
		BSU06010	735	695.11	303	421.915	18.3	0.0433737		BSU19720	BSU06010
		BSU35710	828	788.11	622	763.905	33.2	0.0434609		BSU28380	BSU35710
		BSU02030	771	731.11	61	80.7575	3.51	0.0434635		BSU01970	BSU02030
		BSU23750	387	347.11	57	158.944	6.91	0.0434744		BSU38370	BSU23750
		BSU03950	1626	1586.11	736	449.138	19.6	0.0436391		BSU01630	BSU03950
		BSU29930	2157	2117.11	223	101.952	4.45	0.043648		BSU10380	BSU29930
		BSU20830	318	278.11	16	55.6851	2.44	0.0438178		BSU19310	BSU20830
		BSU39040	291	251.11	51	196.581	8.62	0.0438496		BSU28530	BSU39040
		BSU40680	444	404.11	21	50.2985	2.21	0.0439377		BSU07050	BSU40680
		BSU04240	291	251.11	74	285.235	12.6	0.0441741		BSU13600	BSU04240
		BSU40580	438	398.11	579	1407.7	62.3	0.0442566		BSU40910	BSU40580
		BSU02810	504	464.11	61	127.217	5.64	0.0443337		BSU25940	BSU02810
		BSU36580	435	395.11	51	124.936	5.54	0.0443427		BSU36420	BSU36580
		BSU33960	1395	1355.11	32	22.8566	1.02	0.0446261		BSU24990	BSU33960
		BSU37610	225	185.11	172	899.361	40.5	0.045032		BSU36000	BSU37610
		BSU18720	912	872.11	18	19.9773	0.9	0.0450511		BSU22600	BSU18720
		BSU08899	201	161.11	24	144.186	6.5	0.0450807		BSU21420	BSU08899
		BSU27620	2361	2321.11	1283	535.016	24.2	0.0452323		BSU17340	BSU27620
		BSU22120	1020	980.11	62	61.2283	2.77	0.0452405		BSU31990	BSU22120
		BSU13880	867	827.11	307	359.262	16.4	0.0456491		BSU06170	BSU13880
		BSU29360	720	680.11	6	8.53901	0.39	0.0456727		BSU32570	BSU29360
		BSU35690	1341	1301.11	207	153.99	7.04	0.0457173		BSU35620	BSU35690
		BSU17780	807	767.11	35	44.1617	2.02	0.045741		BSU31720	BSU17780
		BSU09920	2892	2852.11	375	127.263	5.83	0.0458106		BSU07450	BSU09920
		BSU23530	645	605.11	6	9.59738	0.44	0.0458458		BSU05220	BSU23530
		BSU14810	1329	1289.11	106	79.5887	3.65	0.0458608		BSU26890	BSU14810
		BSU38350	198	158.11	24	146.922	6.74	0.0458747		BSU00200	BSU38350
		BSU14730	522	482.11	14	28.1072	1.29	0.0458957		BSU03180	BSU14730
		BSU21160	471	431.11	21	47.1484	2.18	0.046237		BSU37270	BSU21160
		BSU39560	558	518.11	46	85.9353	3.98	0.0463139		BSU16300	BSU39560
		BSU38380	678	638.11	30	45.5052	2.11	0.0463683		BSU04930	BSU38380
		BSU27810	1455	1415.11	48	32.8312	1.53	0.046602		BSU30570	BSU27810
		BSU13100	318	278.11	17	59.1654	2.76	0.0466489		BSU16770	BSU13100
		BSU38030	249	209.11	38	175.891	8.21	0.0466766		BSU30900	BSU38030
		BSU04290	1710	1670.11	132	76.5005	3.58	0.0467971		BSU21900	BSU04290
		BSU15010	555	515.11	183	343.864	16.1	0.0468208		BSU14900	BSU15010
		BSU02210	921	881.11	51	56.0242	2.63	0.046944		BSU32000	BSU02210
		BSU06790	306	266.11	30	109.118	5.14	0.047105		BSU14610	BSU06790
		BSU03560	1335	1295.11	141	105.378	4.97	0.0471635		BSU08390	BSU03560
		BSU13450	756	716.11	98	132.459	6.25	0.0471844		BSU12330	BSU13450
		BSU10060	711	671.11	105	151.437	7.15	0.0472144		BSU37910	BSU10060
		BSU23950	969	929.11	168	175.016	8.28	0.04731		BSU33930	BSU23950
		BSU33030	876	836.11	230	266.256	12.6	0.0473229		BSU18990	BSU33030
		BSU18890	924	884.11	112	122.616	5.81	0.0473837		BSU02230	BSU18890
		BSU06110	1398	1358.11	188	133.986	6.37	0.0475423		BSU38570	BSU06110
		BSU08220	1815	1775.11	81	44.1667	2.1	0.0475471		BSU30690	BSU08220
		BSU15660	876	836.11	660	764.04	36.5	0.0477724		BSU28060	BSU15660
		BSU21440	447	407.11	28	66.5705	3.22	0.0483698		BSU01280	BSU21440
		BSU05340	1308	1268.11	125	95.4089	4.62	0.0484232		BSU39350	BSU05340
		BSU05590	345	305.11	69	218.891	10.6	0.0484259		BSU12470	BSU05590
		BSU30750	1308	1268.11	190	145.021	7.05	0.0486136		BSU09180	BSU30750
		BSU35220	1194	1154.11	559	468.814	22.8	0.0486334		BSU04380	BSU35220
		BSU01550	558	518.11	145	270.883	13.2	0.0487295		BSU04080	BSU01550
		BSU11080	588	548.11	28	49.4454	2.41	0.0487406		BSU23910	BSU11080
		BSU36540	423	383.11	38	96.0054	4.68	0.0487473		BSU16845	BSU36540
		BSU30170	861	821.11	8	9.43027	0.46	0.0487791		BSU26800	BSU30170
		BSU04270	1089	1049.11	110	101.486	4.96	0.0488737		BSU20270	BSU04270
		BSU20820	213	173.11	20	111.826	5.48	0.0490047		BSU01420	BSU20820
		BSU37410	1161	1121.11	56	48.3477	2.38	0.0492267		BSU34640	BSU37410
		BSU38070	831	791.11	214	261.826	12.9	0.0492694		BSU25150	BSU38070
		BSU06040	381	341.11	49	139.039	6.86	0.0493387		BSU08140	BSU06040
		BSU15580	1065	1025.11	62	58.5406	2.89	0.0493674		BSU07160	BSU15580
		BSU25570	2331	2291.11	229	96.7443	4.78	0.0494086		BSU20380	BSU25570
		BSU07670	156	116.11	25	208.404	10.3	0.0494232		BSU19730	BSU07670
		BSU33020	1356	1316.11	352	258.873	12.8	0.0494451		BSU10260	BSU33020
		BSU16470	765	725.11	124	165.521	8.21	0.049601		BSU03520	BSU16470
		BSU17270	708	668.11	53	76.7827	3.81	0.0496206		BSU39930	BSU17270
		BSU04600	1482	1442.11	376	252.363	12.6	0.0499281		BSU30250	BSU04600
		BSU31510	558	518.11	270	504.403	25.2	0.0499601		BSU10910	BSU31510
		BSU06290	990	950.11	104	105.949	5.31	0.0501185		BSU11160	BSU06290
		BSU14380	756	716.11	77	104.075	5.22	0.0501561		BSU12870	BSU14380
		BSU14310	234	194.11	36	179.511	9.07	0.0505262		BSU23300	BSU14310
		BSU34220	969	929.11	68	70.8398	3.58	0.0505366		BSU12900	BSU34220
		BSU23510	891	851.11	219	249.054	12.6	0.0505914		BSU23660	BSU23510
		BSU39240	936	896.11	58	62.6473	3.17	0.0506007		BSU26020	BSU39240
		BSU22900	177	137.11	25	176.485	8.94	0.0506559		BSU34210	BSU22900
		BSU11500	396	356.11	379	1030.13	52.3	0.0507703		BSU32110	BSU11500
		BSU23650	240	200.11	60	290.214	14.8	0.0509969		BSU05790	BSU23650
		BSU24830	1131	1091.11	139	123.305	6.3	0.0510928		BSU17250	BSU24830
		BSU17410	768	728.11	20	26.587	1.37	0.0515289		BSU14820	BSU17410
		BSU12480	603	563.11	65	111.726	5.77	0.0516442		BSU33190	BSU12480
		BSU01890	1173	1133.11	31	26.4804	1.37	0.0517364		BSU08440	BSU01890
		BSU07970	186	146.11	36	238.483	12.4	0.0519953		BSU16990	BSU07970
		BSU20480	222	182.11	14	74.4098	3.87	0.0520093		BSU09530	BSU20480
		BSU38230	309	269.11	62	222.996	11.6	0.0520189		BSU10860	BSU38230
		BSU19840	243	203.11	16	76.2473	3.98	0.0521986		BSU33830	BSU19840
		BSU40930	2004	1964.11	367	180.857	9.46	0.0523065		BSU25910	BSU40930
		BSU22310	621	581.11	171	284.822	14.9	0.0523134		BSU06710	BSU22310
		BSU28700	243	203.11	19	90.5437	4.74	0.0523504		BSU03830	BSU28700
		BSU01140	957	917.11	102	107.65	5.64	0.052392		BSU29180	BSU01140
		BSU22260	189	149.11	42	272.633	14.3	0.0524515		BSU24230	BSU22260
		BSU18650	1038	998.11	63	61.0939	3.21	0.0525421		BSU33480	BSU18650
		BSU27450	651	611.11	3	4.75157	0.25	0.0526142		BSU37720	BSU27450
		BSU04770	444	404.11	41	98.2019	5.18	0.0527485		BSU37120	BSU04770
		BSU40000	1071	1031.11	46	43.1806	2.28	0.0528015		BSU11450	BSU40000
		BSU34200	1311	1271.11	263	200.266	10.6	0.0529296		BSU27940	BSU34200
		BSU03680	1755	1715.11	48	27.0885	1.44	0.0531591		BSU11660	BSU03680
		BSU05160	960	920.11	45	47.3378	2.52	0.0532344		BSU04710	BSU05160
		BSU31810	390	350.11	69	190.757	10.2	0.0534712		BSU25120	BSU31810
		BSU35570	1467	1427.11	98	66.4667	3.56	0.0535607		BSU31560	BSU35570
		BSU09910	1227	1187.11	194	158.178	8.5	0.0537369		BSU40250	BSU09910
		BSU23140	1629	1589.11	901	548.79	29.5	0.0537546		BSU28640	BSU23140
		BSU40810	918	878.11	29	31.9657	1.72	0.0538077		BSU02350	BSU40810
		BSU01000	180	140.11	172	1188.22	64.2	0.0540304		BSU09990	BSU01000
		BSU28240	1005	965.11	121	121.351	6.63	0.0546349		BSU33150	BSU28240
		BSU23328	207	167.11	76	440.197	24.1	0.0547482		BSU29760	BSU23328
		BSU09840	1506	1466.11	329	217.203	11.9	0.0547875		BSU08350	BSU09840
		BSU08510	912	872.11	69	76.5797	4.2	0.0548448		BSU38920	BSU08510
		BSU14200	246	206.11	18	84.5297	4.65	0.0550103		BSU01250	BSU14200
		BSU09350	243	203.11	6	28.5927	1.58	0.0552589		BSU34680	BSU09350
		BSU22150	1926	1886.11	490	251.458	13.9	0.0552776		BSU04960	BSU22150
		BSU14490	1287	1247.11	297	230.509	12.8	0.0555293		BSU04210	BSU14490
		BSU40980	441	401.11	26	62.7401	3.49	0.0556263		BSU28780	BSU40980
		BSU31160	1167	1127.11	198	170.034	9.47	0.0556947		BSU27380	BSU31160
		BSU13770	747	707.11	20	27.3765	1.53	0.0558873		BSU36610	BSU13770
		BSU19479	279	239.11	80	323.838	18.1	0.0558921		BSU32490	BSU19479
		BSU07240	1071	1031.11	85	79.7902	4.46	0.0558966		BSU28630	BSU07240
		BSU30740	888	848.11	183	208.85	11.7	0.0560211		BSU01160	BSU30740
		BSU26650	936	896.11	86	92.8908	5.22	0.056195		BSU38290	BSU26650
		BSU27360	654	614.11	354	557.947	31.4	0.0562777		BSU13190	BSU27360
		BSU12750	2064	2024.11	656	313.693	17.7	0.0564246		BSU32510	BSU12750
		BSU25610	744	704.11	379	520.996	29.4	0.0564304		BSU14240	BSU25610
		BSU14850	1212	1172.11	427	352.61	19.9	0.0564363		BSU33860	BSU14850
		BSU33060	1098	1058.11	74	67.6919	3.84	0.0567276		BSU31370	BSU33060
		BSU23830	762	722.11	46	61.6581	3.5	0.0567646		BSU30860	BSU23830
		BSU12070	330	290.11	18	60.0545	3.41	0.0567818		BSU35820	BSU12070
		BSU36120	594	554.11	65	113.541	6.45	0.0568077		BSU35860	BSU36120
		BSU17370	393	353.11	285	781.215	44.5	0.0569626		BSU13910	BSU17370
		BSU40990	852	812.11	904	1077.43	61.5	0.0570803		BSU22230	BSU40990
		BSU22400	2796	2756.11	1047	367.693	21	0.0571129		BSU07360	BSU22400
		BSU37960	1371	1331.11	127	92.3476	5.28	0.0571753		BSU08800	BSU37960
		BSU32320	633	593.11	67	109.339	6.27	0.0573446		BSU33810	BSU32320
		BSU16800	2370	2330.11	534	221.82	12.8	0.0577044		BSU33140	BSU16800
		BSU25450	936	896.11	773	834.937	48.2	0.0577289		BSU07610	BSU25450
		BSU30760	753	713.11	139	188.666	10.9	0.0577741		BSU12920	BSU30760
		BSU22470	711	671.11	180	259.606	15	0.0577799		BSU11360	BSU22470
		BSU38530	1179	1139.11	1575	1338.29	77.5	0.0579097		BSU24550	BSU38530
		BSU23100	585	545.11	534.776	949.562	55.1	0.0580268		BSU11940	BSU23100
		BSU33790	273	233.11	20	83.0433	4.82	0.058042		BSU31980	BSU33790
		BSU40510	1980	1940.11	1024	510.869	29.7	0.0581362		BSU08670	BSU40510
		BSU34520	1344	1304.11	52	38.5944	2.25	0.0582986		BSU24930	BSU34520
		BSU13800	291	251.11	14	53.9635	3.15	0.0583728		BSU13170	BSU13800
		BSU34700	780	740.11	84	109.855	6.42	0.0584407		BSU09670	BSU34700
		BSU40660	1215	1175.11	71	58.4811	3.42	0.0584804		BSU30470	BSU40660
		BSU09330	645	605.11	28	44.7878	2.62	0.0584981		BSU25800	BSU09330
		BSU25420	924	884.11	25	27.3697	1.61	0.0588242		BSU01350	BSU25420
		BSU33290	810	770.11	270	339.349	20	0.0589364		BSU10200	BSU33290
		BSU38800	840	800.11	104	125.811	7.42	0.0589774		BSU11990	BSU38800
		BSU35810	1107	1067.11	14	12.6986	0.75	0.0590616		BSU31020	BSU35810
		BSU10830	864	824.11	45	52.8522	3.13	0.0592218		BSU17760	BSU10830
		BSU04160	2085	2045.11	138	65.3128	3.87	0.0592533		BSU29460	BSU04160
		BSU40820	2070	2030.11	250.252	119.314	7.07	0.0592554		BSU15610	BSU40820
		BSU08050	690	650.11	31	46.1541	2.75	0.059583		BSU23620	BSU08050
		BSU16030	732	692.11	285	398.571	23.8	0.0597133		BSU22410	BSU16030
		BSU32940	828	788.11	859	1054.97	63	0.0597173		BSU14390	BSU32940
		BSU20120	471	431.11	9	20.2065	1.21	0.0598817		BSU00860	BSU20120
		BSU36400	813	773.11	537	672.309	40.3	0.0599427		BSU24560	BSU36400
		BSU38880	876	836.11	54	62.5124	3.75	0.0599881		BSU11440	BSU38880
		BSU30720	1041	1001.11	15	14.5026	0.87	0.0599892		BSU15310	BSU30720
		BSU05710	1263	1223.11	33	26.1146	1.57	0.0601196		BSU03690	BSU05710
		BSU30620	813	773.11	29	36.3072	2.19	0.0603186		BSU25990	BSU30620
		BSU36950	1041	1001.11	161	155.661	9.39	0.0603234		BSU20660	BSU36950
		BSU02920	774	734.11	607	800.319	48.3	0.0603509		BSU01440	BSU02920
		BSU03550	939	899.11	29	31.2191	1.89	0.0605399		BSU14660	BSU03550
		BSU16640	279	239.11	203	821.739	49.8	0.0606032		BSU31390	BSU16640
		BSU05110	594	554.11	22	38.4293	2.34	0.060891		BSU18980	BSU05110
		BSU12240	753	713.11	32	43.4339	2.65	0.0610123		BSU13050	BSU12240
		BSU03260	855	815.11	38	45.1235	2.76	0.0611655		BSU17310	BSU03260
		BSU30450	879	839.11	118	136.113	8.33	0.0611992		BSU01230	BSU30450
		BSU01830	1518	1478.11	86	56.3154	3.46	0.0614397		BSU24540	BSU01830
		BSU00190	1692	1652.11	889	520.833	32	0.06144		BSU16040	BSU00190
		BSU22210	1242	1202.11	144	115.946	7.14	0.0615804		BSU21460	BSU22210
		BSU00640	2484	2444.11	495	196.029	12.1	0.0617256		BSU23680	BSU00640
		BSU16230	627	587.11	189	311.586	19.3	0.0619412		BSU33222	BSU16230
		BSU33070	1122	1082.11	118	105.547	6.54	0.0619629		BSU07090	BSU33070
		BSU13260	1365	1325.11	45	32.8697	2.05	0.0623675		BSU19410	BSU13260
		BSU14980	240	200.11	5	24.1845	1.51	0.0624367		BSU29110	BSU14980
		BSU36440	414	374.11	66	170.758	10.7	0.0626618		BSU28660	BSU36440
		BSU07810	1686	1646.11	2051	1205.99	75.9	0.0629358		BSU13330	BSU07810
		BSU23580	990	950.11	931	948.444	59.7	0.0629452		BSU25520	BSU23580
		BSU38840	837	797.11	259	314.497	19.8	0.0629577		BSU02250	BSU38840
		BSU04320	1824	1784.11	254	137.8	8.68	0.0629898		BSU31310	BSU04320
		BSU00620	378	338.11	206	589.719	37.2	0.0630809		BSU24810	BSU00620
		BSU30790	1461	1421.11	127	86.4991	5.47	0.0632377		BSU39920	BSU30790
		BSU18470	1116	1076.11	77	69.258	4.38	0.0632418		BSU31240	BSU18470
		BSU27500	1116	1076.11	637	572.952	36.3	0.0633561		BSU10960	BSU27500
		BSU05040	1020	980.11	60	59.2532	3.76	0.0634565		BSU38940	BSU05040
		BSU04700	1008	968.11	304	303.938	19.3	0.0634998		BSU14590	BSU04700
		BSU35600	1452	1412.11	107	73.3417	4.67	0.0636746		BSU07040	BSU35600
		BSU26560	561	521.11	24	44.5777	2.84	0.063709		BSU00290	BSU26560
		BSU23030	1059	1019.11	180	170.957	10.9	0.0637587		BSU26760	BSU23030
		BSU04310	2112	2072.11	144	67.2644	4.29	0.0637782		BSU22720	BSU04310
		BSU24010	1170	1130.11	159	136.18	8.69	0.0638126		BSU10070	BSU24010
		BSU09480	1410	1370.11	47	33.2031	2.12	0.0638495		BSU10410	BSU09480
		BSU31690	2310	2270.11	616	262.645	16.8	0.0639647		BSU27050	BSU31690
		BSU21780	996	956.11	132	133.629	8.57	0.0641328		BSU33730	BSU21780
		BSU04150	903	863.11	340	381.284	24.5	0.0642566		BSU34850	BSU04150
		BSU02619	177	137.11	2	14.1188	0.91	0.0644531		BSU03010	BSU02619
		BSU38500	1512	1472.11	2567	1687.8	109	0.0645811		BSU29820	BSU38500
		BSU19280	234	194.11	14	69.8097	4.51	0.0646042		BSU08570	BSU19280
		BSU03140	594	554.11	35	61.1375	3.95	0.0646085		BSU24720	BSU03140
		BSU05780	978	938.11	48	49.5248	3.22	0.0650179		BSU25650	BSU05780
		BSU05570	273	233.11	2	8.30433	0.54	0.0650263		BSU28890	BSU05570
		BSU03820	759	719.11	651	876.237	57	0.0650509		BSU16170	BSU03820
		BSU23740	192	152.11	35	222.713	14.5	0.0651062		BSU08260	BSU23740
		BSU28990	1419	1379.11	280	196.515	12.8	0.065135		BSU26030	BSU28990
		BSU00870	1377	1337.11	331	239.605	15.7	0.0655245		BSU39910	BSU00870
		BSU22220	2250	2210.11	309	135.326	8.88	0.0656193		BSU01340	BSU22220
		BSU18660	684	644.11	25.8229	38.8044	2.55	0.0657142		BSU27120	BSU18660
		BSU25500	1140	1100.11	190	167.168	11	0.0658021		BSU09020	BSU25500
		BSU02480	1368	1328.11	35	25.5076	1.68	0.0658627		BSU04220	BSU02480
		BSU01360	1296	1256.11	5810	4476.97	296	0.0661161		BSU08370	BSU01360
		BSU00980	657	617.11	674	1057.14	69.9	0.0661218		BSU03320	BSU00980
		BSU34510	513	473.11	37	75.6964	5.01	0.0661854		BSU19930	BSU34510
		BSU27240	231	191.11	31	157.005	10.4	0.0662399		BSU34430	BSU27240
		BSU22460	1134	1094.11	240	212.318	14.1	0.0664098		BSU17280	BSU22460
		BSU13090	339	299.11	13	42.0676	2.8	0.0665595		BSU17020	BSU13090
		BSU37310	717	677.11	91	130.082	8.68	0.0667271		BSU30800	BSU37310
		BSU35060	1218	1178.11	117	96.1249	6.43	0.0668921		BSU15620	BSU35060
		BSU23640	918	878.11	48	52.9088	3.55	0.0670966		BSU32700	BSU23640
		BSU16550	1152	1112.11	915	796.359	53.5	0.0671808		BSU19290	BSU16550
		BSU12500	597	557.11	62	107.718	7.24	0.0672125		BSU21100	BSU12500
		BSU06800	207	167.11	23	133.217	8.97	0.0673337		BSU01030	BSU06800
		BSU06640	1011	971.11	149	148.509	10	0.067336		BSU29850	BSU06640
		BSU01740	627	587.11	583	961.136	64.8	0.0674202		BSU39470	BSU01740
		BSU38260	1251	1211.11	619	494.701	33.4	0.0675155		BSU37620	BSU38260
		BSU34590	837	797.11	15	18.2141	1.23	0.0675301		BSU28340	BSU34590
		BSU24840	1917	1877.11	639	329.493	22.3	0.0676797		BSU01400	BSU24840
		BSU30480	969	929.11	252	262.524	17.8	0.0678033		BSU35080	BSU30480
		BSU15800	645	605.11	118	188.748	12.8	0.0678153		BSU29840	BSU15800
		BSU00410	561	521.11	169	313.901	21.3	0.0678558		BSU09400	BSU00410
		BSU36340	309	269.11	46	165.449	11.3	0.068299		BSU33320	BSU36340
		BSU36590	1449	1409.11	266	182.714	12.5	0.0684129		BSU03610	BSU36590
		BSU10470	363	323.11	14	41.9385	2.87	0.0684335		BSU18410	BSU10470
		BSU22000	129	89.11	21	228.102	15.7	0.0688289		BSU21860	BSU22000
		BSU19220	1776	1736.11	180	100.353	6.91	0.0688569		BSU00480	BSU19220
		BSU30530	1392	1352.11	419	299.942	20.7	0.0690133		BSU03310	BSU30530
		BSU39660	690	650.11	64	95.2859	6.58	0.0690553		BSU01270	BSU39660
		BSU02710	384	344.11	23	64.6943	4.47	0.0690942		BSU30910	BSU02710
		BSU04760	441	401.11	51	123.067	8.56	0.0695556		BSU22060	BSU04760
		BSU40130	711	671.11	50	72.1127	5.06	0.0701679		BSU18490	BSU40130
		BSU10640	1176	1136.11	119	101.382	7.12	0.0702294		BSU07870	BSU10640
		BSU01750	822	782.11	615	761.102	53.6	0.0704242		BSU23440	BSU01750
		BSU16530	783	743.11	390	507.981	35.9	0.0706719		BSU16980	BSU16530
		BSU03170	975	935.11	76	78.6659	5.56	0.0706787		BSU19350	BSU03170
		BSU09900	1260	1220.11	91	72.1902	5.11	0.0707852		BSU01410	BSU09900
		BSU08770	204	164.11	12	70.7753	5.01	0.0707874		BSU20550	BSU08770
		BSU40880	759	719.11	100	134.599	9.53	0.0708029		BSU34650	BSU40880
		BSU32890	384	344.11	13	36.5664	2.59	0.0708301		BSU38400	BSU32890
		BSU22190	630	590.11	309	506.829	35.9	0.0708326		BSU03430	BSU22190
		BSU32370	1389	1349.11	208	149.228	10.6	0.0710322		BSU35120	BSU32370
		BSU36750	1032	992.11	46	44.878	3.19	0.0710816		BSU26350	BSU36750
		BSU39010	849	809.11	134	160.3	11.4	0.0711167		BSU00090	BSU39010
		BSU00700	777	737.11	213	279.694	19.9	0.0711492		BSU01240	BSU00700
		BSU12430	1137	1097.11	584	515.227	36.7	0.0712307		BSU09190	BSU12430
		BSU29270	1320	1280.11	243	183.736	13.1	0.0712979		BSU35670	BSU29270
		BSU34100	810	770.11	117	147.051	10.5	0.0714038		BSU09880	BSU34100
		BSU31480	1179	1139.11	27	22.9421	1.64	0.0714843		BSU27680	BSU31480
		BSU11560	399	359.11	205	552.538	39.5	0.0714883		BSU15910	BSU11560
		BSU26490	786	746.11	14	18.1619	1.3	0.0715784		BSU12160	BSU26490
		BSU24270	1902	1862.11	1021	530.709	38	0.0716023		BSU01770	BSU24270
		BSU25730	894	854.11	34	38.5302	2.76	0.0716321		BSU33700	BSU25730
		BSU29040	1191	1151.11	34	28.5889	2.05	0.0717062		BSU04430	BSU29040
		BSU26680	279	239.11	20	80.9595	5.81	0.0717643		BSU10210	BSU26680
		BSU21140	537	497.11	32	62.3065	4.48	0.0719026		BSU19090	BSU21140
		BSU35440	420	380.11	304	774.105	55.7	0.0719541		BSU03940	BSU35440
		BSU00160	1284	1244.11	61	47.4577	3.42	0.0720642		BSU18800	BSU00160
		BSU04450	1608	1568.11	106	65.4282	4.73	0.072293		BSU14600	BSU04450
		BSU03651	228	188.11	4	20.5818	1.49	0.0723941		BSU40210	BSU03651
		BSU39090	681	641.11	53	80.0164	5.8	0.0724851		BSU05740	BSU39090
		BSU34140	852	812.11	23	27.4125	1.99	0.0725946		BSU26100	BSU34140
		BSU29290	1251	1211.11	51	40.7589	2.96	0.0726222		BSU13530	BSU29290
		BSU33970	1155	1115.11	148	128.463	9.36	0.0728614		BSU14170	BSU33970
		BSU24260	846	806.11	465	558.334	40.7	0.0728954		BSU40850	BSU24260
		BSU34010	1344	1304.11	128	95.0017	6.93	0.0729461		BSU01330	BSU34010
		BSU07680	315	275.11	44	154.804	11.3	0.0729955		BSU28110	BSU07680
		BSU01510	768	728.11	172	228.648	16.7	0.073038		BSU14540	BSU01510
		BSU35510	654	614.11	542	854.258	62.4	0.0730458		BSU14670	BSU35510
		BSU35980	297	257.11	10	37.6458	2.75	0.0730493		BSU39820	BSU35980
		BSU15870	2049	2009.11	417	200.894	14.7	0.0731729		BSU01040	BSU15870
		BSU33650	234	194.11	8	39.8913	2.92	0.0731989		BSU01260	BSU33650
		BSU22450	1194	1154.11	280	234.826	17.2	0.0732457		BSU18849	BSU22450
		BSU38040	1440	1400.11	229	158.31	11.6	0.073274		BSU32240	BSU38040
		BSU34660	1593	1553.11	43	26.798	1.97	0.0735129		BSU15430	BSU34660
		BSU09810	1074	1034.11	88	82.3667	6.06	0.0735734		BSU06910	BSU09810
		BSU26730	276	236.11	8	32.7953	2.42	0.0737911		BSU21690	BSU26730
		BSU07390	423	383.11	98	247.593	18.3	0.0739116		BSU10870	BSU07390
		BSU00150	624	584.11	225	372.841	27.6	0.0740262		BSU29980	BSU00150
		BSU23560	1407	1367.11	1097	776.674	57.5	0.0740336		BSU01810	BSU23560
		BSU16250	444	404.11	62	148.5	11	0.0740741		BSU06870	BSU16250
		BSU39410	1182	1142.11	587	497.469	36.9	0.0741755		BSU05430	BSU39410
		BSU00340	744	704.11	145	199.326	14.8	0.0742502		BSU02100	BSU00340
		BSU11820	2154	2114.11	207	94.7716	7.04	0.0742839		BSU11960	BSU11820
		BSU40450	201	161.11	3	18.0233	1.34	0.0743482		BSU31960	BSU40450
		BSU32350	765	725.11	37	49.3894	3.68	0.0745099		BSU40150	BSU32350
		BSU05680	1209	1169.11	139	115.079	8.58	0.0745575		BSU19040	BSU05680
		BSU23790	960	920.11	81	85.2081	6.36	0.0746408		BSU02070	BSU23790
		BSU08000	960	920.11	132	138.858	10.4	0.0748967		BSU19870	BSU08000
		BSU27180	543	503.11	37	71.1827	5.34	0.0750182		BSU39740	BSU27180
		BSU32360	306	266.11	37	134.579	10.1	0.0750489		BSU38690	BSU32360
		BSU08110	180	140.11	8	55.2658	4.16	0.0752726		BSU07890	BSU08110
		BSU14620	375	335.11	24	69.3202	5.22	0.0753027		BSU28820	BSU14620
		BSU22849	195	155.11	2	12.4803	0.94	0.0753187		BSU07520	BSU22849
		BSU31800	1110	1070.11	331	299.389	22.6	0.0754871		BSU19890	BSU31800
		BSU12040	507	467.11	88	182.347	13.8	0.0756799		BSU37250	BSU12040
		BSU19210	864	824.11	783	919.628	69.6	0.0756828		BSU39750	BSU19210
		BSU36870	735	695.11	2096	2918.59	221	0.0757215		BSU15290	BSU36870
		BSU13870	966	926.11	68	71.0693	5.39	0.0758415		BSU17710	BSU13870
		BSU07620	795	755.11	15	19.2272	1.46	0.0759341		BSU08760	BSU07620
		BSU22330	495	455.11	89	189.282	14.4	0.076077		BSU02630	BSU22330
		BSU28740	942	902.11	6	6.43765	0.49	0.0761147		BSU26075	BSU28740
		BSU17540	354	314.11	17	52.3845	3.99	0.0761676		BSU26200	BSU17540
		BSU33210	1743	1703.11	212	120.484	9.19	0.0762757		BSU10930	BSU33210
		BSU13730	450	410.11	148	349.299	26.7	0.0764388		BSU39480	BSU13730
		BSU36710	789	749.11	193	249.372	19.1	0.0765924		BSU11460	BSU36710
		BSU21340	684	644.11	79	118.714	9.1	0.0766548		BSU31900	BSU21340
		BSU21790	642	602.11	90	144.678	11.1	0.0767221		BSU23340	BSU21790
		BSU08240	858	818.11	24	28.3946	2.18	0.0767752		BSU01860	BSU08240
		BSU38310	906	866.11	80	89.4031	6.87	0.076843		BSU02470	BSU38310
		BSU38780	1689	1649.11	195	114.451	8.8	0.0768888		BSU22700	BSU38780
		BSU17300	318	278.11	38	132.252	10.2	0.0771255		BSU12930	BSU17300
		BSU36760	1311	1271.11	2551	1942.51	150	0.0772197		BSU13000	BSU36760
		BSU14630	1473	1433.11	441	297.848	23	0.0772206		BSU26010	BSU14630
		BSU06839	174	134.11	13	93.8249	7.26	0.0773782		BSU24570	BSU06839
		BSU07500	1002	962.11	280	281.688	21.8	0.0773906		BSU21880	BSU07500
		BSU06140	2490	2450.11	156	61.6275	4.77	0.0774005		BSU18160	BSU06140
		BSU35390	576	536.11	40	72.2174	5.6	0.0775436		BSU14890	BSU35390
		BSU05190	1293	1253.11	34	26.2619	2.04	0.0776791		BSU32810	BSU05190
		BSU27530	1266	1226.11	80	63.1533	4.92	0.0779057		BSU04140	BSU27530
		BSU40120	231	191.11	4	20.2587	1.58	0.0779912		BSU23540	BSU40120
		BSU09860	498	458.11	26	54.9338	4.29	0.078094		BSU14320	BSU09860
		BSU29960	552	512.11	60	113.403	8.87	0.0782166		BSU30100	BSU29960
		BSU11090	294	254.11	15	57.1354	4.47	0.0782352		BSU01680	BSU11090
		BSU35030	732	692.11	92	128.661	10.1	0.0785009		BSU40270	BSU35030
		BSU38440	714	674.11	21	30.1526	2.38	0.0789318		BSU18060	BSU38440
		BSU17800	1641	1601.11	88	53.1982	4.2	0.07895		BSU25660	BSU17800
		BSU17450	408	368.11	167	439.111	34.8	0.079251		BSU11590	BSU17450
		BSU16310	999	959.11	286	288.625	22.9	0.0793417		BSU27550	BSU16310
		BSU35320	342	302.11	107	342.811	27.2	0.079344		BSU01110	BSU35320
		BSU28330	456	416.11	14	32.5653	2.59	0.0795325		BSU24130	BSU28330
		BSU19380	1917	1877.11	370	190.787	15.2	0.07967		BSU29340	BSU19380
		BSU34750	951	911.11	261	277.272	22.1	0.0797051		BSU01320	BSU34750
		BSU24490	957	917.11	197	207.912	16.6	0.0798415		BSU04860	BSU24490
		BSU26380	519	479.11	21	42.4248	3.39	0.0799061		BSU30990	BSU26380
		BSU27260	924	884.11	89	97.436	7.79	0.0799499		BSU30410	BSU27260
		BSU31450	1287	1247.11	174	135.046	10.8	0.0799728		BSU14410	BSU31450
		BSU15970	333	293.11	518	1710.55	137	0.0800912		BSU36360	BSU15970
		BSU40630	789	749.11	35	45.2229	3.64	0.0804902		BSU18430	BSU40630
		BSU32070	657	617.11	41	64.3068	5.18	0.0805514		BSU26170	BSU32070
		BSU13280	513	473.11	50	102.292	8.25	0.0806515		BSU12320	BSU13280
		BSU05860	900	860.11	71	79.8988	6.45	0.0807271		BSU01200	BSU05860
		BSU37650	900	860.11	101	113.659	9.18	0.0807679		BSU36550	BSU37650
		BSU02970	303	263.11	51	187.615	15.2	0.081017		BSU19630	BSU02970
		BSU24860	216	176.11	43	236.331	19.2	0.081242		BSU28750	BSU24860
		BSU00890	1101	1061.11	452	412.3	33.5	0.0812515		BSU20210	BSU00890
		BSU19260	477	437.11	24	53.1442	4.32	0.0812883		BSU38470	BSU19260
		BSU15980	1341	1301.11	2509	1866.48	152	0.0814367		BSU25970	BSU15980
		BSU07400	1191	1151.11	80	67.268	5.48	0.0814652		BSU37580	BSU07400
		BSU27280	642	602.11	46	73.9465	6.03	0.0815454		BSU23850	BSU27280
		BSU22640	1203	1163.11	293	243.827	19.9	0.0816152		BSU22550	BSU22640
		BSU19480	897	857.11	117	132.125	10.8	0.0817408		BSU10950	BSU19480
		BSU36350	837	797.11	44	53.4281	4.37	0.0817922		BSU19790	BSU36350
		BSU04300	1263	1223.11	71	56.1861	4.61	0.0820488		BSU00130	BSU04300
		BSU29080	831	791.11	181	221.451	18.2	0.0821852		BSU28950	BSU29080
		BSU05460	813	773.11	53	66.3545	5.5	0.0828881		BSU35340	BSU05460
		BSU34070	987	947.11	63	64.3837	5.34	0.0829402		BSU10390	BSU34070
		BSU18880	660	620.11	62.8162	98.048	8.16	0.0832245		BSU11000	BSU18880
		BSU37080	1284	1244.11	648	504.141	42	0.08331		BSU19240	BSU37080
		BSU03840	1419	1379.11	253	177.565	14.8	0.0833498		BSU01220	BSU03840
		BSU17040	2577	2537.11	596	227.375	19	0.0835624		BSU11840	BSU17040
		BSU40470	141	101.11	22	210.603	17.6	0.0835696		BSU35490	BSU40470
		BSU05980	174	134.11	58	418.603	35	0.0836114		BSU12110	BSU05980
		BSU16060	768	728.11	133	176.803	14.8	0.083709		BSU15090	BSU16060
		BSU00770	858	818.11	314	371.496	31.1	0.0837156		BSU39700	BSU00770
		BSU07580	1629	1589.11	30	18.2727	1.53	0.0837315		BSU34440	BSU07580
		BSU39990	576	536.11	236	426.083	35.7	0.0837865		BSU04720	BSU39990
		BSU09980	342	302.11	227	727.271	61.1	0.0840127		BSU00720	BSU09980
		BSU21950	270	230.11	17	71.5071	6.03	0.0843273		BSU04550	BSU21950
		BSU08580	333	293.11	32	105.671	8.92	0.0844129		BSU35400	BSU08580
		BSU05370	1449	1409.11	50	34.3448	2.9	0.0844378		BSU18700	BSU05370
		BSU11180	495	455.11	59	125.479	10.6	0.0844763		BSU26950	BSU11180
		BSU06760	2640	2600.11	249	92.6922	7.84	0.084581		BSU20050	BSU06760
		BSU24510	876	836.11	43	49.7784	4.23	0.0849766		BSU11770	BSU24510
		BSU23130	1176	1136.11	443	377.415	32.1	0.0850523		BSU30300	BSU23130
		BSU00170	546	506.11	45	86.0604	7.34	0.0852889		BSU26980	BSU00170
		BSU26670	891	851.11	72	81.8809	7.01	0.0856122		BSU21360	BSU26670
		BSU14690	915	875.11	65	71.893	6.17	0.085822		BSU23810	BSU14690
		BSU16460	501	461.11	131	274.981	23.6	0.0858241		BSU07010	BSU16460
		BSU16270	1464	1424.11	510	346.627	29.8	0.0859714		BSU26210	BSU16270
		BSU18480	894	854.11	85	96.3254	8.29	0.0860625		BSU22030	BSU18480
		BSU05510	339	299.11	10	32.3597	2.79	0.0862184		BSU07350	BSU05510
		BSU09280	825	785.11	1136	1400.5	121	0.0863977		BSU27830	BSU09280
		BSU02550	681	641.11	37	55.8605	4.83	0.0864654		BSU39370	BSU02550
		BSU05100	687	647.11	22.5	33.6543	2.91	0.0864674		BSU31410	BSU05100
		BSU16810	726	686.11	267	376.663	32.6	0.0865495		BSU36010	BSU16810
		BSU24600	174	134.11	8	57.7384	5.01	0.0867707		BSU09000	BSU24600
		BSU40670	879	839.11	54	62.2889	5.41	0.0868534		BSU10310	BSU40670
		BSU23720	207	167.11	15	86.8809	7.55	0.0869006		BSU25360	BSU23720
		BSU11130	360	320.11	84	253.989	22.1	0.0870116		BSU02340	BSU11130
		BSU02160	918	878.11	52	57.3179	4.99	0.0870583		BSU05400	BSU02160
		BSU07210	993	953.11	74	75.1492	6.58	0.0875591		BSU08810	BSU07210
		BSU04330	450	410.11	13	30.6816	2.69	0.0876747		BSU10430	BSU04330
		BSU32780	441	401.11	86	207.525	18.2	0.0877003		BSU07270	BSU32780
		BSU33050	1449	1409.11	76	52.2041	4.58	0.0877326		BSU40710	BSU33050
		BSU16420	1074	1034.11	238	222.764	19.6	0.0879855		BSU34790	BSU16420
		BSU06600	687	647.11	236	352.996	31.3	0.0886696		BSU02990	BSU06600
		BSU19050	726	686.11	27	38.0895	3.38	0.0887384		BSU16630	BSU19050
		BSU39630	1869	1829.11	55	29.1044	2.59	0.08899		BSU31110	BSU39630
		BSU21170	396	356.11	17	46.2062	4.13	0.0893819		BSU20890	BSU21170
		BSU25790	1041	1001.11	26	25.1378	2.25	0.0895066		BSU00510	BSU25790
		BSU23200	540	500.11	192	371.596	33.3	0.0896135		BSU19490	BSU23200
		BSU30770	921	881.11	480	527.287	47.3	0.0897045		BSU08950	BSU30770
		BSU23230	525	485.11	58	115.724	10.4	0.089869		BSU32030	BSU23230
		BSU36300	777	737.11	78	102.423	9.21	0.0899212		BSU38430	BSU36300
		BSU03880	315	275.11	116	408.119	36.7	0.0899248		BSU00020	BSU03880
		BSU05940	1041	1001.11	417	403.172	36.3	0.090036		BSU14010	BSU05940
		BSU36160	882	842.11	45	51.7225	4.66	0.0900962		BSU20870	BSU36160
		BSU35040	3870	3830.11	212	53.5748	4.84	0.090341		BSU18570	BSU35040
		BSU35550	759	719.11	58	78.0672	7.08	0.0906911		BSU09720	BSU35550
		BSU02170	1251	1211.11	90	71.9274	6.53	0.090786		BSU05630	BSU02170
		BSU14680	429	389.11	32	79.6	7.23	0.0908291		BSU23380	BSU14680
		BSU02370	708	668.11	65	94.1675	8.58	0.0911142		BSU32060	BSU02370
		BSU00210	597	557.11	334	580.285	52.9	0.0911621		BSU11810	BSU00210
		BSU04280	852	812.11	52	61.9761	5.65	0.0911642		BSU14100	BSU04280
		BSU08020	1401	1361.11	333	236.803	21.6	0.0912151		BSU16440	BSU08020
		BSU40830	900	860.11	301	338.726	31	0.0915194		BSU28370	BSU40830
		BSU00660	1017	977.11	131	129.767	11.9	0.0917028		BSU27410	BSU00660
		BSU00320	828	788.11	634	778.642	71.6	0.091955		BSU23410	BSU00320
		BSU20990	189	149.11	36	233.685	21.5	0.0920042		BSU12170	BSU20990
		BSU13700	2100	2060.11	1855	871.544	80.3	0.0921353		BSU28720	BSU13700
		BSU04750	294	254.11	11	41.8993	3.87	0.0923643		BSU24180	BSU04750
		BSU31210	777	737.11	52	68.2821	6.31	0.0924107		BSU00940	BSU31210
		BSU12840	1002	962.11	839	844.059	78.1	0.0925291		BSU00520	BSU12840
		BSU00790	504	464.11	261.225	544.79	50.6	0.0928798		BSU28550	BSU00790
		BSU30400	696	656.11	48	70.8109	6.58	0.0929235		BSU36470	BSU30400
		BSU17070	558	518.11	10	18.6816	1.74	0.0931398		BSU15650	BSU17070
		BSU18190	597	557.11	129	224.122	20.9	0.0932528		BSU34290	BSU18190
		BSU06190	1026	986.11	230	225.755	21.1	0.0934642		BSU21010	BSU06190
		BSU00030	216	176.11	198	1088.22	102	0.093731		BSU17750	BSU00030
		BSU38450	516	476.11	34	69.1206	6.49	0.0938939		BSU32460	BSU38450
		BSU28000	681	641.11	599	904.336	85	0.0939916		BSU30550	BSU28000
		BSU06410	198	158.11	18	110.192	10.4	0.0943807		BSU40110	BSU06410
		BSU04130	288	248.11	342	1334.19	126	0.0944393		BSU24370	BSU04130
		BSU08330	1158	1118.11	30	25.97	2.46	0.0947247		BSU32040	BSU08330
		BSU05920	690	650.11	317	471.963	44.8	0.0949227		BSU11860	BSU05920
		BSU18180	894	854.11	46	52.129	4.95	0.0949567		BSU39730	BSU18180
		BSU01660	1929	1889.11	38	19.4698	1.85	0.095019		BSU22620	BSU01660
		BSU30390	1005	965.11	64	64.1858	6.1	0.0950366		BSU19540	BSU30390
		BSU21030	195	155.11	5	31.2008	2.97	0.0951899		BSU13380	BSU21030
		BSU39270	1830	1790.11	373	201.681	19.2	0.0951998		BSU13980	BSU39270
		BSU02520	921	881.11	150	164.777	15.7	0.0952803		BSU36970	BSU02520
		BSU22990	444	404.11	37	88.6212	8.45	0.0953496		BSU29870	BSU22990
		BSU36700	1026	986.11	158	155.084	14.8	0.0954322		BSU33260	BSU36700
		BSU38390	1335	1295.11	37	27.6523	2.64	0.0954713		BSU16860	BSU38390
		BSU14040	495	455.11	25	53.1691	5.08	0.0955442		BSU37430	BSU14040
		BSU30710	1332	1292.11	6	4.49456	0.43	0.0956712		BSU10350	BSU30710
		BSU11260	180	140.11	8	55.2658	5.29	0.0957192		BSU20150	BSU11260
		BSU30280	912	872.11	8	8.8788	0.85	0.0957337		BSU17320	BSU30280
		BSU13740	732	692.11	227	317.458	30.4	0.0957607		BSU30150	BSU13740
		BSU32650	276	236.11	24	98.3858	9.45	0.0960504		BSU35680	BSU32650
		BSU34710	1071	1031.11	143	134.235	12.9	0.0961001		BSU06690	BSU34710
		BSU12820	171	131.11	42	310.062	29.8	0.0961098		BSU24210	BSU12820
		BSU28080	1293	1253.11	229	176.881	17	0.0961098		BSU10240	BSU28080
		BSU25750	411	371.11	26	67.812	6.52	0.0961482		BSU18170	BSU25750
		BSU01600	753	713.11	67	90.9398	8.76	0.0963275		BSU09490	BSU01600
		BSU34350	1797	1757.11	76	41.8649	4.04	0.0965009		BSU20980	BSU34350
		BSU23150	540	500.11	392	758.676	73.5	0.0968793		BSU32520	BSU23150
		BSU00750	585	545.11	351	623.245	60.4	0.0969121		BSU20030	BSU00750
		BSU08900	624	584.11	186	308.215	29.9	0.0970102		BSU17970	BSU08900
		BSU40350	1386	1346.11	97	69.7472	6.81	0.0976383		BSU21650	BSU40350
		BSU31220	2070	2030.11	118	56.2598	5.51	0.0979385		BSU40170	BSU31220
		BSU02300	279	239.11	25	101.199	9.96	0.0984199		BSU01490	BSU02300
		BSU39580	366	326.11	32	94.9777	9.35	0.0984442		BSU09710	BSU39580
		BSU26440	1218	1178.11	53	43.5437	4.29	0.0985217		BSU01950	BSU26440
		BSU30135	966	926.11	6	6.27082	0.62	0.0988706		BSU05280	BSU30135
		BSU15400	273	233.11	140	581.303	57.6	0.0990877		BSU13200	BSU15400
		BSU09070	699	659.11	81	118.95	11.8	0.0992013		BSU38980	BSU09070
		BSU25100	438	398.11	145	352.534	35	0.0992812		BSU29390	BSU25100
		BSU07800	1413	1373.11	4072	2870.37	285	0.0992903		BSU22890	BSU07800
		BSU29950	915	875.11	172	190.24	18.9	0.0993482		BSU06430	BSU29950
		BSU15060	1248	1208.11	83	66.4978	6.61	0.0994018		BSU18830	BSU15060
		BSU20940	1329	1289.11	115	86.3463	8.59	0.0994831		BSU07070	BSU20940
		BSU40690	480	440.11	63	138.553	13.8	0.0996009		BSU10330	BSU40690
		BSU35200	570	530.11	34	62.0796	6.2	0.0998718		BSU21350	BSU35200
		BSU05380	624	584.11	28	46.398	4.64	0.100004		BSU27630	BSU05380
		BSU05470	894	854.11	59	66.8612	6.69	0.100058		BSU28220	BSU05470
		BSU16200	321	281.11	98	337.431	33.8	0.100169		BSU02490	BSU16200
		BSU03760	1422	1382.11	181	126.757	12.7	0.100192		BSU15950	BSU03760
		BSU10980	1269	1229.11	23	18.1123	1.82	0.100484		BSU31460	BSU10980
		BSU12270	498	458.11	19	40.1439	4.05	0.100887		BSU30660	BSU12270
		BSU38280	1446	1406.11	681	468.774	47.5	0.101328		BSU26000	BSU38280
		BSU04110	642	602.11	35	56.2636	5.72	0.101664		BSU18370	BSU04110
		BSU10880	1455	1415.11	86	58.8226	6	0.102002		BSU13070	BSU10880
		BSU22350	699	659.11	148	217.34	22.2	0.102144		BSU29470	BSU22350
		BSU27690	453	413.11	21	49.2027	5.03	0.10223		BSU20510	BSU27690
		BSU14020	465	425.11	150	341.527	35	0.102481		BSU23120	BSU14020
		BSU35840	969	929.11	325	338.573	34.7	0.102489		BSU23040	BSU35840
		BSU19640	315	275.11	14	49.2558	5.06	0.102729		BSU11920	BSU19640
		BSU26710	765	725.11	50	66.7424	6.86	0.102783		BSU38270	BSU26710
		BSU18750	795	755.11	20	25.6363	2.64	0.102979		BSU17740	BSU18750
		BSU06300	1542	1502.11	33	21.2641	2.19	0.10299		BSU09390	BSU06300
		BSU08290	1203	1163.11	94	78.2245	8.07	0.103165		BSU33800	BSU08290
		BSU17060	456	416.11	55	127.935	13.2	0.103177		BSU37760	BSU17060
		BSU10490	507	467.11	41	84.9572	8.79	0.103464		BSU13860	BSU10490
		BSU10890	639	599.11	55	88.857	9.24	0.103987		BSU25530	BSU10890
		BSU35070	747	707.11	58	79.392	8.26	0.104041		BSU20880	BSU35070
		BSU13650	432	392.11	16	39.4955	4.11	0.104062		BSU35650	BSU13650
		BSU39190	417	377.11	175	449.165	46.9	0.104416		BSU36890	BSU39190
		BSU27750	513	473.11	34	69.5589	7.27	0.104516		BSU26320	BSU27750
		BSU33200	879	839.11	131	151.108	15.8	0.104561		BSU29060	BSU33200
		BSU02930	1614	1574.11	297	182.624	19.1	0.104586		BSU02460	BSU02930
		BSU10620	3501	3461.11	574	160.521	16.8	0.104659		BSU23500	BSU10620
		BSU22270	372	332.11	50	145.722	15.3	0.104994		BSU14510	BSU22270
		BSU15740	1344	1304.11	419	310.982	32.7	0.105151		BSU29510	BSU15740
		BSU40650	840	800.11	99	119.763	12.6	0.105208		BSU40140	BSU40650
		BSU23730	1233	1193.11	64	51.9201	5.47	0.105354		BSU31300	BSU23730
		BSU09290	1491	1451.11	1889	1259.99	133	0.105556		BSU31170	BSU09290
		BSU12780	840	800.11	313	378.643	40.1	0.105905		BSU31321	BSU12780
		BSU15020	486	446.11	150	325.451	34.5	0.106007		BSU32300	BSU15020
		BSU33100	726	686.11	131	184.805	19.6	0.106058		BSU04980	BSU33100
		BSU34730	765	725.11	262	349.73	37.1	0.106082		BSU25480	BSU34730
		BSU19860	213	173.11	4	22.3652	2.38	0.106415		BSU17960	BSU19860
		BSU36240	765	725.11	50	66.7424	7.12	0.106679		BSU14300	BSU36240
		BSU37030	555	515.11	21	39.4598	4.21	0.106691		BSU21730	BSU37030
		BSU08010	864	824.11	77	90.436	9.65	0.106705		BSU17980	BSU08010
		BSU22440	978	938.11	215	221.83	23.7	0.106839		BSU21400	BSU22440
		BSU30000	1158	1118.11	120	103.88	11.1	0.106854		BSU26360	BSU30000
		BSU26089	192	152.11	2	12.7265	1.36	0.106864		BSU33230	BSU26089
		BSU03230	1236	1196.11	126	101.961	10.9	0.106904		BSU18030	BSU03230
		BSU00010	1341	1301.11	977	726.802	78.1	0.107457		BSU13830	BSU00010
		BSU05440	903	863.11	203	227.649	24.5	0.107622		BSU09410	BSU05440
		BSU14710	1941	1901.11	52	26.4747	2.85	0.10765		BSU28870	BSU14710
		BSU20500	813	773.11	33	41.3151	4.45	0.107709		BSU08200	BSU20500
		BSU14790	210	170.11	122	694.17	74.8	0.107755		BSU32550	BSU14790
		BSU11930	462	422.11	14	32.1024	3.46	0.10778		BSU24470	BSU11930
		BSU01690	852	812.11	27	32.1799	3.47	0.107831		BSU02770	BSU01690
		BSU19330	846	806.11	31	37.2223	4.02	0.108		BSU26580	BSU19330
		BSU12550	207	167.11	5	28.9603	3.13	0.108079		BSU29700	BSU12550
		BSU31830	531	491.11	98	193.145	20.9	0.108209		BSU35960	BSU31830
		BSU10140	1413	1373.11	412	290.421	31.5	0.108463		BSU36830	BSU10140
		BSU16880	258	218.11	14	62.1281	6.75	0.108646		BSU25890	BSU16880
		BSU40640	390	350.11	13	35.9397	3.91	0.108793		BSU05300	BSU40640
		BSU09890	897	857.11	95	107.281	11.7	0.109059		BSU32280	BSU09890
		BSU24300	1347	1307.11	339	251.029	27.4	0.109151		BSU05320	BSU24300
		BSU28930	1782	1742.11	105	58.3377	6.37	0.109192		BSU11720	BSU28930
		BSU39100	1287	1247.11	112	86.9258	9.5	0.109289		BSU21500	BSU39100
		BSU37300	720	680.11	25	35.5792	3.89	0.109334		BSU05170	BSU37300
		BSU38710	1374	1334.11	136	98.6695	10.8	0.109456		BSU38810	BSU38710
		BSU28390	819	779.11	336	417.423	45.7	0.109481		BSU20020	BSU28390
		BSU07490	801	761.11	265	337.003	36.9	0.109495		BSU08490	BSU07490
		BSU15250	696	656.11	138	203.581	22.3	0.109539		BSU22540	BSU15250
		BSU23110	1770	1730.11	556	311.055	34.1	0.109627		BSU05030	BSU23110
		BSU32880	1626	1586.11	297	181.242	19.9	0.109798		BSU26190	BSU32880
		BSU15000	273	233.11	97	402.76	44.3	0.109991		BSU10420	BSU15000
		BSU21740	768	728.11	188	249.917	27.5	0.110037		BSU32500	BSU21740
		BSU02000	672	632.11	22	33.6873	3.71	0.110131		BSU12890	BSU02000
		BSU38150	615	575.11	1030	1733.49	191	0.110182		BSU12380	BSU38150
		BSU26810	798	758.11	29	37.0255	4.08	0.110194		BSU06840	BSU26810
		BSU40060	1542	1502.11	259	166.891	18.4	0.110252		BSU31050	BSU40060
		BSU14260	600	560.11	75	129.606	14.3	0.110334		BSU02150	BSU14260
		BSU37530	660	620.11	234	365.244	40.3	0.110337		BSU27610	BSU37530
		BSU40070	1347	1307.11	345	255.472	28.2	0.110384		BSU12940	BSU40070
		BSU17930	708	668.11	27	39.1157	4.32	0.110442		BSU09780	BSU17930
		BSU27340	1269	1229.11	549	432.332	48.1	0.111257		BSU30120	BSU27340
		BSU19160	498	458.11	71	150.011	16.7	0.111325		BSU31840	BSU19160
		BSU05330	336	296.11	31	101.331	11.3	0.111516		BSU34300	BSU05330
		BSU28490	1773	1733.11	170	94.942	10.6	0.111647
		BSU22170	1158	1118.11	505	437.162	48.9	0.111858
		BSU31340	372	332.11	41	119.492	13.4	0.112141
		BSU36230	1323	1283.11	156	117.678	13.2	0.11217
		BSU16150	546	506.11	408	780.281	87.6	0.112267
		BSU14500	834	794.11	174	212.082	23.9	0.112692
		BSU32920	888	848.11	44	50.2153	5.67	0.112914
		BSU38520	237	197.11	319	1566.45	177	0.112994
		BSU15890	1002	962.11	938	943.656	107	0.113389
		BSU00330	360	320.11	225	680.329	77.2	0.113475
		BSU00250	615	575.11	146	245.718	27.9	0.113545
		BSU19670	681	641.11	16	24.1559	2.75	0.113844
		BSU18120	1398	1358.11	488	347.793	39.6	0.113861
		BSU18900	456	416.11	4	9.30438	1.06	0.113925
		BSU09620	732	692.11	143	199.985	22.8	0.114009
		BSU19990	291	251.11	1	3.85453	0.44	0.114151
		BSU09440	1101	1061.11	52	47.4328	5.42	0.114267
		BSU12360	1269	1229.11	7	5.51243	0.63	0.114287
		BSU22340	660	620.11	121	188.865	21.6	0.114367
		BSU29880	1701	1661.11	198	115.373	13.2	0.114412
		BSU14090	1224	1184.11	267	218.25	25	0.114548
		BSU19180	1059	1019.11	82	77.8805	8.93	0.114663
		BSU31430	261	221.11	40	175.1	20.1	0.114792
		BSU02450	945	905.11	68	72.7182	8.35	0.114827
		BSU07130	1341	1301.11	55	40.9152	4.7	0.114872
		BSU29990	1299	1259.11	250	192.182	22.1	0.114995
		BSU35540	1194	1154.11	68	57.0292	6.56	0.115029
		BSU37100	1290	1250.11	794	614.763	70.8	0.115166
		BSU40560	447	407.11	18	42.7953	4.93	0.1152
		BSU17530	642	602.11	32	51.441	5.93	0.115278
		BSU30520	516	476.11	159	323.24	37.3	0.115394
		BSU10590	1728	1688.11	79	45.2962	5.23	0.115462
		BSU07930	795	755.11	33	42.2999	4.89	0.115603
		BSU18860	357	317.11	14	42.7321	4.95	0.115838
		BSU06700	870	830.11	94	109.604	12.7	0.115872
		BSU21240	357	317.11	10	30.5229	3.54	0.115978
		BSU30060	1263	1223.11	153	121.077	14.1	0.116455
		BSU37980	807	767.11	236	297.776	34.7	0.116531
		BSU29890	771	731.11	79	104.588	12.2	0.116648
		BSU17160	780	740.11	28	36.6182	4.29	0.117155
		BSU17630	1416	1376.11	32	22.5078	2.64	0.117293
		BSU38100	1002	962.11	40	40.2412	4.72	0.117293
		BSU07220	504	464.11	37	77.1643	9.08	0.117671
		BSU07600	960	920.11	17	17.8832	2.11	0.117988
		BSU19760	1281	1241.11	30	23.3963	2.77	0.118395
		BSU10110	2145	2105.11	225	103.453	12.3	0.118895
		BSU25040	768	728.11	155	206.049	24.5	0.118904
		BSU38830	1458	1418.11	34	23.2062	2.76	0.118934
		BSU30260	1035	995.11	36	35.016	4.17	0.119088
		BSU13660	1521	1481.11	290	189.516	22.6	0.119251
		BSU41030	627	587.11	579	954.541	114	0.119429
		BSU17050	1884	1844.11	469	246.162	29.4	0.119434
		BSU06380	804	764.11	218	276.144	33	0.119503
		BSU19940	828	788.11	13	15.9659	1.91	0.11963
		BSU07430	1131	1091.11	210	186.289	22.3	0.119706
		BSU40040	1149	1109.11	58	50.6161	6.08	0.12012
		BSU00950	432	392.11	101	249.315	30	0.12033
		BSU07920	1056	1016.11	17	16.1936	1.95	0.120418
		BSU20010	450	410.11	24	56.643	6.83	0.12058
		BSU35700	1584	1544.11	799	500.846	60.4	0.120596
		BSU35330	402	362.11	111	296.7	35.8	0.120661
		BSU26610	1305	1265.11	353	270.074	32.6	0.120708
		BSU37240	1503	1463.11	81	53.5851	6.48	0.120929
		BSU36020	909	869.11	82	91.3219	11.1	0.121548
		BSU01780	1803	1763.11	4718	2590.09	315	0.121617
		BSU38770	1353	1313.11	65	47.9124	5.83	0.12168
		BSU33720	654	614.11	46	72.5016	8.83	0.12179
		BSU19650	612	572.11	29	49.063	5.98	0.121884
		BSU10660	303	263.11	35	128.756	15.7	0.121936
		BSU03470	363	323.11	21	62.9078	7.68	0.122083
		BSU03050	966	926.11	3477	3633.94	444	0.122181
		BSU21070	1218	1178.11	54	44.3653	5.44	0.122618
		BSU27900	858	818.11	245	289.861	35.6	0.122817
		BSU05540	708	668.11	6	8.69239	1.07	0.123096
		BSU12090	324	284.11	1	3.40682	0.42	0.123282
		BSU32430	1350	1310.11	16	11.8208	1.46	0.123511
		BSU21190	651	611.11	28	44.348	5.48	0.123568
		BSU10630	3699	3659.11	538	142.312	17.6	0.123672
		BSU33990	879	839.11	37	42.6794	5.29	0.123947
		BSU31420	822	782.11	26	32.1767	3.99	0.124003
		BSU02500	702	662.11	95	138.877	17.3	0.124571
		BSU23190	1149	1109.11	40	34.9077	4.35	0.124614
		BSU23280	1086	1046.11	237	219.284	27.4	0.124952
		BSU37970	678	638.11	224	339.772	42.5	0.125084
		BSU15670	270	230.11	243	1022.13	128	0.125229
		BSU00740	1413	1373.11	257	181.16	22.7	0.125304
		BSU14750	612	572.11	10	16.9183	2.12	0.125308
		BSU06940	630	590.11	9	14.762	1.85	0.125322
		BSU09270	579	539.11	172	308.807	38.8	0.125645
		BSU03590	744	704.11	126	173.207	21.8	0.125861
		BSU15370	837	797.11	369	448.068	56.4	0.125874
		BSU34340	1146	1106.11	65	56.8788	7.16	0.125882
		BSU39300	1710	1670.11	152	88.0915	11.1	0.126005
		BSU40720	447	407.11	36	85.5907	10.8	0.126182
		BSU36860	213	173.11	731	4087.25	516	0.126246
		BSU34729	210	170.11	11	62.5891	7.91	0.12638
		BSU17080	618	578.11	66	110.502	14	0.126695
		BSU11580	573	533.11	163	295.942	37.5	0.126714
		BSU20220	228	188.11	9	46.3091	5.87	0.126757
		BSU11410	753	713.11	12	16.2877	2.07	0.12709
		BSU24910	1080	1040.11	20	18.6117	2.37	0.127339
		BSU19750	780	740.11	16	20.9247	2.67	0.1276
		BSU06650	699	659.11	97	142.446	18.2	0.127768
		BSU32010	870	830.11	151	176.067	22.5	0.127792
		BSU16950	1176	1136.11	236	201.061	25.7	0.127822
		BSU10290	1281	1241.11	38	29.6353	3.79	0.127888
		BSU25640	570	530.11	285	520.373	66.6	0.127985
		BSU01730	564	524.11	588	1085.9	139	0.128004
		BSU36320	384	344.11	16	45.0048	5.77	0.128209
		BSU36150	546	506.11	17	32.5117	4.17	0.128262
		BSU20390	972	932.11	28	29.0755	3.73	0.128287
		BSU35100	360	320.11	131	396.103	50.9	0.128502
		BSU35000	933	893.11	465	503.946	64.8	0.128585
		BSU21230	228	188.11	4	20.5818	2.65	0.128755
		BSU24460	1062	1022.11	1032	977.277	126	0.12893
		BSU40940	1017	977.11	21	20.8023	2.69	0.129313
		BSU08690	1770	1730.11	276	154.408	20	0.129527
		BSU22860	600	560.11	7	12.0965	1.57	0.12979
		BSU05390	681	641.11	58	87.5651	11.4	0.130189
		BSU39620	348	308.11	16	50.2632	6.55	0.130314
		BSU38600	1926	1886.11	154	79.0295	10.3	0.130331
		BSU32210	327	287.11	38	128.106	16.7	0.130361
		BSU08750	885	845.11	304	348.174	45.4	0.130395
		BSU40840	1356	1316.11	52	38.2425	4.99	0.130483
		BSU39200	369	329.11	130	382.33	49.9	0.130516
		BSU10730	171	131.11	16	118.119	15.5	0.131224
		BSU35580	1386	1346.11	112	80.5329	10.6	0.131623
		BSU02790	1419	1379.11	73	51.2342	6.75	0.131748
		BSU21430	267	227.11	11	46.8805	6.18	0.131825
		BSU38700	537	497.11	18	35.0474	4.64	0.132392
		BSU37320	1188	1148.11	12	10.1166	1.34	0.132456
		BSU12610	936	896.11	590	637.274	84.5	0.132596
		BSU10810	825	785.11	41	50.5463	6.73	0.133145
		BSU33840	558	518.11	61	113.958	15.2	0.133382
		BSU27740	606	566.11	234	400.084	53.4	0.133472
		BSU25080	390	350.11	12	33.1751	4.43	0.133534
		BSU02720	1077	1037.11	308	287.45	38.4	0.133588
		BSU21560	579	539.11	45	80.7925	10.8	0.133676
		BSU10120	1062	1022.11	550	520.836	69.7	0.133823
		BSU27770	1026	986.11	232	227.718	30.5	0.133938
		BSU30780	1116	1076.11	60	53.9672	7.24	0.134156
		BSU02960	1173	1133.11	56	47.8356	6.42	0.13421
		BSU37060	588	548.11	124	218.973	29.4	0.134263
		BSU40490	2058	2018.11	95	45.5632	6.12	0.134319
		BSU25060	300	260.11	6	22.327	3	0.134366
		BSU36110	477	437.11	40	88.5737	12	0.13548
		BSU35450	690	650.11	109	162.284	22	0.135565
		BSU40380	843	803.11	189	227.784	30.9	0.135655
		BSU25310	372	332.11	87	253.555	34.4	0.135671
		BSU28690	1335	1295.11	171	127.798	17.4	0.136152
		BSU16580	4314	4274.11	953	215.816	29.4	0.136227
		BSU07760	1077	1037.11	28	26.1318	3.57	0.136615
		BSU31670	381	341.11	121	343.342	47	0.13689
		BSU11310	192	152.11	88	559.965	76.7	0.136973
		BSU05260	573	533.11	67	121.645	16.7	0.137285
		BSU29710	1164	1124.11	56	48.2186	6.62	0.137291
		BSU26450	558	518.11	42	78.4627	10.8	0.137645
		BSU06060	1284	1244.11	268	208.503	28.7	0.137648
		BSU37510	2076	2036.11	80	38.0298	5.24	0.137787
		BSU15700	1221	1181.11	262	214.707	29.6	0.137862
		BSU25390	1314	1274.11	650	493.79	68.1	0.137913
		BSU08730	438	398.11	331	804.749	111	0.137931
		BSU01845	2616	2576.11	102	38.3241	5.3	0.138294
		BSU08740	354	314.11	95	292.737	40.5	0.138349
		BSU09300	1668	1628.11	2152	1279.36	177	0.13835
		BSU10680	402	362.11	3	8.01893	1.11	0.138422
		BSU20780	225	185.11	32	167.323	23.2	0.138654
		BSU30580	774	734.11	23	30.3251	4.21	0.138829
		BSU00550	3534	3494.11	1137	314.963	43.8	0.139064
		BSU38480	633	593.11	41	66.909	9.32	0.139294
		BSU34990	810	770.11	375	471.318	66.1	0.140245
		BSU25180	651	611.11	207	327.859	46.1	0.140609
		BSU10050	1227	1187.11	223	181.823	25.6	0.140796
		BSU25300	411	371.11	196	511.198	72	0.140846
		BSU05550	432	392.11	6	14.8108	2.09	0.141113
		BSU31490	1875	1835.11	713	376.065	53.1	0.141199
		BSU10440	270	230.11	143	601.501	85	0.141313
		BSU32190	237	197.11	65	319.183	45.3	0.141925
		BSU34600	1308	1268.11	24	18.3185	2.6	0.141933
		BSU33420	2013	1973.11	175	85.8465	12.2	0.142114
		BSU01960	1344	1304.11	25	18.555	2.64	0.14228
		BSU19660	177	137.11	2	14.1188	2.01	0.142363
		BSU04010	564	524.11	90	166.209	23.7	0.142592
		BSU20620	195	155.11	2	12.4803	1.79	0.143426
		BSU40760	567	527.11	47	86.3043	12.4	0.143678
		BSU32630	1119	1079.11	166	148.894	21.4	0.143726
		BSU04340	1725	1685.11	162	93.0513	13.4	0.144007
		BSU16000	246	206.11	322	1512.14	218	0.144167
		BSU15940	3561	3521.11	1050	288.633	41.7	0.144474
		BSU08300	663	623.11	53	82.3279	11.9	0.144544
		BSU35460	297	257.11	45	169.406	24.5	0.144623
		BSU16190	453	413.11	196	459.226	66.5	0.144809
		BSU34250	609	569.11	18	30.6134	4.44	0.145035
		BSU21250	1218	1178.11	32	26.2906	3.82	0.145299
		BSU28680	1413	1373.11	204	143.801	20.9	0.14534
		BSU05690	738	698.11	64	88.7344	12.9	0.145378
		BSU19850	186	146.11	4	26.4982	3.86	0.14567
		BSU13670	438	398.11	239	581.073	84.7	0.145765
		BSU09430	876	836.11	34	39.3596	5.74	0.145835
		BSU05150	876	836.11	35	40.5173	5.91	0.145864
		BSU25090	582	542.11	61	108.913	15.9	0.145988
		BSU40240	414	374.11	9	23.2851	3.4	0.146016
		BSU31290	1665	1625.11	41	24.4195	3.57	0.146195
		BSU20490	675	635.11	67.3608	102.658	15.1	0.14709
		BSU29280	903	863.11	27	30.2784	4.47	0.14763
		BSU39380	960	920.11	19	19.9871	2.96	0.148096
		BSU27400	267	227.11	158	673.374	100	0.148506
		BSU26420	1299	1259.11	30	23.0618	3.43	0.148731
		BSU27370	1083	1043.11	360	334.047	49.7	0.148781
		BSU37820	852	812.11	40	47.6739	7.12	0.149348
		BSU20310	198	158.11	2	12.2435	1.83	0.149467
		BSU27970	867	827.11	18	21.0642	3.15	0.149543
		BSU34480	585	545.11	267	474.092	70.9	0.149549
		BSU30980	1884	1844.11	62	32.5417	4.87	0.149654
		BSU14130	444	404.11	51	122.154	18.3	0.149811
		BSU32400	348	308.11	24	75.3948	11.3	0.149878
		BSU14930	894	854.11	37	41.9299	6.29	0.150012
		BSU32870	468	428.11	94	212.524	31.9	0.150101
		BSU20960	1317	1277.11	68	51.5367	7.74	0.150184
		BSU31500	414	374.11	175	452.767	68.2	0.150629
		BSU25370	420	380.11	148	376.867	56.8	0.150716
		BSU00500	1371	1331.11	2361	1716.79	259	0.150863
		BSU25270	888	848.11	444	506.718	76.7	0.151366
		BSU21510	333	293.11	4	13.2089	2	0.151413
		BSU01820	540	500.11	6	11.6124	1.76	0.151562
		BSU16220	1017	977.11	317	314.016	47.6	0.151585
		BSU30070	1539	1499.11	238	153.666	23.3	0.151628
		BSU25350	1197	1157.11	25	20.9123	3.18	0.152064
		BSU14150	477	437.11	146	323.294	49.2	0.152183
		BSU17360	231	191.11	42	212.717	32.4	0.152315
		BSU04460	681	641.11	32	48.3118	7.36	0.152344
		BSU04790	453	413.11	93	217.898	33.2	0.152365
		BSU05620	1377	1337.11	515	372.8	56.9	0.152629
		BSU24500	396	356.11	60	163.081	24.9	0.152685
		BSU25050	429	389.11	871	2166.61	331	0.152773
		BSU05270	330	290.11	41	136.791	20.9	0.152788
		BSU15760	765	725.11	371	495.229	75.7	0.152859
		BSU33980	1011	971.11	80	79.7365	12.2	0.153004
		BSU37450	1356	1316.11	19	13.9732	2.14	0.15315
		BSU23670	1032	992.11	65	63.4146	9.72	0.153277
		BSU31820	237	197.11	49	240.615	36.9	0.153357
		BSU20810	1077	1037.11	48	44.7973	6.87	0.153357
		BSU16670	951	911.11	258	274.085	42.1	0.153602
		BSU39590	354	314.11	3	9.24432	1.42	0.153608
		BSU17440	1266	1226.11	131	103.414	15.9	0.153751
		BSU05060	450	410.11	15	35.4019	5.45	0.153947
		BSU05180	1398	1358.11	74	52.7391	8.13	0.154155
		BSU38910	657	617.11	36	56.4645	8.72	0.154433
		BSU20230	366	326.11	7	20.7764	3.21	0.154502
		BSU27720	1029	989.11	424	414.913	64.2	0.154731
		BSU00470	858	818.11	770	910.992	141	0.154776
		BSU20580	279	239.11	9	36.4318	5.64	0.15481
		BSU07310	936	896.11	36	38.8845	6.03	0.155075
		BSU09360	324	284.11	6	20.4409	3.17	0.155081
		BSU33450	2325	2285.11	178	75.396	11.7	0.155181
		BSU08960	708	668.11	59	85.4751	13.3	0.155601
		BSU27230	483	443.11	60	131.062	20.4	0.155652
		BSU27330	636	596.11	248	402.681	62.7	0.155706
		BSU40570	1308	1268.11	23	17.5552	2.74	0.156079
		BSU06820	1023	983.11	17	16.7372	2.62	0.156538
		BSU04170	1512	1472.11	72	47.34	7.42	0.156738
		BSU21970	681	641.11	51	76.9969	12.1	0.157149
		BSU10840	1014	974.11	54	53.6564	8.44	0.157297
		BSU03890	1440	1400.11	24	16.5915	2.61	0.157309
		BSU10820	1368	1328.11	48	34.9819	5.51	0.15751
		BSU19190	1113	1073.11	52	46.9024	7.44	0.158627
		BSU34280	1035	995.11	32	31.1254	4.97	0.159677
		BSU09790	1134	1094.11	157	138.891	22.2	0.159838
		BSU12250	753	713.11	38	51.5778	8.25	0.159953
		BSU13510	177	137.11	2	14.1188	2.26	0.16007
		BSU01990	978	938.11	36	37.1436	5.95	0.160189
		BSU16790	738	698.11	32	44.3672	7.11	0.160254
		BSU13120	1098	1058.11	312	285.404	45.8	0.160474
		BSU30610	783	743.11	16	20.8402	3.35	0.160747
		BSU35090	1212	1172.11	125	103.223	16.6	0.160817
		BSU27310	1755	1715.11	42	23.7024	3.82	0.161165
		BSU38050	1386	1346.11	270	194.142	31.3	0.161222
		BSU35660	1143	1103.11	159	139.513	22.5	0.161275
		BSU13990	1821	1781.11	50	27.1716	4.39	0.161566
		BSU04390	819	779.11	61	75.7821	12.3	0.162307
		BSU13790	699	659.11	17	24.9647	4.06	0.16263
		BSU34330	837	797.11	45	54.6424	8.91	0.16306
		BSU37420	1281	1241.11	36	28.0755	4.59	0.163488
		BSU07330	708	668.11	56	81.1289	13.3	0.163937
		BSU07980	792	752.11	29	37.3209	6.12	0.163983
		BSU03270	1011	971.11	458	456.492	74.9	0.164077
		BSU10180	777	737.11	7	9.19182	1.51	0.164276
		BSU09210	909	869.11	30	33.4104	5.49	0.16432
		BSU40330	1404	1364.11	209	148.297	24.4	0.164535
		BSU02110	261	221.11	14	61.2852	10.1	0.164803
		BSU35240	1443	1403.11	51	35.1815	5.81	0.165144
		BSU21320	687	647.11	13.5	20.1926	3.34	0.165407
		BSU14280	1293	1253.11	196	151.392	25.1	0.165795
		BSU05410	1224	1184.11	55	44.9579	7.46	0.165933
		BSU20690	339	299.11	5	16.1799	2.69	0.166256
		BSU05870	948	908.11	50	53.2926	8.9	0.167003
		BSU10510	528	488.11	22	43.6255	7.29	0.167104
		BSU26860	1317	1277.11	31	23.4947	3.93	0.167272
		BSU21580	1716	1676.11	90.0505	52.0019	8.71	0.167494
		BSU30290	831	791.11	8	9.78788	1.64	0.167554
		BSU25670	1101	1061.11	461	420.51	70.6	0.167891
		BSU34950	666	626.11	125	193.239	32.5	0.168186
		BSU23180	591	551.11	23	40.3948	6.81	0.168586
		BSU20360	1137	1097.11	32	28.2316	4.76	0.168605
		BSU18810	363	323.11	7	20.9693	3.54	0.168818
		BSU27710	1146	1106.11	557	487.408	82.3	0.168852
		BSU12540	351	311.11	13	40.445	6.83	0.168871
		BSU19800	1149	1109.11	7	6.10884	1.04	0.170245
		BSU15790	654	614.11	239	376.693	64.3	0.170696
		BSU21530	357	317.11	28	85.4641	14.6	0.170832
		BSU22980	780	740.11	22	28.7715	4.93	0.17135
		BSU38140	375	335.11	493	1423.95	244	0.171354
		BSU28600	534	494.11	150	293.835	50.4	0.171525
		BSU24020	837	797.11	25	30.3569	5.21	0.171625
		BSU30010	711	671.11	86	124.034	21.3	0.171727
		BSU29550	1590	1550.11	259	161.723	27.8	0.171899
		BSU36910	543	503.11	267	513.67	88.3	0.1719
		BSU38360	1191	1151.11	206	173.215	29.8	0.172041
		BSU20100	195	155.11	4	24.9607	4.3	0.172271
		BSU06330	963	923.11	190	199.221	34.4	0.172673
		BSU35790	951	911.11	172	182.723	31.6	0.172939
		BSU38190	1542	1502.11	230	148.205	25.7	0.173408
		BSU05090	1311	1271.11	36	27.4129	4.76	0.173641
		BSU25250	639	599.11	247	399.049	69.4	0.173913
		BSU38240	1542	1502.11	43	27.7078	4.82	0.173958
		BSU27420	1062	1022.11	4	3.7879	0.66	0.174239
		BSU24240	1731	1691.11	359	205.475	36	0.175204
		BSU20080	354	314.11	5	15.4072	2.7	0.175243
		BSU37770	1701	1661.11	41	23.8903	4.19	0.175385
		BSU29790	1299	1259.11	1060	814.85	143	0.175492
		BSU35170	1986	1946.11	449	223.313	39.2	0.175538
		BSU15220	1092	1052.11	361	332.11	58.3	0.175544
		BSU19390	915	875.11	197	217.891	38.3	0.175776
		BSU27980	795	755.11	15	19.2272	3.38	0.175793
		BSU09770	1362	1322.11	24	17.5703	3.09	0.175865
		BSU28730	846	806.11	7	8.40503	1.48	0.176085
		BSU01520	444	404.11	8	19.1613	3.38	0.176397
		BSU39440	828	788.11	48	58.9509	10.4	0.176418
		BSU03770	1149	1109.11	218	190.247	33.6	0.176613
		BSU14210	804	764.11	59	74.7363	13.2	0.176621
		BSU03390	456	416.11	35	81.4133	14.4	0.176875
		BSU14960	1041	1001.11	190	183.699	32.5	0.17692
		BSU21810	507	467.11	96	198.924	35.2	0.176952
		BSU15840	1662	1622.11	663	395.611	70.2	0.177447
		BSU10520	1206	1166.11	21	17.4307	3.1	0.177847
		BSU05310	1188	1148.11	17	14.3318	2.55	0.177926
		BSU20910	216	176.11	10	54.9606	9.78	0.177946
		BSU11150	768	728.11	68	90.3957	16.1	0.178106
		BSU17830	540	500.11	2	3.87079	0.69	0.178258
		BSU28620	942	902.11	117	125.534	22.4	0.178438
		BSU11330	939	899.11	864	930.115	166	0.178473
		BSU22810	735	695.11	204	284.061	50.7	0.178483
		BSU15280	1323	1283.11	958	722.665	129	0.178506
		BSU21300	1002	962.11	39	39.2352	7.02	0.178921
		BSU13340	465	425.11	67	152.549	27.3	0.178959
		BSU08100	1818	1778.11	92	50.0801	8.97	0.179113
		BSU27670	1557	1517.11	36	22.9679	4.12	0.179381
		BSU07340	1386	1346.11	255	183.356	32.9	0.179432
		BSU39080	834	794.11	165	201.112	36.1	0.179502
		BSU41050	351	311.11	313	973.792	175	0.17971
		BSU25960	273	233.11	3	12.4565	2.24	0.179826
		BSU34230	1167	1127.11	58	49.8078	8.97	0.180092
		BSU27350	930	890.11	531	577.413	104	0.180114
		BSU40010	432	392.11	31	76.5226	13.8	0.180339
		BSU32270	1020	980.11	21	20.7386	3.75	0.180822
		BSU37750	1239	1199.11	21	16.951	3.07	0.18111
		BSU39450	1113	1073.11	53	47.8043	8.66	0.181155
		BSU22050	1098	1058.11	8	7.31804	1.33	0.181743
		BSU34670	594	554.11	24	41.9229	7.62	0.181762
		BSU34720	714	674.11	115	165.121	30.1	0.182291
		BSU11520	657	617.11	436	683.848	125	0.182789
		BSU17330	945	905.11	119	127.257	23.3	0.183094
		BSU35950	969	929.11	309	321.904	59	0.183284
		BSU39210	471	431.11	155	348	63.8	0.183333
		BSU22110	975	935.11	48	49.6837	9.11	0.18336
		BSU07120	888	848.11	14	15.9776	2.93	0.183382
		BSU37440	1377	1337.11	14	10.1344	1.86	0.183533
		BSU26110	363	323.11	7	20.9693	3.86	0.184079
		BSU35350	330	290.11	187	623.899	115	0.184325
		BSU17820	759	719.11	24	32.3036	5.97	0.184809
		BSU29520	495	455.11	144	306.254	56.6	0.184814
		BSU37690	1200	1160.11	58	48.391	8.95	0.184952
		BSU33710	921	881.11	61	67.0093	12.4	0.185049
		BSU17390	990	950.11	635.488	647.394	120	0.185359
		BSU18610	1686	1646.11	90	52.9199	9.81	0.185374
		BSU04060	1215	1175.11	58	47.7733	8.86	0.185459
		BSU10990	849	809.11	54	64.5984	12	0.185763
		BSU40950	618	578.11	21	35.1596	6.55	0.186293
		BSU30270	1281	1241.11	17	13.2579	2.47	0.186304
		BSU19100	942	902.11	10	10.7294	2	0.186404
		BSU26900	264	224.11	11	47.508	8.87	0.186705
		BSU03750	684	644.11	78	117.212	21.9	0.186841
		BSU09260	1353	1313.11	335	246.933	46.2	0.187095
		BSU18090	1968	1928.11	447	224.394	42	0.187171
		BSU20180	180	140.11	1	6.90823	1.3	0.188181
		BSU17420	969	929.11	16	16.6682	3.14	0.188383
		BSU02220	828	788.11	35	42.985	8.1	0.188438
		BSU21290	420	380.11	15	38.196	7.2	0.188501
		BSU20860	1161	1121.11	108	93.2419	17.6	0.188756
		BSU39840	822	782.11	30	37.1269	7.01	0.188812
		BSU17120	2304	2264.11	151	64.5528	12.2	0.188993
		BSU30970	1143	1103.11	31	27.2006	5.15	0.189334
		BSU06610	2220	2180.11	700	310.782	58.9	0.189522
		BSU12069	195	155.11	36	224.646	42.6	0.189632
		BSU38870	507	467.11	8	16.577	3.15	0.190022
		BSU14840	282	242.11	468	1870.98	356	0.190275
		BSU01720	456	416.11	30	69.7829	13.3	0.190591
		BSU21280	501	461.11	11	23.09	4.41	0.190992
		BSU12370	1002	962.11	66	66.398	12.7	0.191271
		BSU21640	516	476.11	17	34.5603	6.62	0.191549
		BSU15930	750	710.11	619	843.725	162	0.192006
		BSU38970	774	734.11	19	25.0512	4.81	0.192007
		BSU04730	789	749.11	212	273.921	52.7	0.192391
		BSU41060	135	95.11	586	5963.58	1148	0.192502
		BSU35730	2022	1982.11	908	443.398	85.5	0.192829
		BSU04680	366	326.11	84	249.316	48.1	0.192928
		BSU02510	1533	1493.11	26	16.8546	3.27	0.194012
		BSU20710	204	164.11	4	23.5918	4.58	0.194135
		BSU09320	1140	1100.11	84	73.9059	14.4	0.194842
		BSU05810	312	272.11	30	106.712	20.8	0.194917
		BSU00580	1470	1430.11	503	340.435	66.4	0.195045
		BSU39340	456	416.11	81	188.414	36.8	0.195315
		BSU13310	333	293.11	33	108.973	21.3	0.195461
		BSU21610	891	851.11	160	181.958	35.6	0.19565
		BSU10780	588	548.11	5	8.82954	1.73	0.195933
		BSU26430	696	656.11	24	35.4055	6.97	0.196862
		BSU20400	915	875.11	23	25.439	5.01	0.196942
		BSU05640	459	419.11	41	94.6873	18.7	0.197492
		BSU16650	354	314.11	253	779.605	154	0.197536
		BSU13110	903	863.11	505	566.319	112	0.197768
		BSU37290	477	437.11	10	22.1434	4.38	0.197802
		BSU07510	1002	962.11	184	185.11	36.7	0.19826
		BSU13720	660	620.11	178	277.835	55.1	0.198319
		BSU17110	975	935.11	70	72.4554	14.4	0.198743
		BSU10760	357	317.11	74	225.869	44.9	0.198788
		BSU22830	1038	998.11	529	512.995	102	0.198832
		BSU05080	765	725.11	23	30.7015	6.13	0.199665
		BSU11600	636	596.11	201	326.366	65.3	0.200082
		BSU36570	519	479.11	132	266.67	53.5	0.200622
		BSU12530	801	761.11	27	34.3362	6.89	0.200663
		BSU00260	1161	1121.11	228	196.844	39.5	0.200667
		BSU10580	1206	1166.11	22	18.2608	3.67	0.200977
		BSU21370	2628	2588.11	52	19.4472	3.91	0.201057
		BSU27540	765	725.11	439	585.998	118	0.201366
		BSU05120	201	161.11	787	4728.11	954	0.201772
		BSU36960	444	404.11	14	33.5324	6.77	0.201894
		BSU05230	864	824.11	14	16.4429	3.32	0.201911
		BSU19250	333	293.11	12	39.6266	8.01	0.202137
		BSU35740	390	350.11	577	1595.17	323	0.202486
		BSU24700	432	392.11	2	4.93694	1	0.202555
		BSU17720	399	359.11	7	18.8671	3.83	0.202999
		BSU18100	2421	2381.11	465	189.021	38.5	0.203681
		BSU26270	678	638.11	14	21.2358	4.33	0.203901
		BSU14360	693	653.11	87	128.934	26.3	0.20398
		BSU05820	333	293.11	19	62.742	12.8	0.20401
		BSU31680	645	605.11	257	411.088	84.5	0.205552
		BSU18760	873	833.11	10	11.6181	2.39	0.205713
		BSU03600	705	665.11	150	218.29	45	0.206148
		BSU03440	1722	1682.11	193	111.055	22.9	0.206204
		BSU36390	810	770.11	339	426.072	87.9	0.206303
		BSU07530	369	329.11	3	8.82299	1.83	0.207413
		BSU25930	165	125.11	2	15.473	3.21	0.207458
		BSU09760	219	179.11	13	70.2521	14.6	0.207823
		BSU13780	1200	1160.11	28	23.3612	4.86	0.208037
		BSU34090	906	866.11	8	8.94031	1.86	0.208046
		BSU21180	255	215.11	9	40.4965	8.43	0.208166
		BSU02840	1686	1646.11	44	25.872	5.4	0.20872
		BSU08520	795	755.11	103	132.027	27.6	0.209048
		BSU05830	1329	1289.11	86	64.572	13.5	0.209069
		BSU30950	1455	1415.11	33	22.5714	4.73	0.209557
		BSU26590	1203	1163.11	27	22.4687	4.71	0.209625
		BSU26510	1134	1094.11	29	25.655	5.38	0.209706
		BSU03981	1437	1397.11	117	81.0571	17	0.209729
		BSU22380	486	446.11	250	542.418	114	0.21017
		BSU03730	681	641.11	13	19.6267	4.14	0.210937
		BSU35930	396	356.11	183	497.396	105	0.211099
		BSU02060	1389	1349.11	258	185.101	39.1	0.211236
		BSU12229	189	149.11	14	90.8776	19.2	0.211273
		BSU05840	1398	1358.11	87	62.004	13.1	0.211277
		BSU10280	396	356.11	9	24.4621	5.17	0.211347
		BSU26600	459	419.11	11	25.4039	5.38	0.211779
		BSU04820	384	344.11	52	146.265	31	0.211944
		BSU22530	558	518.11	57	106.485	22.6	0.212236
		BSU35190	2496	2456.11	43	16.9456	3.61	0.213035
		BSU01390	219	179.11	808	4366.44	931	0.213217
		BSU03930	786	746.11	16	20.7564	4.43	0.213428
		BSU23930	423	383.11	1	2.52646	0.54	0.213738
		BSU17090	678	638.11	23	34.8873	7.46	0.213831
		BSU26310	258	218.11	5	22.1886	4.75	0.214074
		BSU33630	231	191.11	333	1686.54	362	0.214641
		BSU28570	405	365.11	84	222.685	47.8	0.214653
		BSU34840	1911	1871.11	178	92.0781	19.8	0.215035
		BSU03900	1311	1271.11	48	36.5505	7.87	0.215319
		BSU12130	900	860.11	25	28.1334	6.06	0.215402
		BSU35940	1482	1442.11	459	308.07	66.5	0.21586
		BSU21890	618	578.11	34	56.9251	12.3	0.216073
		BSU25340	960	920.11	351	369.235	79.9	0.216393
		BSU17510	792	752.11	31	39.8948	8.64	0.21657
		BSU17810	366	326.11	21	62.3291	13.5	0.216592
		BSU27470	525	485.11	15	29.9286	6.49	0.216849
		BSU03530	1227	1187.11	65	52.9978	11.5	0.21699
		BSU10150	576	536.11	86	155.267	33.7	0.217045
		BSU33049	186	146.11	137	907.562	197	0.217065
		BSU21550	534	494.11	43	84.2327	18.3	0.217255
		BSU31270	738	698.11	5	6.93237	1.51	0.217819
		BSU32340	981	941.11	17	17.4841	3.81	0.217912
		BSU12420	1272	1232.11	125	98.1965	21.4	0.21793
		BSU21210	711	671.11	25	36.0564	7.87	0.218269
		BSU28710	1797	1757.11	136	74.9162	16.4	0.218911
		BSU06770	1800	1760.11	127	69.8393	15.3	0.219074
		BSU28980	936	896.11	139	150.137	32.9	0.219133
		BSU03970	354	314.11	69	212.619	46.6	0.219171
		BSU15440	375	335.11	3	8.66502	1.9	0.219272
		BSU20350	1731	1691.11	36	20.6047	4.54	0.220338
		BSU40080	1407	1367.11	609	431.171	95.1	0.220562
		BSU37170	1140	1100.11	50	43.9916	9.73	0.221179
		BSU02660	1113	1073.11	43	38.7847	8.58	0.221221
		BSU32140	624	584.11	9	14.9136	3.3	0.221275
		BSU20770	219	179.11	24	129.696	28.7	0.221287
		BSU26550	192	152.11	32	203.624	45.1	0.221487
		BSU28580	2358	2318.11	521	217.54	48.2	0.221568
		BSU03660	846	806.11	37	44.4266	9.86	0.221939
		BSU27010	1050	1010.11	16	15.3316	3.41	0.222416
		BSU12300	1422	1382.11	31	21.7097	4.85	0.223402
		BSU26910	816	776.11	9	11.2242	2.51	0.223624
		BSU32160	363	323.11	188	563.175	126	0.223732
		BSU04740	600	560.11	138	238.474	53.4	0.223924
		BSU34130	2064	2024.11	52	24.8659	5.57	0.224002
		BSU25710	753	713.11	33	44.7912	10.1	0.225491
		BSU18020	147	107.11	3	27.1098	6.12	0.225749
		BSU29690	633	593.11	48	78.3324	17.7	0.22596
		BSU25510	1839	1799.11	1002	539.071	122	0.226315
		BSU18350	1476	1436.11	20	13.4796	3.06	0.22701
		BSU00140	654	614.11	175	275.821	62.7	0.227321
		BSU29330	1005	965.11	13	13.0377	2.97	0.227801
		BSU03710	1224	1184.11	27	22.0703	5.03	0.227908
		BSU12520	837	797.11	43	52.2139	11.9	0.227909
		BSU05600	474	434.11	23	51.2819	11.7	0.228151
		BSU34770	888	848.11	340	388.027	88.6	0.228335
		BSU32020	597	557.11	31	53.8588	12.3	0.228375
		BSU00060	1917	1877.11	1265	652.284	149	0.228428
		BSU22850	894	854.11	17	19.2651	4.42	0.22943
		BSU05350	786	746.11	12	15.5673	3.59	0.230612
		BSU36030	1329	1289.11	31	23.2759	5.37	0.230711
		BSU24280	891	851.11	183	208.114	48.1	0.231123
		BSU11490	579	539.11	207	371.645	85.9	0.231135
		BSU30960	1032	992.11	26	25.3658	5.87	0.231414
		BSU17180	15132	15092.1	408	26.1665	6.06	0.231594
		BSU27490	621	581.11	156	259.838	60.2	0.231683
		BSU06280	816	776.11	95	118.478	27.5	0.232111
		BSU22570	447	407.11	21	49.9279	11.6	0.232335
		BSU35260	687	647.11	788	1178.65	274	0.232469
		BSU11480	1218	1178.11	20	16.4316	3.83	0.233087
		BSU28450	609	569.11	479	814.657	190	0.233227
		BSU21130	1437	1397.11	37	25.6334	5.98	0.233289
		BSU17850	618	578.11	404	676.405	158	0.233588
		BSU03400	333	293.11	5	16.5111	3.86	0.233782
		BSU21120	1521	1481.11	38	24.8332	5.81	0.233961
		BSU12200	279	239.11	5	20.2399	4.77	0.235673
		BSU04250	435	395.11	54	132.285	31.2	0.235854
		BSU09630	108	68.11	7	99.4771	23.5	0.236235
		BSU14330	1815	1775.11	17	9.26956	2.19	0.236257
		BSU23780	780	740.11	71	92.8534	22	0.236933
		BSU15160	2151	2111.11	897	411.261	97.5	0.237076
		BSU35290	1101	1061.11	906	826.425	196	0.237166
		BSU20170	543	503.11	11	21.1624	5.03	0.237686
		BSU38680	207	167.11	11	63.7127	15.2	0.238571
		BSU40870	936	896.11	34	36.7243	8.77	0.238806
		BSU16320	1137	1097.11	469	413.769	98.9	0.239022
		BSU38660	888	848.11	37	42.2265	10.1	0.239186
		BSU21910	906	866.11	187	208.98	50	0.239257
		BSU08560	270	230.11	44	185.077	44.3	0.23936
		BSU37140	522	482.11	224	449.715	108	0.240152
		BSU21270	192	152.11	7	44.5426	10.7	0.240219
		BSU11290	558	518.11	13	24.2861	5.84	0.240467
		BSU34320	1155	1115.11	42	36.4559	8.77	0.240565
		BSU29860	1074	1034.11	269	251.78	60.6	0.240686
		BSU02010	963	923.11	51	53.4752	12.9	0.241233
		BSU07110	957	917.11	7	7.38775	1.79	0.242293
		BSU15630	489	449.11	54	116.38	28.2	0.24231
		BSU40460	204	164.11	5	29.4897	7.16	0.242797
		BSU28460	447	407.11	187	444.596	108	0.242917
		BSU05070	543	503.11	23	44.2487	10.8	0.244075
		BSU29050	843	803.11	24	28.9249	7.06	0.24408
		BSU12650	1401	1361.11	962	684.097	167	0.244117
		BSU37490	873	833.11	437	507.709	124	0.244234
		BSU23770	1347	1307.11	95	70.3473	17.2	0.244501
		BSU39950	426	386.11	14	35.0956	8.59	0.24476
		BSU15240	792	752.11	205	263.82	64.7	0.245243
		BSU08680	531	491.11	161	317.309	77.9	0.245502
		BSU14740	294	254.11	11	41.8993	10.3	0.245827
		BSU07420	1557	1517.11	305	194.589	47.9	0.24616
		BSU20750	195	155.11	6	37.441	9.23	0.246521
		BSU40430	420	380.11	4	10.1856	2.52	0.247408
		BSU39000	1419	1379.11	14	9.82573	2.44	0.248328
		BSU20440	297	257.11	20	75.2916	18.7	0.248368
		BSU08890	474	434.11	65	144.927	36	0.248401
		BSU19700	828	788.11	20	24.5629	6.11	0.248749
		BSU09420	1005	965.11	333	333.967	83.1	0.248827
		BSU16930	1251	1211.11	368	294.103	73.7	0.250592
		BSU12510	342	302.11	110	352.422	88.7	0.251687
		BSU34470	1563	1523.11	6	3.8129	0.96	0.251777
		BSU00070	2466	2426.11	1858	741.261	187	0.252273
		BSU25110	882	842.11	91	104.594	26.4	0.252405
		BSU18330	7683	7643.11	218	27.6072	6.97	0.25247
		BSU15120	1620	1580.11	331	202.757	51.2	0.252519
		BSU31360	1173	1133.11	213.446	182.327	46.1	0.252842
		BSU37220	525	485.11	130	259.381	65.6	0.25291
		BSU11640	1845	1805.11	114	61.1275	15.5	0.253568
		BSU17260	1329	1289.11	49	36.791	9.36	0.25441
		BSU32100	1221	1181.11	45	36.8772	9.39	0.254629
		BSU37010	1071	1031.11	912	856.102	218	0.254643
		BSU07880	471	431.11	39	87.5613	22.3	0.254679
		BSU28020	873	833.11	712	827.205	212	0.256285
		BSU27990	807	767.11	580	731.823	188	0.256893
		BSU37890	1170	1130.11	17	14.5601	3.75	0.257553
		BSU34780	477	437.11	257	569.086	147	0.258309
		BSU22240	420	380.11	5	12.732	3.29	0.258404
		BSU19070	576	536.11	17	30.6924	7.94	0.258696
		BSU15050	1026	986.11	113	110.915	28.7	0.258757
		BSU18740	255	215.11	6	26.9977	6.99	0.258911
		BSU27600	2205	2165.11	881	393.851	102	0.258981
		BSU17790	618	578.11	21	35.1596	9.11	0.259104
		BSU10540	849	809.11	24	28.7104	7.44	0.25914
		BSU06620	2007	1967.11	674	331.64	86	0.259317
		BSU39810	1386	1346.11	74	53.2092	13.8	0.259354
		BSU34170	993	953.11	29	29.4504	7.64	0.259419
		BSU36820	864	824.11	1531	1798.15	467	0.259711
		BSU02690	1128	1088.11	15	13.343	3.47	0.260061
		BSU11140	813	773.11	75	93.8979	24.5	0.260922
		BSU37340	429	389.11	228	567.15	148	0.260954
		BSU17380	2103	2063.11	1364	639.923	167	0.260969
		BSU24320	396	356.11	217	589.809	154	0.261101
		BSU18600	294	254.11	2	7.61805	1.99	0.261222
		BSU00430	873	833.11	20	23.2361	6.07	0.261231
		BSU04590	480	440.11	181	398.064	104	0.261265
		BSU32230	1974	1934.11	84	42.0372	11	0.261673
		BSU17350	273	233.11	7	29.0652	7.62	0.262169
		BSU39570	435	395.11	40	97.9891	25.7	0.262274
		BSU34580	885	845.11	18	20.6156	5.41	0.262423
		BSU30630	477	437.11	132	292.293	76.8	0.26275
		BSU14530	1668	1628.11	1265	752.043	198	0.263283
		BSU25290	906	866.11	350	391.139	103	0.263333
		BSU35720	2241	2201.11	879	386.53	102	0.263886
		BSU05700	675	635.11	78	118.872	31.4	0.26415
		BSU15330	783	743.11	23	29.9578	7.92	0.264372
		BSU11910	1230	1190.11	331	269.201	71.2	0.264486
		BSU24520	429	389.11	357	888.038	235	0.264628
		BSU16390	2034	1994.11	513	249.003	65.9	0.264655
		BSU33680	327	287.11	130	438.259	116	0.264684
		BSU32390	849	809.11	160	191.403	50.7	0.264886
		BSU09060	366	326.11	33	97.9457	26	0.265453
		BSU19000	1803	1763.11	66.5482	36.5336	9.71	0.265783
		BSU14970	399	359.11	6	16.1718	4.3	0.265895
		BSU20530	348	308.11	7	21.9901	5.87	0.266938
		BSU22590	1272	1232.11	150	117.836	31.5	0.267321
		BSU39310	270	230.11	16	67.3008	18	0.267456
		BSU28400	441	401.11	175	422.289	113	0.267589
		BSU14570	672	632.11	81	124.03	33.2	0.267677
		BSU38200	1173	1133.11	179	152.903	41	0.268144
		BSU13840	498	458.11	27	57.0466	15.3	0.268202
		BSU33690	1701	1661.11	150	87.4034	23.5	0.268868
		BSU11970	318	278.11	44	153.134	41.2	0.269045
		BSU06270	210	170.11	75	426.744	115	0.269482
		BSU15850	663	623.11	160	248.537	67	0.269578
		BSU36560	492	452.11	147	314.709	85.1	0.270409
		BSU26570	147	107.11	2	18.0732	4.91	0.271673
		BSU39770	756	716.11	107	144.624	39.3	0.271739
		BSU30540	1899	1859.11	1639	853.315	232	0.271881
		BSU37700	1185	1145.11	53	44.7986	12.2	0.27233
		BSU31040	579	539.11	49	87.974	24	0.272808
		BSU40860	381	341.11	9	25.5378	6.98	0.27332
		BSU00220	225	185.11	67	350.333	96	0.274025
		BSU01650	1245	1205.11	22	17.6698	4.85	0.27448
		BSU35160	2874	2834.11	696	237.699	65.3	0.274717
		BSU20970	507	467.11	9	18.6491	5.13	0.27508
		BSU37230	1728	1688.11	484	277.511	76.4	0.275304
		BSU16660	930	890.11	94	102.216	28.2	0.275886
		BSU40030	1032	992.11	34	33.1707	9.17	0.276449
		BSU32200	1068	1028.11	348	327.624	90.7	0.276842
		BSU15170	1941	1901.11	39	19.8561	5.5	0.276993
		BSU18050	300	260.11	32	119.077	33	0.277132
		BSU30330	330	290.11	19	63.3909	17.6	0.277642
		BSU02330	969	929.11	428	445.874	124	0.278105
		BSU39460	1338	1298.11	26	19.3864	5.41	0.279062
		BSU26840	531	491.11	6	11.8252	3.3	0.279065
		BSU39230	7005	6965.11	10952	1521.95	425	0.279247
		BSU06590	1578	1538.11	37	23.2836	6.51	0.279596
		BSU40190	2016	1976.11	281	137.636	38.5	0.279723
		BSU40700	663	623.11	55	85.4346	23.9	0.279746
		BSU28670	1107	1067.11	31	28.1182	7.88	0.280246
		BSU15860	903	863.11	279	312.877	87.7	0.280302
		BSU05950	1929	1889.11	215	110.158	31	0.281414
		BSU01370	654	614.11	2511	3957.64	1116	0.281986
		BSU02820	1122	1082.11	155	138.642	39.1	0.282021
		BSU16299	216	176.11	41	225.339	63.9	0.283573
		BSU10650	3393	3353.11	370	106.805	30.3	0.283695
		BSU07700	1359	1319.11	527	386.692	110	0.284464
		BSU28050	570	530.11	269	491.159	140	0.28504
		BSU04260	2184	2144.11	569	256.863	73.4	0.285755
		BSU19150	783	743.11	21	27.3528	7.82	0.285894
		BSU06260	1047	1007.11	237	227.776	65.3	0.286685
		BSU05010	1176	1136.11	56	47.7093	13.7	0.287156
		BSU04070	774	734.11	33	43.5099	12.5	0.287291
		BSU03300	2418	2378.11	124	50.4691	14.5	0.287305
		BSU35500	1158	1118.11	413	357.521	103	0.288095
		BSU18340	7686	7646.11	258.737	32.7532	9.45	0.288521
		BSU17770	1215	1175.11	21	17.2972	5	0.289064
		BSU38160	1950	1910.11	3984	2018.82	585	0.289773
		BSU11110	852	812.11	175	208.573	60.6	0.290546
		BSU30850	819	779.11	8	9.93864	2.89	0.290784
		BSU33550	1896	1856.11	28	14.6012	4.25	0.291072
		BSU07300	1179	1139.11	31	26.341	7.67	0.291181
		BSU07790	1542	1502.11	22	14.1761	4.13	0.291335
		BSU18730	483	443.11	12	26.2123	7.64	0.291466
		BSU13819	195	155.11	21	131.043	38.2	0.291507
		BSU29240	531	491.11	24	47.3008	13.8	0.29175
		BSU34120	1290	1250.11	13	10.0654	2.94	0.29209
		BSU36260	747	707.11	110	150.571	44	0.292221
		BSU29900	642	602.11	364	585.142	171	0.292237
		BSU11530	1122	1082.11	25	22.3617	6.54	0.292464
		BSU05670	495	455.11	27	57.4226	16.8	0.292568
		BSU29830	810	770.11	165	207.38	60.7	0.292699
		BSU26280	855	815.11	9	10.6872	3.13	0.292874
		BSU20340	3918	3878.11	74	18.4692	5.41	0.29292
		BSU20540	357	317.11	4	12.2092	3.58	0.293222
		BSU33221	714	674.11	104	149.327	43.8	0.293316
		BSU21700	426	386.11	124	310.847	91.2	0.293392
		BSU28150	945	905.11	287	306.914	90.2	0.293893
		BSU36930	453	413.11	79	185.096	54.4	0.293902
		BSU26880	1104	1064.11	25	22.7399	6.7	0.294636
		BSU38080	303	263.11	8	29.4299	8.68	0.294938
		BSU08250	945	905.11	20	21.3877	6.32	0.295497
		BSU19170	978	938.11	156	160.956	47.6	0.295733
		BSU12880	2151	2111.11	25	11.4621	3.39	0.295757
		BSU02760	1161	1121.11	20	17.267	5.11	0.29594
		BSU40740	522	482.11	18	36.1378	10.7	0.296089
		BSU01540	1059	1019.11	561	532.816	158	0.296538
		BSU06560	1743	1703.11	973	552.975	164	0.296578
		BSU40590	756	716.11	163	220.315	65.4	0.296848
		BSU14430	1623	1583.11	1146	700.663	208	0.296862
		BSU37550	420	380.11	98	249.547	74.1	0.296938
		BSU17130	249	209.11	9	41.6585	12.4	0.297658
		BSU08940	717	677.11	30	42.8842	12.8	0.298478
		BSU26250	429	389.11	11	27.3625	8.18	0.298949
		BSU20160	396	356.11	10	27.1801	8.14	0.299484
		BSU28350	510	470.11	171	352.073	106	0.301074
		BSU03380	864	824.11	271	318.288	95.9	0.301299
		BSU30460	393	353.11	46	126.091	38	0.30137
		BSU20450	1761	1721.11	26	14.6218	4.41	0.301604
		BSU01530	714	674.11	18	25.8451	7.82	0.302572
		BSU24190	621	581.11	6	9.99375	3.03	0.303189
		BSU06150	1062	1022.11	26	24.6213	7.48	0.303802
		BSU35470	1392	1352.11	67	47.9621	14.6	0.304407
		BSU22490	804	764.11	247	312.879	95.3	0.304591
		BSU04490	927	887.11	201	219.308	66.8	0.304594
		BSU08230	405	365.11	12	31.8122	9.73	0.305858
		BSU13270	681	641.11	15	22.6462	6.93	0.306012
		BSU19020	1341	1301.11	13	9.67086	2.96	0.306074
		BSU35780	2643	2603.11	499	185.543	57	0.307206
		BSU20090	201	161.11	3	18.0233	5.54	0.30738
		BSU04000	1065	1025.11	83	78.3688	24.1	0.30752
		BSU25630	561	521.11	266	494.069	152	0.307649
		BSU31090	669	629.11	64	98.4666	30.3	0.307719
		BSU05240	1392	1352.11	15	10.7378	3.31	0.308257
		BSU00280	639	599.11	181	292.42	90.2	0.30846
		BSU06960	1107	1067.11	18	16.3267	5.04	0.308697
		BSU34060	603	563.11	29	49.8472	15.4	0.308944
		BSU29480	990	950.11	188	191.522	59.2	0.309103
		BSU27170	585	545.11	16	28.41	8.8	0.30975
		BSU20950	228	188.11	2	10.2909	3.19	0.309983
		BSU13480	702	662.11	176	257.287	79.8	0.310159
		BSU08360	1089	1049.11	29	26.7555	8.31	0.31059
		BSU34410	288	248.11	2	7.80228	2.43	0.311447
		BSU01760	1452	1412.11	735	503.796	157	0.311634
		BSU09090	942	902.11	145	155.577	48.5	0.311743
		BSU11280	735	695.11	12	16.7095	5.21	0.311799
		BSU33340	141	101.11	2	19.1457	5.98	0.312342
		BSU33000	1377	1337.11	218	157.807	49.3	0.312407
		BSU11030	897	857.11	183	206.657	64.8	0.313563
		BSU04090	1008	968.11	44	43.991	13.8	0.313701
		BSU33600	471	431.11	146	327.794	103	0.314222
		BSU17150	1263	1223.11	49	38.7763	12.2	0.314625
		BSU08660	255	215.11	56	251.978	79.3	0.31471
		BSU15180	1485	1445.11	689	461.481	146	0.316373
		BSU23390	1482	1442.11	21	14.0947	4.46	0.316431
		BSU04520	1146	1106.11	202	176.762	56.1	0.317376
		BSU01900	315	275.11	3	10.5548	3.35	0.317391
		BSU26140	936	896.11	12	12.9615	4.12	0.317864
		BSU15640	1719	1679.11	226	130.276	41.5	0.318554
		BSU10130	933	893.11	420	455.177	145	0.318557
		BSU28030	1014	974.11	1157	1149.64	367	0.31923
		BSU36330	411	371.11	150	391.223	125	0.319511
		BSU02320	888	848.11	18	20.5426	6.58	0.32031
		BSU13760	357	317.11	14	42.7321	13.7	0.320602
		BSU04420	360	320.11	9	27.2132	8.75	0.321535
		BSU20330	717	677.11	17	24.3011	7.85	0.323031
		BSU40750	357	317.11	30	91.5687	29.6	0.323255
		BSU39670	873	833.11	29	33.6924	10.9	0.323515
		BSU21660	1638	1598.11	78	47.2415	15.3	0.323868
		BSU14720	270	230.11	4	16.8252	5.46	0.324513
		BSU15900	954	914.11	926	980.501	319	0.325344
		BSU32090	144	104.11	4	37.188	12.1	0.325374
		BSU06100	1032	992.11	174	169.756	55.3	0.325762
		BSU11760	519	479.11	7	14.1416	4.61	0.325989
		BSU11980	756	716.11	78	105.427	34.4	0.326292
		BSU09030	375	335.11	18	51.9901	17	0.326985
		BSU34830	360	320.11	28	84.6632	27.7	0.327179
		BSU27210	369	329.11	85	249.985	81.8	0.32722
		BSU24380	621	581.11	6	9.99375	3.28	0.328205
		BSU30490	585	545.11	134	237.934	78.2	0.328663
		BSU05850	714	674.11	48	68.9201	22.7	0.329367
		BSU32980	843	803.11	19	22.8989	7.55	0.32971
		BSU10320	993	953.11	116	117.801	38.9	0.330218
		BSU40300	1098	1058.11	93	85.0722	28.1	0.330308
		BSU33180	945	905.11	216	230.987	76.5	0.331187
		BSU08310	936	896.11	9	9.72113	3.22	0.331237
		BSU29970	936	896.11	119	128.535	42.6	0.331427
		BSU07780	1155	1115.11	24	20.8319	6.91	0.331703
		BSU35250	891	851.11	763	867.71	288	0.331908
		BSU01080	3600	3560.11	7705	2094.81	696	0.33225
		BSU22420	861	821.11	342	403.144	134	0.332387
		BSU39390	1428	1388.11	28	19.524	6.5	0.332924
		BSU37870	1122	1082.11	14	12.5225	4.17	0.333001
		BSU12560	510	470.11	15	30.8836	10.3	0.33351
		BSU10850	1029	989.11	34	33.2713	11.1	0.333621
		BSU04620	366	326.11	30	89.0416	29.8	0.334675
		BSU09930	945	905.11	248	265.208	89.3	0.336717
		BSU40530	483	443.11	11	24.028	8.1	0.337107
		BSU00930	654	614.11	130	204.896	69.5	0.339196
		BSU24120	906	866.11	34	37.9963	12.9	0.339507
		BSU06220	1026	986.11	14	13.7416	4.68	0.340572
		BSU34800	1422	1382.11	2746	1923.06	655	0.340603
		BSU08500	111	71.11	5	68.0574	23.2	0.340889
		BSU24390	1200	1160.11	9	7.50895	2.56	0.340926
		BSU03460	633	593.11	23	37.5343	12.8	0.341021
		BSU27820	723	683.11	36	51.0091	17.4	0.341116
		BSU20790	978	938.11	78	80.4779	27.5	0.341709
		BSU36840	546	506.11	763	1459.2	500	0.342654
		BSU22580	540	500.11	94	181.927	62.4	0.342995
		BSU22950	975	935.11	252	260.84	89.5	0.343122
		BSU37740	615	575.11	13	21.879	7.52	0.343709
		BSU04100	753	713.11	45	61.079	21	0.343817
		BSU19740	1335	1295.11	11	8.22094	2.83	0.344243
		BSU32440	1293	1253.11	18	13.9033	4.8	0.345242
		BSU12100	1404	1364.11	91	64.5695	22.3	0.345364
		BSU31060	1473	1433.11	54	36.4712	12.6	0.345478
		BSU39860	1338	1298.11	27	20.132	6.98	0.346712
		BSU17140	1248	1208.11	45	36.053	12.5	0.346712
		BSU14800	630	590.11	23	37.7251	13.1	0.347249
		BSU13820	627	587.11	15	24.7291	8.63	0.348982
		BSU36730	675	635.11	7	10.668	3.73	0.349644
		BSU25330	2136	2096.11	525	242.427	84.8	0.349796
		BSU17400	621	581.11	145	241.516	84.5	0.349873
		BSU31470	618	578.11	7	11.7199	4.11	0.350686
		BSU13370	813	773.11	13	16.2756	5.71	0.350832
		BSU33270	690	650.11	70	104.219	36.7	0.352143
		BSU17170	750	710.11	15	20.4457	7.2	0.352152
		BSU35300	2526	2486.11	2254	877.545	310	0.353258
		BSU24070	1092	1052.11	196	180.314	63.7	0.353273
		BSU23630	225	185.11	9	47.0596	16.7	0.354869
		BSU37950	357	317.11	108	329.647	117	0.354925
		BSU08040	453	413.11	22	51.5457	18.3	0.355025
		BSU05250	426	386.11	44	110.3	39.2	0.355394
		BSU37460	1146	1106.11	250	218.765	77.9	0.35609
		BSU25200	1116	1076.11	833	749.245	267	0.356359
		BSU14230	447	407.11	23	54.6829	19.5	0.356601
		BSU02860	696	656.11	250.505	369.552	132	0.357189
		BSU09690	501	461.11	16	33.5854	12	0.357298
		BSU20240	219	179.11	3	16.212	5.8	0.35776
		BSU11340	1242	1202.11	1599	1287.48	461	0.358064
		BSU29370	813	773.11	6	7.51183	2.69	0.358102
		BSU05910	477	437.11	155	343.223	123	0.358368
		BSU19830	588	548.11	11	19.425	6.99	0.359846
		BSU09940	213	173.11	8	44.7305	16.1	0.359933
		BSU12910	819	779.11	36	44.7239	16.1	0.359986
		BSU27840	1164	1124.11	22	18.943	6.82	0.360027
		BSU13930	1029	989.11	17	16.6357	5.99	0.360069
		BSU12990	891	851.11	20	22.7447	8.2	0.360524
		BSU25920	894	854.11	8	9.06592	3.27	0.360691
		BSU19520	1335	1295.11	2	1.49472	0.54	0.361272
		BSU04560	1065	1025.11	636	600.513	217	0.361358
		BSU19060	744	704.11	31	42.6144	15.4	0.36138
		BSU06860	585	545.11	114	202.421	73.2	0.361623
		BSU20680	408	368.11	7	18.4059	6.67	0.362384
		BSU24920	471	431.11	6	13.471	4.89	0.363002
		BSU17580	1602	1562.11	17	10.5335	3.83	0.363602
		BSU36680	501	461.11	3	6.29727	2.29	0.36365
		BSU13710	1044	1004.11	15	14.4592	5.27	0.364474
		BSU00450	186	146.11	6	39.7472	14.5	0.364806
		BSU20760	198	158.11	6	36.7306	13.4	0.364818
		BSU12660	444	404.11	215	514.961	188	0.365076
		BSU37090	966	926.11	505	527.794	193	0.365673
		BSU29200	978	938.11	699	721.206	264	0.366054
		BSU17600	1338	1298.11	53	39.5185	14.5	0.366917
		BSU29250	942	902.11	424	454.927	167	0.367092
		BSU27660	297	257.11	146	549.629	202	0.367521
		BSU23310	555	515.11	246	462.243	170	0.367772
		BSU21040	2520	2480.11	66	25.7578	9.48	0.368044
		BSU02750	741	701.11	23	31.7525	11.7	0.368475
		BSU27390	417	377.11	185	474.831	175	0.368552
		BSU25810	318	278.11	24	83.5277	30.8	0.36874
		BSU25010	1293	1253.11	12	9.26889	3.42	0.368976
		BSU25540	1107	1067.11	17	15.4197	5.69	0.369008
		BSU29210	873	833.11	725	842.309	311	0.369223
		BSU29380	810	770.11	8	10.0548	3.72	0.369973
		BSU21470	2118	2078.11	215	100.14	37.1	0.370481
		BSU04030	393	353.11	128	350.861	130	0.370517
		BSU33610	2340	2300.11	497	209.143	77.8	0.371994
		BSU15080	180	140.11	665	4593.97	1710	0.372227
		BSU17100	867	827.11	88	102.981	38.4	0.372884
		BSU22100	591	551.11	28	49.1763	18.4	0.374164
		BSU40220	1446	1406.11	244	167.96	62.9	0.374494
		BSU25240	813	773.11	275	344.292	129	0.374682
		BSU35270	339	299.11	268	867.241	325	0.374752
		BSU10900	807	767.11	12	15.1412	5.68	0.375135
		BSU35520	1176	1136.11	535	455.794	171	0.375169
		BSU09730	621	581.11	84	139.913	52.5	0.375233
		BSU20370	1515	1475.11	32	20.9972	7.88	0.375288
		BSU30920	1074	1034.11	15	14.0398	5.27	0.375361
		BSU09250	1542	1502.11	155	99.877	37.5	0.375462
		BSU36690	1134	1094.11	173	153.046	57.5	0.375704
		BSU12970	960	920.11	15	15.7793	5.95	0.377076
		BSU11470	918	878.11	101	111.329	42	0.37726
		BSU24850	966	926.11	110	114.965	43.4	0.377506
		BSU02400	1413	1373.11	62	43.7041	16.5	0.377539
		BSU15390	450	410.11	230	542.829	205	0.377651
		BSU07230	1110	1070.11	25	22.6124	8.54	0.377669
		BSU10530	1053	1013.11	23	21.9739	8.3	0.377721
		BSU09370	1467	1427.11	342	231.955	87.8	0.378522
		BSU15690	204	164.11	153	902.385	342	0.378996
		BSU03000	882	842.11	615	706.874	268	0.379134
		BSU26130	312	272.11	6	21.3424	8.11	0.379995
		BSU38300	819	779.11	106	131.687	50.1	0.380448
		BSU13130	1248	1208.11	325	260.383	99.2	0.380977
		BSU19200	600	560.11	41	70.851	27	0.381081
		BSU04580	1536	1496.11	1901	1229.86	469	0.381344
		BSU26300	195	155.11	1	6.24016	2.38	0.3814
		BSU28830	393	353.11	81	222.03	84.7	0.38148
		BSU19120	324	284.11	17	57.9159	22.1	0.381588
		BSU04630	1017	977.11	107	105.993	40.5	0.382101
		BSU19820	177	137.11	1	7.05938	2.7	0.38247
		BSU20130	363	323.11	3	8.98683	3.44	0.382782
[truncated: 1,523 more rows]

## Sheet: B. subtilis667
Dataset not used for gene read mapping because the Instrument used was Illumina MiSeq:
Large RNA transcripts such as coding DNA sequences are precipitated out of total RNA pool.
The specific experimental protocal was to isolate small RNAs such as tRNAs (based on description: https://www.ncbi.nlm.nih.gov/sra/SRX2804667)

## Sheet: B.subtilis HEGs LEGs
HEGs	LEGs			HEGs					LEGs
BSU08060	BSU12649			Codon	AA	ObsFreq	RSCU		Codon	AA	ObsFreq	RSCU
BSU33410	BSU38018			=================================					=================================
BSU11200	BSU36880			UGA	*	210	0.597		UGA	*	275	0.781
BSU24620	BSU10010			UAG	*	118	0.335		UAG	*	162	0.46
BSU13180	BSU15210			UAA	*	728	2.068		UAA	*	619	1.759
BSU04400	BSU31610			GCU	A	6477	1.005		GCU	A	5337	0.961
BSU38960	BSU03810			GCG	A	6804	1.055		GCG	A	5923	1.067
BSU15960	BSU38000			GCC	A	4984	0.773		GCC	A	4864	0.876
BSU26830	BSU12710			GCA	A	7522	1.167		GCA	A	6080	1.095
BSU24710	BSU27809			UGU	C	1071	0.869		UGU	C	1051	0.952
BSU15600	BSU04610			UGC	C	1395	1.131		UGC	C	1157	1.048
BSU28270	BSU22160			GAU	D	11307	1.266		GAU	D	8576	1.294
BSU30190	BSU17920			GAC	D	6554	0.734		GAC	D	4675	0.706
BSU30230	BSU11270			GAG	E	7721	0.617		GAG	E	6104	0.662
BSU30210	BSU38510			GAA	E	17309	1.383		GAA	E	12326	1.338
BSU08790	BSU09680			UUU	F	8280	1.302		UUU	F	10910	1.42
BSU11010	BSU03800			UUC	F	4436	0.698		UUC	F	4452	0.58
BSU11690	BSU07200			GGU	G	4371	0.754		GGU	G	3501	0.717
BSU08070	BSU16370			GGG	G	3384	0.583		GGG	G	3421	0.701
BSU11210	BSU36770			GGC	G	8081	1.393		GGC	G	6536	1.339
BSU34900	BSU11839			GGA	G	7365	1.27		GGA	G	6065	1.243
BSU06520	BSU26120			CAC	H	2380	0.698		CAC	H	2076	0.617
BSU10920	BSU23880			CAU	H	4442	1.302		CAU	H	4648	1.383
BSU31540	BSU12720			AUU	I	11149	1.513		AUU	I	11702	1.514
BSU23980	BSU11079			AUA	I	2336	0.317		AUA	I	3263	0.422
BSU37800	BSU03370			AUC	I	8615	1.169		AUC	I	8227	1.064
BSU15590	BSU27950			AAA	K	17038	1.44		AAA	K	13259	1.379
BSU15560	BSU06269			AAG	K	6631	0.56		AAG	K	5973	0.621
BSU03360	BSU03580			CUA	L	1454	0.316		CUA	L	1529	0.301
BSU30200	BSU31130			CUC	L	3104	0.674		CUC	L	3659	0.721
BSU06450	BSU09700			CUG	L	6477	1.406		CUG	L	8086	1.593
BSU28290	BSU14780			CUU	L	7397	1.605		CUU	L	7029	1.385
BSU03350	BSU02280			UUA	L	5648	1.139		UUA	L	6110	1.066
BSU38090	BSU13500			UUG	L	4270	0.861		UUG	L	5358	0.934
BSU11220	BSU01580			AUG	M	8253	1		AUG	M	8389	1
BSU28300	BSU33170			AAC	N	6289	0.937		AAC	N	4295	0.826
BSU08090	BSU39140			AAU	N	7132	1.063		AAU	N	6102	1.174
BSU06530	BSU38340			CCA	P	2329	0.782		CCA	P	1848	0.703
BSU13550	BSU08540			CCC	P	877	0.294		CCC	P	1125	0.428
BSU29020	BSU40480			CCU	P	3541	1.189		CCU	P	2875	1.093
BSU17690	BSU07820			CCG	P	5169	1.735		CCG	P	4669	1.776
BSU29450	BSU12640			CAA	Q	6485	1.062		CAA	Q	5497	0.977
BSU13620	BSU02140			CAG	Q	5723	0.938		CAG	Q	5752	1.023
BSU07560	BSU01560			AGA	R	3179	1.542		AGA	R	3122	1.393
BSU28250	BSU29910			AGG	R	945	0.458		AGG	R	1361	0.607
BSU13560	BSU31730			CGA	R	1127	0.533		CGA	R	1228	0.67
BSU06480	BSU12000			CGC	R	2922	1.381		CGC	R	2128	1.16
BSU27860	BSU01590			CGG	R	1772	0.838		CGG	R	2190	1.194
BSU34920	BSU31640			CGU	R	2642	1.249		CGU	R	1790	0.976
BSU32610	BSU12690			AGC	S	4491	1.39		AGC	S	4274	1.355
BSU15510	BSU12120			AGU	S	1969	0.61		AGU	S	2033	0.645
BSU11250	BSU23060			UCA	S	4831	1.464		UCA	S	4432	1.37
BSU07550	BSU38640			UCC	S	2468	0.748		UCC	S	2524	0.78
BSU27850	BSU20430			UCG	S	1681	0.51		UCG	S	2190	0.677
BSU15550	BSU35180			UCU	S	4216	1.278		UCU	S	3796	1.173
BSU03870	BSU40520			ACC	T	2580	0.575		ACC	T	2665	0.696
BSU08080	BSU00610			ACA	T	7752	1.727		ACA	T	5988	1.563
BSU11650	BSU30050			ACG	T	4585	1.021		ACG	T	4346	1.134
BSU38590	BSU22670			ACU	T	3041	0.677		ACU	T	2328	0.608
BSU29120	BSU38740			GUU	V	6415	1.149		GUU	V	5464	1.104
BSU25880	BSU13520			GUG	V	5607	1.004		GUG	V	5539	1.119
BSU18540	BSU30020			GUC	V	5612	1.005		GUC	V	5190	1.049
BSU33440	BSU32790			GUA	V	4707	0.843		GUA	V	3599	0.727
BSU18780	BSU35050			UGG	W	3119	1		UGG	W	3460	1
BSU34860	BSU35530			UAC	Y	3895	0.741		UAC	Y	3373	0.647
BSU34880	BSU12630			UAU	Y	6620	1.259		UAU	Y	7049	1.353
BSU15340	BSU20920
BSU16870	BSU29150
BSU11850	BSU34980
BSU28260	BSU28170
BSU11190	BSU12620
BSU31910	BSU20470
BSU11240	BSU00400
BSU18560	BSU23590
BSU34910	BSU04020
BSU06470	BSU38120
BSU31010	BSU06250
BSU08820	BSU31330
BSU30700	BSU35210
BSU36660	BSU00670
BSU29130	BSU12770
BSU38950	BSU04500
BSU08970	BSU38060
BSU02780	BSU40770
BSU22070	BSU35760
BSU30240	BSU22940
BSU39880	BSU04540
BSU11430	BSU00270
BSU03420	BSU33110
BSU31250	BSU20460
BSU23470	BSU05800
BSU15530	BSU38750
BSU15500	BSU35430
BSU32260	BSU12030
BSU33240	BSU33670
BSU15540	BSU12800
BSU13160	BSU39170
BSU21930	BSU38410
BSU18450	BSU24880
BSU20040	BSU13640
BSU31080	BSU25230
BSU19580	BSU34810
BSU11230	BSU12790
BSU23480	BSU21480
BSU23460	BSU21760
BSU06500	BSU27090
BSU29750	BSU25490
BSU15350	BSU39280
BSU34380	BSU01480
BSU02700	BSU33310
BSU28500	BSU09850
BSU01935	BSU00040
BSU40180	BSU28840
BSU27060	BSU23010
BSU18510	BSU00570
BSU32820	BSU36990
BSU12180	BSU06570
BSU34930	BSU12700
BSU15300	BSU21020
BSU20730	BSU36450
BSU08720	BSU03060
BSU21540	BSU40939
BSU34610	BSU12590
BSU32250	BSU12570
BSU30560	BSU38540
BSU30870	BSU21800
BSU02090	BSU25210
BSU38850	BSU11550
BSU15520	BSU17290
BSU31550	BSU02270
BSU23070	BSU14950
BSU11040	BSU34500
BSU15100	BSU22630
BSU06240	BSU04530
BSU18530	BSU16540
BSU12960	BSU16140
BSU15570	BSU24110
BSU06510	BSU05109
BSU10370	BSU06000
BSU13610	BSU12740
BSU13900	BSU35910
BSU21870	BSU36530
BSU11020	BSU10710
BSU13140	BSU04230
BSU29500	BSU00600
BSU33130	BSU39600
BSU14940	BSU33350
BSU39290	BSU23220
BSU30650	BSU30440
BSU23970	BSU12830
BSU24630	BSU09110
BSU29140	BSU30350
BSU32150	BSU36720
BSU39500	BSU09010
BSU18550	BSU11510
BSU06490	BSU14160
BSU36200	BSU02540
BSU27430	BSU03240
BSU26820	BSU22510
BSU14340	BSU04039
BSU29440	BSU15040
BSU11680	BSU00440
BSU26970	BSU15260
BSU36210	BSU11300
BSU03490	BSU09520
BSU12410	BSU28960
BSU02040	BSU28010
BSU30360	BSU03720
BSU15490	BSU35110
BSU01050	BSU32080
BSU06440	BSU11320
BSU36310	BSU23050
BSU36640	BSU20930
BSU26220	BSU18680
BSU28310	BSU09660
BSU25590	BSU35140
BSU31280	BSU00650
BSU02620	BSU39180
BSU40090	BSU10480
BSU37560	BSU12580
BSU33510	BSU38760
BSU26230	BSU25720
BSU34390	BSU29920
BSU30180	BSU14110
BSU29420	BSU02380
BSU34870	BSU11620
BSU15990	BSU00760
BSU33280	BSU30810
BSU02420	BSU39150
BSU04900	BSU32120
BSU34890	BSU16010
BSU01880	BSU01610
BSU32470	BSU09470
BSU16100	BSU35750
BSU39870	BSU17490
BSU18250	BSU07940
BSU30880	BSU38730
BSU27040	BSU36270
BSU25020	BSU35590
BSU37680	BSU04360
BSU08470	BSU31140
BSU25820	BSU30510
BSU00730	BSU09560
BSU32990	BSU08460
BSU27960	BSU13440
BSU17000	BSU09640
BSU16090	BSU40440
BSU09100	BSU19140
BSU21770	BSU33460
BSU37040	BSU00080
BSU03790	BSU27100
BSU32540	BSU04480
BSU18080	BSU11929
BSU37540	BSU00310
BSU27320	BSU20560
BSU35310	BSU12810
BSU38560	BSU25700
BSU17030	BSU28140
BSU09950	BSU00800
BSU37130	BSU12280
BSU23450	BSU03280
BSU00590	BSU36520
BSU11400	BSU13320
BSU34460	BSU08600
BSU18500	BSU30820
BSU33760	BSU02670
BSU33890	BSU29160
BSU28810	BSU12010
BSU30670	BSU01620
BSU00490	BSU09830
BSU36900	BSU31630
BSU39360	BSU15190
BSU23250	BSU27730
BSU27020	BSU16180
BSU22790	BSU33850
BSU07570	BSU32669
BSU37790	BSU33300
BSU39940	BSU24780
BSU31030	BSU21260
BSU18870	BSU22300
BSU21330	BSU33470
BSU31930	BSU19270
BSU15320	BSU12730
BSU36460	BSU04840
BSU10020	BSU04810
BSU32750	BSU06740
BSU03982	BSU08620
BSU11700	BSU25280
BSU33780	BSU33950
BSU25550	BSU29260
BSU38630	BSU36790
BSU13890	BSU31100
BSU29770	BSU03850
BSU10230	BSU09590
BSU11950	BSU13430
BSU13570	BSU22740
BSU29320	BSU29720
BSU07060	BSU02800
BSU02050	BSU14071
BSU26540	BSU12760
BSU20420	BSU16350
BSU19550	BSU02290
BSU29490	BSU39800
BSU04410	BSU17860
BSU25870	BSU08640
BSU14180	BSU23920
BSU36650	BSU25690
BSU17700	BSU18820
BSU29680	BSU21920
BSU31970	BSU36380
BSU29410	BSU31710
BSU19780	BSU22650
BSU40550	BSU00050
BSU24480	BSU10720
BSU01910	BSU40370
BSU14640	BSU16700
BSU25190	BSU38490
BSU10600	BSU15150
BSU14350	BSU15410
BSU08190	BSU07140
BSU03210	BSU12600
BSU22560	BSU12450
BSU02240	BSU11120
BSU15420	BSU06390
BSU04940	BSU08130
BSU24160	BSU38210
BSU24590	BSU10570
BSU19360	BSU30500
BSU09140	BSU13630
BSU17460	BSU05760
BSU40340	BSU29630
BSU24580	BSU02530
BSU27870	BSU05900
BSU33400	BSU23940
BSU20590	BSU06900
BSU39070	BSU31650
BSU39960	BSU29730
BSU10000	BSU36130
BSU02900	BSU36090
BSU01170	BSU36140
BSU03480	BSU36280
BSU03020	BSU29600
BSU08270	BSU29940
BSU34400	BSU28180
BSU24640	BSU02260
BSU07850	BSU06320
BSU28230	BSU34960
BSU17890	BSU27640
BSU26930	BSU06070
BSU04910	BSU03090
BSU13810	BSU37600
BSU32850	BSU38499
BSU13040	BSU12460
BSU28470	BSU32770
BSU16290	BSU22870
BSU39780	BSU11570
BSU03130	BSU39540
BSU24940	BSU20630
BSU37260	BSU39120
BSU02850	BSU08450
BSU26060	BSU23900
BSU21600	BSU07380
BSU11750	BSU33360
BSU02940	BSU38650
BSU23700	BSU40050
BSU08170	BSU03030
BSU28280	BSU08630
BSU18910	BSU14030
BSU07080	BSU30830
BSU27300	BSU29230
BSU13970	BSU26770
BSU16330	BSU13920
BSU33940	BSU13470
BSU16680	BSU00900
BSU33120	BSU40600
BSU31580	BSU07910
BSU40500	BSU27760
BSU32660	BSU21980
BSU26090	BSU12671
BSU33900	BSU06660
BSU24150	BSU23090
BSU22690	BSU33560
BSU22930	BSU40790
BSU13590	BSU26690
BSU11740	BSU12680
BSU29220	BSU16380
BSU13950	BSU08780
BSU37730	BSU23760
BSU13390	BSU37380
BSU26990	BSU22820
BSU24170	BSU34150
BSU22710	BSU12050
BSU37710	BSU03960
BSU25380	BSU08610
BSU33380	BSU00970
BSU24310	BSU30680
BSU25980	BSU00540
BSU16520	BSU22760
BSU08530	BSU21850
BSU08650	BSU21150
BSU23990	BSU14990
BSU22130	BSU36480
BSU23610	BSU22090
BSU01920	BSU37480
BSU14700	BSU20900
BSU33880	BSU38229
BSU08480	BSU38890
BSU16750	BSU31700
BSU22800	BSU40160
BSU33920	BSU10800
BSU39520	BSU34110
BSU10740	BSU04660
BSU26260	BSU08400
BSU05660	BSU34690
BSU39890	BSU34940
BSU30840	BSU11170
BSU04050	BSU32380
BSU24730	BSU02870
BSU06310	BSU15450
BSU32130	BSU04440
BSU24430	BSU16080
BSU31000	BSU15070
BSU25410	BSU31770
BSU07480	BSU08700
BSU25900	BSU37810
BSU33750	BSU16410
BSU38020	BSU00180
BSU24360	BSU20570
BSU24450	BSU02130
BSU16500	BSU14290
BSU23360	BSU03250
BSU19430	BSU02680
BSU24690	BSU06880
BSU09800	BSU06750
BSU14220	BSU26240
BSU26940	BSU20290
BSU33040	BSU16070
BSU29660	BSU33370
BSU28440	BSU02560
BSU19420	BSU28650
BSU25470	BSU28920
BSU09570	BSU17560
BSU24420	BSU38670
BSU28850	BSU16400
BSU01210	BSU18110
BSU04990	BSU04880
BSU30220	BSU16340
BSU26780	BSU19340
BSU18000	BSU21220
BSU36180	BSU33090
BSU01300	BSU38220
BSU22080	BSU14270
BSU24140	BSU07750
BSU07290	BSU03450
BSU01180	BSU26480
BSU36050	BSU13250
BSU23690	BSU28560
BSU08150	BSU38820
BSU32480	BSU25030
BSU10750	BSU12260
BSU09150	BSU18400
BSU18950	BSU01710
BSU19300	BSU35420
BSU04920	BSU00240
BSU16490	BSU07660
BSU37780	BSU00350
BSU28420	BSU38900
BSU03200	BSU33570
BSU06420	BSU27480
BSU35990	BSU14080
BSU22370	BSU24820
BSU04190	BSU15030
BSU31230	BSU37940
BSU40420	BSU24770
BSU36850	BSU27930
BSU24350	BSU40610
BSU28940	BSU00830
BSU11890	BSU07860
BSU23420	BSU22680
BSU31945	BSU35280
BSU20070	BSU32180
BSU34540	BSU37590
BSU07840	BSU31660
BSU18140	BSU02200
BSU18240	BSU37570
BSU33530	BSU19130
BSU31860	BSU05960
BSU37280	BSU06780
BSU26160	BSU09220
BSU18220	BSU34760
BSU02910	BSU28970
BSU25780	BSU12490
BSU28860	BSU17870
BSU28520	BSU37000
BSU02650	BSU21840
BSU17730	BSU22520
BSU31350	BSU05580
BSU14920	BSU08990
BSU13150	BSU00560
BSU06890	BSU34310
BSU10360	BSU33740
BSU03910	BSU31600
BSU09165	BSU39160
BSU31890	BSU15810
BSU32840	BSU21940
BSU14400	BSU33080
BSU11370	BSU03290
BSU14650	BSU05930
BSU14910	BSU34020
BSU19030	BSU39430
BSU05530	BSU12230
BSU36670	BSU30430
BSU27460	BSU39850
BSU28430	BSU31120
BSU40620	BSU26620
BSU10340	BSU08550
BSU05730	BSU27220
BSU39050	BSU15710
BSU06210	BSU27200
BSU31260	BSU14870
BSU03150	BSU16450
BSU23401	BSU39650
BSU14450	BSU33160
BSU19610	BSU33390
BSU29780	BSU37400
BSU07990	BSU05130
BSU06550	BSU02880
BSU28360	BSU34530
BSU36620	BSU26700
BSU01310	BSU37630
BSU19720	BSU06010
BSU28380	BSU35710
BSU01970	BSU02030
BSU38370	BSU23750
BSU01630	BSU03950
BSU10380	BSU29930
BSU19310	BSU20830
BSU28530	BSU39040
BSU07050	BSU40680
BSU13600	BSU04240
BSU40910	BSU40580
BSU25940	BSU02810
BSU36420	BSU36580
BSU24990	BSU33960
BSU36000	BSU37610
BSU22600	BSU18720
BSU21420	BSU08899
BSU17340	BSU27620
BSU31990	BSU22120
BSU06170	BSU13880
BSU32570	BSU29360
BSU35620	BSU35690
BSU31720	BSU17780
BSU07450	BSU09920
BSU05220	BSU23530
BSU26890	BSU14810
BSU00200	BSU38350
BSU03180	BSU14730
BSU37270	BSU21160
BSU16300	BSU39560
BSU04930	BSU38380
BSU30570	BSU27810
BSU16770	BSU13100
BSU30900	BSU38030
BSU21900	BSU04290
BSU14900	BSU15010
BSU32000	BSU02210
BSU14610	BSU06790
BSU08390	BSU03560
BSU12330	BSU13450
BSU37910	BSU10060
BSU33930	BSU23950
BSU18990	BSU33030
BSU02230	BSU18890
BSU38570	BSU06110
BSU30690	BSU08220
BSU28060	BSU15660
BSU01280	BSU21440
BSU39350	BSU05340
BSU12470	BSU05590
BSU09180	BSU30750
BSU04380	BSU35220
BSU04080	BSU01550
BSU23910	BSU11080
BSU16845	BSU36540
BSU26800	BSU30170
BSU20270	BSU04270
BSU01420	BSU20820
BSU34640	BSU37410
BSU25150	BSU38070
BSU08140	BSU06040
BSU07160	BSU15580
BSU20380	BSU25570
BSU19730	BSU07670
BSU10260	BSU33020
BSU03520	BSU16470
BSU39930	BSU17270
BSU30250	BSU04600
BSU10910	BSU31510
BSU11160	BSU06290
BSU12870	BSU14380
BSU23300	BSU14310
BSU12900	BSU34220
BSU23660	BSU23510
BSU26020	BSU39240
BSU34210	BSU22900
BSU32110	BSU11500
BSU05790	BSU23650
BSU17250	BSU24830
BSU14820	BSU17410
BSU33190	BSU12480
BSU08440	BSU01890
BSU16990	BSU07970
BSU09530	BSU20480
BSU10860	BSU38230
BSU33830	BSU19840
BSU25910	BSU40930
BSU06710	BSU22310
BSU03830	BSU28700
BSU29180	BSU01140
BSU24230	BSU22260
BSU33480	BSU18650
BSU37720	BSU27450
BSU37120	BSU04770
BSU11450	BSU40000
BSU27940	BSU34200
BSU11660	BSU03680
BSU04710	BSU05160
BSU25120	BSU31810
BSU31560	BSU35570
BSU40250	BSU09910
BSU28640	BSU23140
BSU02350	BSU40810
BSU09990	BSU01000
BSU33150	BSU28240
BSU29760	BSU23328
BSU08350	BSU09840
BSU38920	BSU08510
BSU01250	BSU14200
BSU34680	BSU09350
BSU04960	BSU22150
BSU04210	BSU14490
BSU28780	BSU40980
BSU27380	BSU31160
BSU36610	BSU13770
BSU32490	BSU19479
BSU28630	BSU07240
BSU01160	BSU30740
BSU38290	BSU26650
BSU13190	BSU27360
BSU32510	BSU12750
BSU14240	BSU25610
BSU33860	BSU14850
BSU31370	BSU33060
BSU30860	BSU23830
BSU35820	BSU12070
BSU35860	BSU36120
BSU13910	BSU17370
BSU22230	BSU40990
BSU07360	BSU22400
BSU08800	BSU37960
BSU33810	BSU32320
BSU33140	BSU16800
BSU07610	BSU25450
BSU12920	BSU30760
BSU11360	BSU22470
BSU24550	BSU38530
BSU11940	BSU23100
BSU31980	BSU33790
BSU08670	BSU40510
BSU24930	BSU34520
BSU13170	BSU13800
BSU09670	BSU34700
BSU30470	BSU40660
BSU25800	BSU09330
BSU01350	BSU25420
BSU10200	BSU33290
BSU11990	BSU38800
BSU31020	BSU35810
BSU17760	BSU10830
BSU29460	BSU04160
BSU15610	BSU40820
BSU23620	BSU08050
BSU22410	BSU16030
BSU14390	BSU32940
BSU00860	BSU20120
BSU24560	BSU36400
BSU11440	BSU38880
BSU15310	BSU30720
BSU03690	BSU05710
BSU25990	BSU30620
BSU20660	BSU36950
BSU01440	BSU02920
BSU14660	BSU03550
BSU31390	BSU16640
BSU18980	BSU05110
BSU13050	BSU12240
BSU17310	BSU03260
BSU01230	BSU30450
BSU24540	BSU01830
BSU16040	BSU00190
BSU21460	BSU22210
BSU23680	BSU00640
BSU33222	BSU16230
BSU07090	BSU33070
BSU19410	BSU13260
BSU29110	BSU14980
BSU28660	BSU36440
BSU13330	BSU07810
BSU25520	BSU23580
BSU02250	BSU38840
BSU31310	BSU04320
BSU24810	BSU00620
BSU39920	BSU30790
BSU31240	BSU18470
BSU10960	BSU27500
BSU38940	BSU05040
BSU14590	BSU04700
BSU07040	BSU35600
BSU00290	BSU26560
BSU26760	BSU23030
BSU22720	BSU04310
BSU10070	BSU24010
BSU10410	BSU09480
BSU27050	BSU31690
BSU33730	BSU21780
BSU34850	BSU04150
BSU03010	BSU02619
BSU29820	BSU38500
BSU08570	BSU19280
BSU24720	BSU03140
BSU25650	BSU05780
BSU28890	BSU05570
BSU16170	BSU03820
BSU08260	BSU23740
BSU26030	BSU28990
BSU39910	BSU00870
BSU01340	BSU22220
BSU27120	BSU18660
BSU09020	BSU25500
BSU04220	BSU02480
BSU08370	BSU01360
BSU03320	BSU00980
BSU19930	BSU34510
BSU34430	BSU27240
BSU17280	BSU22460
BSU17020	BSU13090
BSU30800	BSU37310
BSU15620	BSU35060
BSU32700	BSU23640
BSU19290	BSU16550
BSU21100	BSU12500
BSU01030	BSU06800
BSU29850	BSU06640
BSU39470	BSU01740
BSU37620	BSU38260
BSU28340	BSU34590
BSU01400	BSU24840
BSU35080	BSU30480
BSU29840	BSU15800
BSU09400	BSU00410
BSU33320	BSU36340
BSU03610	BSU36590
BSU18410	BSU10470
BSU21860	BSU22000
BSU00480	BSU19220
BSU03310	BSU30530
BSU01270	BSU39660
BSU30910	BSU02710
BSU22060	BSU04760
BSU18490	BSU40130
BSU07870	BSU10640
BSU23440	BSU01750
BSU16980	BSU16530
BSU19350	BSU03170
BSU01410	BSU09900
BSU20550	BSU08770
BSU34650	BSU40880
BSU38400	BSU32890
BSU03430	BSU22190
BSU35120	BSU32370
BSU26350	BSU36750
BSU00090	BSU39010
BSU01240	BSU00700
BSU09190	BSU12430
BSU35670	BSU29270
BSU09880	BSU34100
BSU27680	BSU31480
BSU15910	BSU11560
BSU12160	BSU26490
BSU01770	BSU24270
BSU33700	BSU25730
BSU04430	BSU29040
BSU10210	BSU26680
BSU19090	BSU21140
BSU03940	BSU35440
BSU18800	BSU00160
BSU14600	BSU04450
BSU40210	BSU03651
BSU05740	BSU39090
BSU26100	BSU34140
BSU13530	BSU29290
BSU14170	BSU33970
BSU40850	BSU24260
BSU01330	BSU34010
BSU28110	BSU07680
BSU14540	BSU01510
BSU14670	BSU35510
BSU39820	BSU35980
BSU01040	BSU15870
BSU01260	BSU33650
BSU18849	BSU22450
BSU32240	BSU38040
BSU15430	BSU34660
BSU06910	BSU09810
BSU21690	BSU26730
BSU10870	BSU07390
BSU29980	BSU00150
BSU01810	BSU23560
BSU06870	BSU16250
BSU05430	BSU39410
BSU02100	BSU00340
BSU11960	BSU11820
BSU31960	BSU40450
BSU40150	BSU32350
BSU19040	BSU05680
BSU02070	BSU23790
BSU19870	BSU08000
BSU39740	BSU27180
BSU38690	BSU32360
BSU07890	BSU08110
BSU28820	BSU14620
BSU07520	BSU22849
BSU19890	BSU31800
BSU37250	BSU12040
BSU39750	BSU19210
BSU15290	BSU36870
BSU17710	BSU13870
BSU08760	BSU07620
BSU02630	BSU22330
BSU26075	BSU28740
BSU26200	BSU17540
BSU10930	BSU33210
BSU39480	BSU13730
BSU11460	BSU36710
BSU31900	BSU21340
BSU23340	BSU21790
BSU01860	BSU08240
BSU02470	BSU38310
BSU22700	BSU38780
BSU12930	BSU17300
BSU13000	BSU36760
BSU26010	BSU14630
BSU24570	BSU06839
BSU21880	BSU07500
BSU18160	BSU06140
BSU14890	BSU35390
BSU32810	BSU05190
BSU04140	BSU27530
BSU23540	BSU40120
BSU14320	BSU09860
BSU30100	BSU29960
BSU01680	BSU11090
BSU40270	BSU35030
BSU18060	BSU38440
BSU25660	BSU17800
BSU11590	BSU17450
BSU27550	BSU16310
BSU01110	BSU35320
BSU24130	BSU28330
BSU29340	BSU19380
BSU01320	BSU34750
BSU04860	BSU24490
BSU30990	BSU26380
BSU30410	BSU27260
BSU14410	BSU31450
BSU36360	BSU15970
BSU18430	BSU40630
BSU26170	BSU32070
BSU12320	BSU13280
BSU01200	BSU05860
BSU36550	BSU37650
BSU19630	BSU02970
BSU28750	BSU24860
BSU20210	BSU00890
BSU38470	BSU19260
BSU25970	BSU15980
BSU37580	BSU07400
BSU23850	BSU27280
BSU22550	BSU22640
BSU10950	BSU19480
BSU19790	BSU36350
BSU00130	BSU04300
BSU28950	BSU29080
BSU35340	BSU05460
BSU10390	BSU34070
BSU11000	BSU18880
BSU19240	BSU37080
BSU01220	BSU03840
BSU11840	BSU17040
BSU35490	BSU40470
BSU12110	BSU05980
BSU15090	BSU16060
BSU39700	BSU00770
BSU34440	BSU07580
BSU04720	BSU39990
BSU00720	BSU09980
BSU04550	BSU21950
BSU35400	BSU08580
BSU18700	BSU05370
BSU26950	BSU11180
BSU20050	BSU06760
BSU11770	BSU24510
BSU30300	BSU23130
BSU26980	BSU00170
BSU21360	BSU26670
BSU23810	BSU14690
BSU07010	BSU16460
BSU26210	BSU16270
BSU22030	BSU18480
BSU07350	BSU05510
BSU27830	BSU09280
BSU39370	BSU02550
BSU31410	BSU05100
BSU36010	BSU16810
BSU09000	BSU24600
BSU10310	BSU40670
BSU25360	BSU23720
BSU02340	BSU11130
BSU05400	BSU02160
BSU08810	BSU07210
BSU10430	BSU04330
BSU07270	BSU32780
BSU40710	BSU33050
BSU34790	BSU16420
BSU02990	BSU06600
BSU16630	BSU19050
BSU31110	BSU39630
BSU20890	BSU21170
BSU00510	BSU25790
BSU19490	BSU23200
BSU08950	BSU30770
BSU32030	BSU23230
BSU38430	BSU36300
BSU00020	BSU03880
BSU14010	BSU05940
BSU20870	BSU36160
BSU18570	BSU35040
BSU09720	BSU35550
BSU05630	BSU02170
BSU23380	BSU14680
BSU32060	BSU02370
BSU11810	BSU00210
BSU14100	BSU04280
BSU16440	BSU08020
BSU28370	BSU40830
BSU27410	BSU00660
BSU23410	BSU00320
BSU12170	BSU20990
BSU28720	BSU13700
BSU24180	BSU04750
BSU00940	BSU31210
BSU00520	BSU12840
BSU28550	BSU00790
BSU36470	BSU30400
BSU15650	BSU17070
BSU34290	BSU18190
BSU21010	BSU06190
BSU17750	BSU00030
BSU32460	BSU38450
BSU30550	BSU28000
BSU40110	BSU06410
BSU24370	BSU04130
BSU32040	BSU08330
BSU11860	BSU05920
BSU39730	BSU18180
BSU22620	BSU01660
BSU19540	BSU30390
BSU13380	BSU21030
BSU13980	BSU39270
BSU36970	BSU02520
BSU29870	BSU22990
BSU33260	BSU36700
BSU16860	BSU38390
BSU37430	BSU14040
BSU10350	BSU30710
BSU20150	BSU11260
BSU17320	BSU30280
BSU30150	BSU13740
BSU35680	BSU32650
BSU06690	BSU34710
BSU24210	BSU12820
BSU10240	BSU28080
BSU18170	BSU25750
BSU09490	BSU01600
BSU20980	BSU34350
BSU32520	BSU23150
BSU20030	BSU00750
BSU17970	BSU08900
BSU21650	BSU40350
BSU40170	BSU31220
BSU01490	BSU02300
BSU09710	BSU39580
BSU01950	BSU26440
BSU05280	BSU30135
BSU13200	BSU15400
BSU38980	BSU09070
BSU29390	BSU25100
BSU22890	BSU07800
BSU06430	BSU29950
BSU18830	BSU15060
BSU07070	BSU20940
BSU10330	BSU40690
BSU21350	BSU35200
BSU27630	BSU05380
BSU28220	BSU05470
BSU02490	BSU16200
BSU15950	BSU03760
BSU31460	BSU10980
BSU30660	BSU12270
BSU26000	BSU38280
BSU18370	BSU04110
BSU13070	BSU10880
BSU29470	BSU22350
BSU20510	BSU27690
BSU23120	BSU14020
BSU23040	BSU35840
BSU11920	BSU19640
BSU38270	BSU26710
BSU17740	BSU18750
BSU09390	BSU06300
BSU33800	BSU08290
BSU37760	BSU17060
BSU13860	BSU10490
BSU25530	BSU10890
BSU20880	BSU35070
BSU35650	BSU13650
BSU36890	BSU39190
BSU26320	BSU27750
BSU29060	BSU33200
BSU02460	BSU02930
BSU23500	BSU10620
BSU14510	BSU22270
BSU29510	BSU15740
BSU40140	BSU40650
BSU31300	BSU23730
BSU31170	BSU09290
BSU31321	BSU12780
BSU32300	BSU15020
BSU04980	BSU33100
BSU25480	BSU34730
BSU17960	BSU19860
BSU14300	BSU36240
BSU21730	BSU37030
BSU17980	BSU08010
BSU21400	BSU22440
BSU26360	BSU30000
BSU33230	BSU26089
BSU18030	BSU03230
BSU13830	BSU00010
BSU09410	BSU05440
BSU28870	BSU14710
BSU08200	BSU20500
BSU32550	BSU14790
BSU24470	BSU11930
BSU02770	BSU01690
BSU26580	BSU19330
BSU29700	BSU12550
BSU35960	BSU31830
BSU36830	BSU10140
BSU25890	BSU16880
BSU05300	BSU40640
BSU32280	BSU09890
BSU05320	BSU24300
BSU11720	BSU28930
BSU21500	BSU39100
BSU05170	BSU37300
BSU38810	BSU38710
BSU20020	BSU28390
BSU08490	BSU07490
BSU22540	BSU15250
BSU05030	BSU23110
BSU26190	BSU32880
BSU10420	BSU15000
BSU32500	BSU21740
BSU12890	BSU02000
BSU12380	BSU38150
BSU06840	BSU26810
BSU31050	BSU40060
BSU02150	BSU14260
BSU27610	BSU37530
BSU12940	BSU40070
BSU09780	BSU17930
BSU30120	BSU27340
BSU31840	BSU19160
BSU34300	BSU05330

## Sheet: B.thetaiotaomicron805
#Non-Zero protein abundance (ppm) data retrieved from PaxDB 4.0 (Wang et al. 2015)		target_id	length	eff_length	est_counts	tpm	ppm	ppm/tpm		ppm/tpm (top 30%)	ppm/tpm (bottomm 30%)	ribosomal protein gene	Ribosomal protein gene contained in top 30% ppm/tpm	Ribosomal protein gene contained in bottom 30% ppm/tpm	Proportion of ribosomal protein gene in top 30% ppm/tpm:	17
#id: 347		BT_3362	1032	1000	13	897.374	0.241	0.000268561		BT_0866	BT_3362	BT_4345	Yes	No	Proportion of ribosomal protein gene in bottom 30% ppm/tpm:	5
#name: B.thetaiotaomicron VPI-5482 - Whole organism, SC (GPM,Aug,2014)		BT_3714	1149	1117	9	556.185	0.154	0.000276886		BT_2830	BT_3714	BT_2728	Yes	No
#score: 6.63		BT_3260	2850	2818	8	195.965	0.068	0.000347001		BT_3701	BT_3260	BT_2703	Yes	No
#weight: 100%		BT_0894	2001	1969	7	245.404	0.093	0.000378967		BT_1804	BT_0894	BT_2731	No	No
#description: abundance based on Spectral counting, from<a href="http://www.thegpm.org/" target="_blank">GPM,Aug,2014</a><br/><b>Interaction consistency score</b>: 6.63&nbsp<b>Coverage</b>: 16		BT_1734	4041	4009	9	154.966	0.059	0.000380729		BT_2070	BT_1734	BT_2704	Yes	No
#organ: WHOLE_ORGANISM		BT_3394	1893	1861	10	370.923	0.16	0.000431356		BT_0459	BT_3394	BT_2714	No	No
#integrated: false		BT_0981	4419	4387	6	94.4091	0.043	0.000455465		BT_1760	BT_0981	BT_2786	No	Yes
#coverage: 16		BT_4419	294	262	5	1317.34	0.684	0.000519228		BT_1759	BT_4419	BT_1271	No	No
#publication_year: 2014		BT_0828	549	517	8	1068.14	0.638	0.0005973		BT_3232	BT_0828	BT_0005	No	No
#filename: 226186-GPM_201408.txt		BT_1291	1392	1360	7	355.295	0.217	0.00061076		BT_4246	BT_1291	BT_2718	No	No
#		BT_4716	927	895	4	308.508	0.198	0.000641799		BT_0294	BT_4716	BT_2162	No	No
		BT_3432	1740	1708	3	121.245	0.113	0.000931997		BT_3702	BT_3432	BT_2723	No	No
		BT_1338	549	517	2	267.036	0.478	0.00179002		BT_2719	BT_1338	BT_3877	No	No
		BT_3187	1407	1375	2	100.405	0.184	0.00183258		BT_0351	BT_3187	BT_3430	No	No
		BT_2435	369	337	3	614.499	1.62	0.00263629		BT_0711	BT_2435	BT_2721	No	No
		BT_4738	2229	2197	86	2702.08	28.9	0.0106955		BT_2510	BT_4738	BT_2702	No	No
		BT_3710	162	130	95	50444.1	566	0.0112203		BT_3703	BT_3710	BT_2710	Yes	No
		BT_3727	1482	1450	22	1047.33	12.6	0.0120306		BT_3721	BT_3727	BT_2163	No	No
		BT_4353	2640	2608	46	1217.53	17.4	0.0142912		BT_4465	BT_4353	BT_1474	No	No
		BT_1871	1989	1957	595	20987.3	345	0.0164385		BT_0317	BT_1871	BT_2730	No	No
		BT_1242	1620	1588	28	1217.13	21	0.0172537		BT_1104	BT_1242	BT_2713	No	No
		BT_1186	1689	1657	19	791.519	13.9	0.0175612		BT_1334	BT_1186	BT_3876	No	No
		BT_3214	1059	1027	14	940.996	16.9	0.0179597		BT_1312	BT_3214	BT_2737	No	No
		BT_2924	2061	2029	15	510.316	9.73	0.0190666		BT_1535	BT_2924	BT_2736	No	No
		BT_3305	927	895	17	1311.16	25.8	0.0196772		BT_3238	BT_3305	BT_2738	No	No
		BT_4262	2070	2038	16	541.933	10.7	0.0197441		BT_1098	BT_4262	BT_0314	No	No
		BT_0304	1236	1204	11	630.662	14.4	0.0228331		BT_0823	BT_0304	BT_3875	No	No
		BT_1979	900	868	22	1749.58	40.7	0.0232627		BT_4240	BT_1979	BT_2717	No	No
		BT_1613	582	550	35	4392.74	103	0.0234478		BT_1329	BT_1613	BT_2708	No	No
		BT_1488	822	790	38	3320.37	78.4	0.0236118		BT_0356	BT_1488	BT_2720	Yes	No
		BT_3895	1098	1066	13	841.814	22.1	0.0262528		BT_0157	BT_3895	BT_2700	No	No
		BT_2008	879	847	21	1711.46	48.2	0.0281631		BT_2414	BT_2008	BT_2711	Yes	No
		BT_4417	1536	1504	54	2478.43	70	0.0282437		BT_0370	BT_4417	BT_2489	No	No
		BT_3805	2358	2326	8	237.416	6.73	0.0283469		BT_1654	BT_3805	BT_2724	Yes	No
		BT_1185	3273	3241	10	212.986	6.26	0.0293916		BT_2372	BT_1185	BT_0425	No	No
		BT_3303	1944	1912	32	1155.29	34.9	0.0302089		BT_4038	BT_3303	BT_4314	Yes	No
		BT_2975	705	673	9	923.119	28.5	0.0308736		BT_0644	BT_2975	BT_2722	No	Yes
		BT_1311	861	829	42	3497.24	108	0.0308815		BT_3767	BT_1311	BT_2725	Yes	No
		BT_4388	1167	1135	37	2250.28	70	0.0311072		BT_1805	BT_4388	BT_2716	No	No
		BT_3402	468	436	13	2058.2	64.3	0.0312409		BT_1973	BT_3402	BT_4589	No	No
		BT_3995	2619	2587	54	1440.88	46.1	0.0319943		BT_1371	BT_3995	BT_4313	No	Yes
		BT_1669	1020	988	26	1816.55	59.2	0.0325892		BT_4243	BT_1669	BT_0916	No	No
		BT_1243	582	550	10	1255.07	41.3	0.0329065		BT_1102	BT_1243	BT_2719	Yes	No
		BT_3918	714	682	11	1113.37	37.8	0.033951		BT_1298	BT_3918	BT_2727	Yes	No
		BT_3226	492	460	27	4051.69	149	0.0367748		BT_0694	BT_3226	BT_2709	No	No
		BT_4308	849	817	14	1182.87	43.9	0.0371131		BT_3222	BT_4308	BT_1692	No	No
		BT_2739	543	511	49	6619.2	254	0.0383732		BT_4634	BT_2739	BT_3833	Yes	No
		BT_2722	411	379	24	4371.21	170	0.0388908		BT_4615	BT_2722	BT_0915	No	No
		BT_0837	1881	1849	24	895.993	35.2	0.039286		BT_1152	BT_0837	BT_3710	No	Yes
		BT_3465	4038	4006	13	224.007	8.86	0.0395523		BT_1697	BT_3465	BT_0424	No	No
		BT_2228	336	304	17	3860.16	153	0.0396357		BT_0910	BT_2228	BT_2726	Yes	No
		BT_2078	1803	1771	9	350.796	14	0.0399092		BT_2158	BT_2078	BT_2715	Yes	No
		BT_2748	1515	1483	21	977.481	39.3	0.0402054		BT_1747	BT_2748	BT_2712	Yes	No
		BT_3033	1878	1846	16	598.299	24.4	0.0407823		BT_2072	BT_3033	BT_2735	Yes	No
		BT_2212	975	943	7	512.409	21.2	0.0413732		BT_0565	BT_2212	BT_2161	No	Yes
		BT_0898	2526	2494	16	442.847	18.7	0.0422268		BT_0902	BT_0898
		BT_2541	2691	2659	25	649.011	28.2	0.0434507		BT_0901	BT_2541
		BT_2829	1794	1762	19	744.351	32.5	0.0436622		BT_0368	BT_2829
		BT_3429	1962	1930	28	1001.45	44.5	0.0444356		BT_2071	BT_3429
		BT_3338	3216	3184	21	455.278	20.6	0.0452471		BT_2493	BT_3338
		BT_4664	1371	1339	14	721.735	33.1	0.0458617		BT_0550	BT_4664
		BT_3475	3120	3088	1	22.3539	1.03	0.046077		BT_1301	BT_3475
		BT_3693	1200	1168	14	827.4	38.3	0.0462896		BT_1579	BT_3693
		BT_0970	621	589	7	820.376	38.7	0.0471735		BT_0373	BT_0970
		BT_1359	1707	1675	10	412.112	19.9	0.0482878		BT_3339	BT_1359
		BT_3444	1308	1276	13	703.271	34.5	0.0490565		BT_2518	BT_3444
		BT_2787	1800	1768	53	2069.3	107	0.0517083		BT_1548	BT_2787
		BT_0186	2061	2029	10	340.211	17.9	0.0526144		BT_1911	BT_0186
		BT_0784	246	214	8	2580.51	136	0.0527028		BT_3823	BT_0784
		BT_1077	1317	1285	7	376.032	19.9	0.052921		BT_4495	BT_1077
		BT_4592	318	286	9	2172.23	119	0.0547824		BT_3985	BT_4592
		BT_4361	1110	1078	8	512.273	28.6	0.0558296		BT_3527	BT_4361
		BT_3182	579	547	19	2397.71	134	0.0558867		BT_4039	BT_3182
		BT_3834	1008	976	36	2546.14	148	0.0581272		BT_4671	BT_3834
		BT_0421	2052	2020	24	820.144	48.6	0.0592579		BT_2519	BT_0421
		BT_2093	636	604	8	914.288	54.9	0.0600467		BT_4368	BT_2093
		BT_4313	270	238	27	7830.99	472	0.0602733		BT_2264	BT_4313
		BT_3395	774	742	4	372.123	22.5	0.0604639		BT_1691	BT_3395
		BT_2434	2481	2449	4	112.746	7.11	0.0630621		BT_1829	BT_2434
		BT_4374	1095	1063	17	1103.94	70.5	0.0638622		BT_0347	BT_4374
		BT_3864	1101	1069	12	774.879	50.3	0.0649134		BT_0350	BT_3864
		BT_3552	960	928	20	1487.69	97	0.0652018		BT_1686	BT_3552
		BT_1615	1551	1519	8	363.548	23.8	0.0654659		BT_1830	BT_1615
		BT_1226	1659	1627	6	254.562	16.7	0.0656029		BT_1153	BT_1226
		BT_4614	789	757	22	2006.12	138	0.0687895		BT_1042	BT_4614
		BT_3927	543	511	10	1350.86	93.1	0.0689191		BT_3922	BT_3927
		BT_3843	1245	1213	13	739.797	52.5	0.0709654		BT_1273	BT_3843
		BT_4349	468	436	10	1583.23	113	0.0713731		BT_2173	BT_4349
		BT_2706	798	766	27	2433.13	175	0.0719238		BT_0900	BT_2706
		BT_4310	2292	2260	25	763.593	55	0.0720279		BT_1536	BT_4310
		BT_2816	3012	2980	14	324.296	23.4	0.0721563		BT_0766	BT_2816
		BT_3999	1296	1264	16	873.782	63.4	0.0725581		BT_2059	BT_3999
		BT_3145	429	397	27	4694.65	345	0.0734879		BT_1672	BT_3145
		BT_2144	738	706	14	1368.84	103	0.0752462		BT_3911	BT_2144
		BT_2041	825	793	3	261.143	19.8	0.0758205		BT_1333	BT_2041
		BT_1155	1269	1237	50	2790.17	226	0.0809986		BT_3231	BT_1155
		BT_1952	1140	1108	20	1246.01	104	0.0834664		BT_4449	BT_1952
		BT_2741	300	268	23	5924.11	504	0.0850761		BT_2565	BT_2741
		BT_0905	729	697	3	297.111	25.3	0.0851534		BT_2735	BT_0905
		BT_4206	1386	1354	19	968.646	83.7	0.0864093		BT_0174	BT_4206
		BT_0806	3489	3457	30	599.035	51.9	0.0866393		BT_2712	BT_0806
		BT_4204	555	523	25	3299.65	286	0.0866759		BT_2268	BT_4204
		BT_3872	1491	1459	36	1703.25	148	0.0868927		BT_4263	BT_3872
		BT_1220	690	658	8	839.256	73.5	0.0875776		BT_2571	BT_1220
		BT_0591	1452	1420	22	1069.46	94.2	0.0880818		BT_1105	BT_0591
		BT_0333	228	196	4	1408.75	126	0.089441		BT_1624	BT_0333
		BT_2416	1215	1183	14	816.909	73.2	0.0896061		BT_0173	BT_2416
		BT_3971	543	511	5	675.428	61.2	0.0906092		BT_4008	BT_3971
		BT_1789	1185	1153	19	1137.51	104	0.0914278		BT_3657	BT_1789
		BT_4047	5748	5716	7	84.5349	7.74	0.0915598		BT_4129	BT_4047
		BT_0518	1176	1144	14	844.758	78.1	0.0924525		BT_2728	BT_0518
		BT_1846	2028	1996	5	172.918	16	0.0925294		BT_4583	BT_1846
		BT_3802	840	808	16	1366.91	130	0.095105		BT_2710	BT_3802
		BT_1325	1740	1708	19	767.884	73.5	0.0957176		BT_0807	BT_1325
		BT_0895	894	862	7	560.558	55.1	0.0982949		BT_3874	BT_0895
		BT_2786	270	238	52	15081.9	1484	0.0983961		BT_4247	BT_2786
		BT_3323	522	490	4	563.5	55.5	0.0984916		BT_2715	BT_3323
		BT_4500	978	946	8	583.753	58.2	0.0996997		BT_0825	BT_4500
		BT_4503	465	433	12	1913.04	192	0.100364		BT_1194	BT_4503
		BT_3717	957	925	3	223.877	23.1	0.103182		BT_4612	BT_3717
		BT_3840	246	214	45	14515.4	1511	0.104096		BT_4295	BT_3840
		BT_2839	333	301	4	917.326	95.5	0.104107		BT_2726	BT_2839
		BT_0422	1941	1909	50	1807.98	189	0.104537		BT_1857	BT_0422
		BT_4336	951	919	11	826.242	86.4	0.10457		BT_2812	BT_4336
		BT_4339	2190	2158	15	479.811	51.3	0.106917		BT_0258	BT_4339
		BT_4312	1275	1243	38	2110.29	226	0.107094		BT_0331	BT_4312
		BT_0455	1635	1603	9	387.56	41.7	0.107596		BT_4305	BT_0455
		BT_0646	573	541	4	510.379	55.2	0.108155		BT_2256	BT_0646
		BT_1560	849	817	22	1858.79	205	0.110287		BT_2263	BT_1560
		BT_2159	1119	1087	17	1079.57	120	0.111155		BT_3808	BT_2159
		BT_3755	1656	1624	10	425.054	47.4	0.111515		BT_1299	BT_3755
		BT_0418	1119	1087	156	9906.61	1139	0.114974		BT_2074	BT_0418
		BT_2052	438	406	31	5270.67	606	0.114976		BT_0372	BT_2052
		BT_2403	2436	2404	8	229.713	26.7	0.116232		BT_4345	BT_2403
		BT_2122	1731	1699	39	1584.53	185	0.116754		BT_2157	BT_2122
		BT_4207	1041	1009	16	1094.61	128	0.116937		BT_2729	BT_4207
		BT_1491	771	739	12	1120.9	134	0.119547		BT_3743	BT_1491
		BT_4040	1344	1312	4	210.454	25.4	0.120691		BT_3723	BT_4040
		BT_1923	1281	1249	11	607.94	73.4	0.120736		BT_4106	BT_1923
		BT_2161	444	412	35	5864.09	722	0.123122		BT_4202	BT_2161
		BT_1192	1392	1360	6	304.539	38	0.124779		BT_2272	BT_1192
		BT_2079	576	544	21	2664.71	341	0.127969		BT_3811	BT_2079
		BT_3725	2658	2626	16	420.587	54.1	0.12863		BT_2711	BT_3725
		BT_3404	3123	3091	68	1518.59	198	0.130384		BT_4127	BT_3404
		BT_4205	768	736	20	1875.78	245	0.130612		BT_2720	BT_4205
		BT_1838	2523	2491	11	304.824	41.1	0.134832		BT_4241	BT_1838
		BT_4327	1548	1516	3	136.6	18.5	0.135432		BT_3724	BT_4327
		BT_2976	585	553	10	1248.26	170	0.13619		BT_3929	BT_2976
		BT_2124	1338	1306	40	2114.2	290	0.137168		BT_0237	BT_2124
		BT_1224	1071	1039	5	332.188	46	0.138476		BT_2704	BT_1224
		BT_0655	582	550	8	1004.05	140	0.139435		BT_4597	BT_0655
		BT_2933	2040	2008	23	790.668	115	0.145447		BT_2703	BT_2933
		BT_0626	2463	2431	36	1022.23	151	0.147716		BT_0216	BT_0626
		BT_0330	708	676	3	306.341	46.6	0.152118		BT_2740	BT_0330
		BT_4001	891	859	8	642.876	97.9	0.152284		BT_3771	BT_4001
		BT_0149	783	751	10	919.158	141	0.153401		BT_2090	BT_0149
		BT_1365	375	343	12	2415	373	0.154451		BT_4050	BT_1365
		BT_0420	555	523	10	1319.86	205	0.15532		BT_1969	BT_0420
		BT_2827	2349	2317	24	715.015	114	0.159437		BT_1364	BT_2827
		BT_3813	1023	991	8	557.245	90.7	0.162765		BT_0307	BT_3813
		BT_0785	1503	1471	13	610.044	99.8	0.163595		BT_1200	BT_0785
		BT_3351	1482	1450	33	1571	259	0.164863		BT_4610	BT_3351
		BT_1869	384	352	5	980.522	163	0.166238		BT_4217	BT_1869
		BT_2138	384	352	5	980.522	163	0.166238		BT_1207	BT_2138
		BT_2556	384	352	5	980.522	163	0.166238		BT_2724	BT_2556
		BT_3480	384	352	5	980.522	163	0.166238		BT_2727	BT_3480
		BT_3707	384	352	5	980.522	163	0.166238		BT_0623	BT_3707
		BT_3826	384	352	5	980.522	163	0.166238		BT_3774	BT_3826
		BT_4291	384	352	5	980.522	163	0.166238		BT_4314	BT_4291
		BT_1244	1191	1159	15	893.384	149	0.166782		BT_4440	BT_1244
		BT_4373	1038	1006	13	892.022	149	0.167036		BT_4595	BT_4373
		BT_2259	1467	1435	9	432.933	72.9	0.168386		BT_3833	BT_2259
		BT_4265	1524	1492	18	832.787	143	0.171713		BT_3443	BT_4265
		BT_2836	1851	1819	8	303.59	52.2	0.171942		BT_0787	BT_2836
		BT_1526	1290	1258	12	658.462	116	0.176168		BT_0718	BT_1526
		BT_2687	1017	985	4	280.32	49.4	0.176227		BT_3760	BT_2687
		BT_4591	783	751	13	1194.91	211	0.176582		BT_3812	BT_4591
		BT_1356	2370	2338	44.7895	1322.4	235	0.177707		BT_1370	BT_1356
		BT_1878	2202	2170	5	159.052	28.4	0.178558		BT_4555	BT_1878
		BT_2835	3033	3001	93	2139.18	383	0.179041		BT_2725	BT_2835
		BT_4678	1236	1204	4	229.331	42	0.183141		BT_1391	BT_4678
		BT_3116	1104	1072	11	708.318	130	0.183533		BT_3950	BT_3116
		BT_0872	1764	1732	27	1076.08	198	0.184001		BT_1806	BT_0872
		BT_1100	2559	2527	6	163.899	30.4	0.18548		BT_3340	BT_1100
		BT_1032	2271	2239	4	123.321	23.3	0.188938		BT_3253	BT_1032
		BT_1296	1812	1780	9	349.022	66.5	0.190532		BT_0738	BT_1296
		BT_3097	4032	4000	1	17.2572	3.42	0.198178
		BT_3871	1347	1315	14	734.907	146	0.198665
		BT_1998	2394	2362	148	4325.26	873	0.201838
		BT_0106	447	415	2	332.669	67.2	0.202003
		BT_0929	1494	1462	27	1274.81	259	0.203168
		BT_0748	918	886	28	2181.5	453	0.207655
		BT_3419	1515	1483	50	2327.34	485	0.208392
		BT_1887	303	271	3	764.156	160	0.209381
		BT_3842	663	631	14	1531.54	325	0.212205
		BT_1659	1053	1021	2	135.218	28.7	0.21225
		BT_1840	1365	1333	6	310.707	67	0.215637
		BT_3407	753	721	5	478.702	104	0.217254
		BT_4362	3321	3289	52	1091.36	238	0.218077
		BT_3852	1185	1153	5	299.344	65.4	0.218478
		BT_4254	684	652	37	3917.28	856	0.218519
		BT_1955	2091	2059	47	1575.69	345	0.218952
		BT_1595	2169	2137	53	1711.99	377	0.220212
		BT_0526	1041	1009	3	205.239	46	0.224129
		BT_3146	741	709	18	1752.49	394	0.224823
		BT_3937	963	931	8	593.158	135	0.227595
		BT_2150	525	493	6	840.107	192	0.228542
		BT_4320	2841	2809	14	344.038	79.3	0.230498
		BT_0425	351	319	26	5626.17	1302	0.231419
		BT_2053	594	562	30	3684.81	866	0.235019
		BT_2705	219	187	3	1107.41	261	0.235685
		BT_3756	555	523	3	395.959	94.1	0.237651
		BT_4338	702	670	7	721.196	176	0.244039
		BT_1924	768	736	1	93.7891	22.9	0.244165
		BT_3147	1167	1135	21	1277.18	315	0.246637
		BT_3569	3066	3034	3	68.2552	17.1	0.25053
		BT_3848	1383	1351	12	613.135	154	0.251168
		BT_3810	645	613	9	1013.47	261	0.257531
		BT_1601	1323	1291	31	1657.55	429	0.258816
		BT_0675	1167	1135	2	121.637	31.5	0.258967
		BT_3649	1320	1288	10	535.938	139	0.259358
		BT_1688	435	403	8	1370.3	359	0.261986
		BT_2977	876	844	58	4743.68	1268	0.267303
		BT_2207	414	382	7	1264.93	339	0.267999
		BT_3875	462	430	24	3852.77	1049	0.272272
		BT_0256	318	286	3	724.078	198	0.273451
		BT_0423	558	526	21	2755.9	755	0.273958
		BT_4045	1458	1426	17	822.924	227	0.275846
		BT_4468	354	322	5	1071.88	299	0.278949
		BT_1607	882	850	5	406.052	114	0.280752
		BT_1046	2823	2791	2	49.4653	13.9	0.281005
		BT_2736	519	487	54	7654.11	2159	0.282071
		BT_2731	402	370	40	7462.57	2125	0.284754
		BT_4360	447	415	9	1497.01	427	0.285235
		BT_0409	771	739	6	560.45	163	0.290838
		BT_0332	180	148	4	1865.64	543	0.291053
		BT_0914	960	928	9	669.46	195	0.29128
		BT_4321	801	769	5	448.822	131	0.291875
		BT_0346	435	403	9	1541.59	451	0.292555
		BT_1432	1170	1138	6	363.948	108	0.296746
		BT_4456	1386	1354	4	203.925	60.9	0.298639
		BT_3708	1404	1372	8	402.5	121	0.300621
		BT_4412	2718	2686	3	77.0984	23.2	0.300914
		BT_0410	495	463	24	3578.17	1079	0.301551
		BT_0656	1743	1711	1	40.3441	12.2	0.302399
		BT_0916	261	229	29	8741.63	2647	0.302804
		BT_1373	480	448	14	2157.15	655	0.303641
		BT_1271	555	523	50	6599.31	2010	0.304577
		BT_4387	570	538	11	1411.37	430	0.304669
		BT_2570	1446	1414	1	48.8181	15	0.307263
		BT_3230	1293	1261	14	766.378	237	0.309247
		BT_3866	3222	3190	107	2315.39	720	0.310963
		BT_0892	912	880	1	78.4418	24.5	0.312333
		BT_1477	1236	1204	3	171.999	54.1	0.314537
		BT_0201	1287	1255	3	165.009	52.3	0.316952
		BT_4553	660	628	2	219.837	69.8	0.317508
		BT_4041	1875	1843	34	1273.46	407	0.319602
		BT_0899	2577	2545	23	623.836	201	0.3222
		BT_4211	1167	1135	10	608.183	197	0.323916
		BT_3873	1404	1372	42	2113.13	690	0.32653
		BT_0770	447	415	2	332.669	109	0.327653
		BT_3126	2835	2803	19	467.908	159	0.33981
		BT_1377	612	580	4	476.06	162	0.340293
		BT_2573	1713	1681	4	164.256	56.4	0.343366
		BT_2145	2391	2359	35	1024.17	356	0.347599
		BT_3559	1032	1000	8	552.23	194	0.351303
		BT_3781	1446	1414	6	292.909	104	0.355059
		BT_2126	807	775	2	178.139	63.6	0.357025
		BT_4455	741	709	4	389.443	142	0.364623
		BT_1636	1530	1498	3	138.242	50.5	0.365301
		BT_0574	336	304	20	4541.37	1664	0.366409
		BT_4188	858	826	27	2256.39	827	0.366515
		BT_1970	1335	1303	28	1483.35	549	0.370108
		BT_4586	426	394	6	1051.2	392	0.372907
		BT_3077	2157	2125	6	194.905	72.9	0.374028
		BT_3844	2181	2149	32	1027.88	385	0.374557
		BT_3845	1479	1447	25	1192.62	447	0.374805
		BT_3757	774	742	2	186.061	70	0.376221
		BT_3403	1320	1288	30	1607.81	605	0.376288
		BT_2085	1365	1333	2	103.569	39.2	0.378492
		BT_0922	882	850	4	324.841	123	0.378647
		BT_1222	1476	1444	17	812.666	312	0.383922
		BT_0329	543	511	6	810.514	312	0.384941
		BT_3958	3153	3121	7	154.823	59.7	0.385602
		BT_3759	969	937	3	221.01	85.3	0.385955
		BT_3169	3885	3853	19	340.396	132	0.387784
		BT_3410	324	292	4	945.6	371	0.392343
		BT_3791	1638	1606	1	42.9818	17.2	0.400169
		BT_2700	492	460	63	9453.94	3787	0.400574
		BT_0883	831	799	34	2937.39	1179	0.401377
		BT_2717	366	334	13	2686.75	1079	0.4016
		BT_1161	1401	1369	4	201.691	81.9	0.406067
		BT_1692	255	223	23	7119.56	2920	0.410138
		BT_1221	1497	1465	6	282.712	119	0.420923
		BT_4307	705	673	14	1435.96	610	0.424803
		BT_1765	1884	1852	1	37.2726	16.1	0.431953
		BT_3358	1263	1231	129	7233.72	3158	0.436567
		BT_3611	1542	1510	27	1234.29	539	0.436688
		BT_0489	672	640	2	215.715	94.4	0.437614
		BT_2701	993	961	49	3519.68	1555	0.441802
		BT_3784	2283	2251	10	306.658	136	0.443491
		BT_2489	354	322	42	9003.75	3998	0.444037
		BT_1198	561	529	1	130.489	58	0.444482
		BT_3990	2268	2236	2	61.7431	27.5	0.445394
		BT_2058	975	943	7	512.409	229	0.446909
		BT_0554	1845	1813	8	304.595	137	0.449778
		BT_1796	2001	1969	1	35.0578	15.9	0.453537
		BT_4150	1239	1207	1	57.1904	26	0.454622
		BT_4589	591	559	43	5309.91	2438	0.459141
		BT_2563	2127	2095	84	2767.74	1272	0.459581
		BT_2162	273	241	20	5728.53	2638	0.460502
		BT_2249	561	529	18	2348.81	1084	0.46151
		BT_3551	3093	3061	8	180.408	83.9	0.465057
		BT_0765	1083	1051	1	65.6791	30.7	0.467424
		BT_2091	1902	1870	7	258.396	121	0.468274
		BT_0590	1614	1582	19	829.043	389	0.469216
		BT_3788	3102	3070	3	67.4548	31.8	0.471427
		BT_1843	1272	1240	36	2004.06	959	0.478529
		BT_0875	885	853	4	323.699	155	0.47884
		BT_2522	1374	1342	8	411.498	198	0.481169
		BT_2038	1272	1240	8	445.347	215	0.48277
		BT_2242	711	679	7	711.637	349	0.490419
		BT_2251	1083	1051	2	131.358	64.6	0.491786
		BT_3877	837	805	73	6259.75	3162	0.505132
		BT_2723	270	238	15	4350.55	2233	0.513268
		BT_2693	903	871	1	79.2523	40.9	0.516073
		BT_2708	447	415	30	4990.03	2591	0.519235
		BT_3758	1122	1090	8	506.633	268	0.528983
		BT_1142	486	454	1	152.046	80.5	0.529445
		BT_2062	981	949	16	1163.81	620	0.532733
		BT_2737	699	667	66	6830.43	3667	0.536862
		BT_1375	1320	1288	11	589.531	317	0.537716
		BT_3193	1500	1468	12	564.268	305	0.540523
		BT_1971	1467	1435	2	96.2073	52.2	0.542578
		BT_1667	213	181	4	1525.5	828	0.542773
		BT_1966	3198	3166	2	43.6063	23.9	0.548086
		BT_1861	1497	1465	3	141.356	78.4	0.554628
		BT_1292	1101	1069	12	774.879	430	0.554925
		BT_0771	2013	1981	9	313.609	175	0.55802
		BT_4005	777	745	15	1389.84	783	0.563374
		BT_4584	1086	1054	7	458.445	260	0.567135
		BT_1685	405	373	5	925.319	527	0.569533
		BT_4298	3090	3058	1	22.5732	13	0.575904
		BT_4382	1065	1033	7	467.765	270	0.577213
		BT_0261	270	238	4	1160.15	673	0.580097
		BT_3925	465	433	5	797.099	466	0.58462
		BT_3660	2715	2683	1	25.7282	15.1	0.586905
		BT_2721	732	700	27	2662.54	1590	0.597174
		BT_0125	1908	1876	1	36.7957	22	0.597896
		BT_2084	1077	1045	8	528.45	317	0.599868
		BT_2837	1011	979	9	634.585	382	0.601968
		BT_3636	1008	976	15	1060.89	640	0.603267
		BT_4303	1938	1906	7	253.516	153	0.603512
		BT_0424	198	166	8	3326.69	2064	0.620437
		BT_3876	387	355	23	4472.29	2794	0.624736
		BT_2978	465	433	6	956.519	601	0.62832
		BT_2702	606	574	18	2164.67	1363	0.629657
		BT_2714	300	268	14	3605.98	2283	0.633115
		BT_4304	1275	1243	4	222.136	141	0.634746
		BT_3334	4065	4033	5	85.5799	54.4	0.635663
		BT_0742	942	910	4	303.423	194	0.639371
		BT_0618	1338	1306	2	105.71	67.9	0.642323
		BT_2165	702	670	18	1854.5	1201	0.647614
		BT_1499	276	244	12	3394.86	2212	0.651573
		BT_2629	2283	2251	5	153.329	100	0.652192
		BT_4572	1281	1249	11	607.94	399	0.656315
		BT_3692	1020	988	16	1117.87	741	0.662868
		BT_2844	1662	1630	126	5335.97	3540	0.663422
		BT_0701	1518	1486	8	371.622	247	0.664654
		BT_1007	792	760	6	544.964	366	0.671604
		BT_2229	315	283	15	3658.77	2458	0.67181
		BT_1534	627	595	2	232.029	156	0.67233
		BT_3731	639	607	27	3070.47	2087	0.679701
		BT_2662	1524	1492	7	323.862	222	0.685477
		BT_3792	1578	1546	3	133.95	91.9	0.686077
		BT_4611	456	424	3	488.411	338	0.69204
		BT_1293	2565	2533	23	626.791	440	0.701988
		BT_1733	3705	3673	57	1071.23	759	0.708531
		BT_4220	1659	1627	5	212.135	151	0.711811
		BT_2734	3813	3781	71	1296.23	924	0.712836
		BT_4395	2214	2182	1	31.6356	22.6	0.714385
		BT_0557	3228	3196	13	280.78	202	0.719424
		BT_0555	1884	1852	6	223.635	163	0.728866
		BT_3223	582	550	2	251.014	184	0.733027
		BT_2419	1308	1276	16	865.565	636	0.73478
		BT_1147	2850	2818	6	146.974	108	0.734824
		BT_3981	687	655	33	3477.79	2565	0.737537
		BT_2783	576	544	5	634.456	474	0.747097
		BT_2665	813	781	5	441.926	334	0.755783
		BT_0897	2046	2014	22	754.038	570	0.75593
		BT_2713	396	364	16	3034.23	2295	0.75637
		BT_2709	177	145	11	5236.67	3983	0.760598
		BT_3359	237	205	38	12795.6	9786	0.764794
		BT_2415	1194	1162	31	1841.56	1410	0.765655
		BT_3568	1530	1498	1	46.0806	35.3	0.766049
		BT_2718	270	238	4	1160.15	890	0.767142
		BT_2163	345	313	18	3969.71	3055	0.769578
		BT_4371	2139	2107	94	3079.59	2403	0.780299
		BT_1363	834	802	4	344.283	269	0.781334
		BT_3962	2286	2254	2	61.25	48.2	0.786939
		BT_3689	918	886	1	77.9106	61.4	0.788083
		BT_1374	1161	1129	5	305.708	241	0.788334
		BT_1532	1254	1222	1	56.4884	44.8	0.793083
		BT_3054	1980	1948	49	1736.35	1389	0.799954
		BT_2790	1608	1576	234	10249.2	8224	0.802404
		BT_2755	1461	1429	1	48.3056	39	0.80736
		BT_3648	1542	1510	6	274.287	225	0.820309
		BT_3934	1062	1030	6	402.109	341	0.848029
		BT_0408	210	178	4	1551.21	1317	0.849015
		BT_3336	771	739	4	373.633	319	0.853779
		BT_3709	567	535	60	7741.54	6643	0.858098
		BT_4702	825	793	5	435.238	374	0.8593
		BT_3259	396	364	1	189.639	163	0.859528
		BT_3219	1293	1261	11	602.154	519	0.861906
		BT_1160	1350	1318	19	995.104	859	0.863226
		BT_3129	843	811	10	851.156	736	0.864706
		BT_3878	993	961	82	5890.07	5095	0.865015
		BT_3470	1383	1351	2	102.189	89	0.870935
		BT_2730	477	445	31	4808.75	4206	0.874656
		BT_1555	936	904	3	229.078	201	0.87743
		BT_2738	444	412	39	6534.28	5830	0.892218
		BT_1847	465	433	33	5260.85	4751	0.903086
		BT_3469	1350	1318	5	261.869	237	0.905033
		BT_3841	1356	1324	68	3545.28	3211	0.905711
		BT_1151	1248	1216	2	113.534	103	0.907217
		BT_2797	1431	1399	8	394.732	362	0.917078
		BT_2759	222	190	25	9082.73	8357	0.920098
		BT_3055	756	724	20	1906.87	1801	0.94448
		BT_0789	888	856	30	2419.23	2349	0.97097
		BT_2716	318	286	17	4103.11	4022	0.980232
		BT_3239	3180	3148	3	65.7835	64.5	0.980489
		BT_1209	1143	1111	1	62.1321	61.1	0.983389
		BT_2733	4284	4252	72	1168.88	1162	0.994114
		BT_2437	633	601	3	344.57	343	0.995444
		BT_0738	1281	1249	27	1492.22	1486	0.995832
		BT_3253	1275	1243	15	833.01	836	1.00359
		BT_3340	3111	3079	5	112.096	113	1.00806
		BT_1806	1707	1675	16	659.379	670	1.01611
		BT_3950	1389	1357	24	1220.85	1241	1.0165
		BT_1391	1128	1096	4	251.93	258	1.02409
		BT_2725	291	259	7	1865.64	1964	1.05272
		BT_4555	1002	970	7	498.146	528	1.05993
		BT_1370	957	925	11	820.883	873	1.06349
		BT_3812	1524	1492	17	786.521	842	1.07054
		BT_3760	1209	1177	5	293.24	317	1.08103
		BT_0718	1584	1552	10	444.773	486	1.09269
		BT_0787	861	829	1	83.2675	92.2	1.10727
		BT_3443	408	376	5	917.936	1052	1.14605
		BT_3833	186	154	65	29135.5	34326	1.17815
		BT_4595	435	403	10	1712.87	2046	1.19449
		BT_4440	6552	6520	1	10.5872	12.7	1.19956
		BT_4314	318	286	26	6275.34	7555	1.20392
		BT_3774	3597	3565	1	19.3629	24	1.23948
		BT_0623	1035	1003	39	2684.07	3344	1.24587
		BT_2727	618	586	33	3887.29	4873	1.25357
		BT_2724	825	793	41	3568.95	4474	1.25359
		BT_1207	957	925	3	223.877	281	1.25515
		BT_4217	945	913	15	1134.1	1442	1.27149
		BT_4610	1035	1003	13	894.69	1145	1.27977
		BT_1200	495	463	3	447.271	575	1.28557
		BT_0307	1647	1615	63	2692.76	3498	1.29904
		BT_1364	1125	1093	8	505.243	661	1.30828
		BT_1969	2292	2260	14	427.612	564	1.31895
		BT_4050	4029	3997	7	120.891	162	1.34005
		BT_2090	2148	2116	13	424.09	576	1.3582
		BT_3771	747	715	19	1834.33	2496	1.36071
		BT_2740	1185	1153	321	19217.9	26220	1.36435
		BT_0216	561	529	30	3914.68	5601	1.43077
		BT_2703	390	358	31	5977.35	8607	1.43994
		BT_4597	2589	2557	9	242.964	356	1.46524
		BT_2704	381	349	9	1780.11	2613	1.46789
		BT_0237	2088	2056	13	436.466	644	1.47549
		BT_3929	759	727	49	4652.56	6877	1.47811
		BT_3724	516	484	8	1140.97	1687	1.47857
		BT_4241	3312	3280	6	126.272	190	1.50469
		BT_2720	435	403	21	3597.03	5521	1.53488
		BT_4127	813	781	16	1414.16	2177	1.53943
		BT_2711	345	313	14	3087.55	4761	1.542
		BT_3811	1359	1327	18	936.336	1444	1.54218
		BT_2272	855	823	8	670.997	1045	1.55738
		BT_4202	444	412	1	167.546	261	1.55778
		BT_4106	921	889	2	155.295	243	1.56476
		BT_3723	474	442	37	5778.43	9077	1.57084
		BT_3743	1515	1483	16	744.747	1177	1.5804
		BT_2729	2118	2086	131	4334.98	6928	1.59816
		BT_2157	873	841	21	1723.67	2755	1.59833
		BT_4345	1800	1768	70	2733.04	4407	1.61249
		BT_0372	1098	1066	14	906.569	1470	1.6215
		BT_2074	1080	1048	11	724.539	1176	1.6231
		BT_1299	1758	1726	6	239.961	394	1.64193
		BT_3808	912	880	18	1411.95	2339	1.65657
		BT_2263	1497	1465	5	235.593	391	1.65964
		BT_2256	1635	1603	31	1334.93	2218	1.66151
		BT_4305	1383	1351	5	255.473	427	1.67141
		BT_0331	888	856	4	322.564	548	1.69889
		BT_0258	1992	1960	19	669.156	1142	1.70663
		BT_2812	567	535	6	774.154	1333	1.72188
		BT_1857	1062	1030	4	268.073	464	1.73087
		BT_2726	627	595	20	2320.29	4042	1.74202
		BT_4295	1845	1813	1	38.0743	66.6	1.74921
		BT_4612	1194	1162	3	178.215	314	1.76192
		BT_1194	801	769	15	1346.46	2390	1.77502
		BT_0825	1440	1408	4	196.104	354	1.80516
		BT_2715	558	526	15	1968.5	3580	1.81864
		BT_4247	3354	3322	2	41.5586	76.4	1.83837
		BT_3874	492	460	1	150.063	278	1.85256
		BT_0807	381	349	13	2571.27	4963	1.93017
		BT_2710	519	487	15	2126.14	4139	1.94672
		BT_4583	1224	1192	7	405.37	792	1.95377
		BT_2728	306	274	15	3778.95	7385	1.95425
		BT_4129	2517	2485	4	111.113	218	1.96197
		BT_3657	2478	2446	1	28.2211	56.5	2.00205
		BT_4008	360	328	1	210.454	426	2.0242
		BT_0173	1011	979	98	6909.93	14113	2.04242
		BT_1624	1548	1516	1	45.5335	93.3	2.04904
		BT_1105	750	718	1	96.1403	197	2.04909
		BT_2571	966	934	1	73.9066	155	2.09724
		BT_4263	1011	979	193	13608.3	28715	2.11011
		BT_2268	3081	3049	17	384.877	846	2.1981
		BT_2712	570	538	25	3207.66	7101	2.21376
		BT_0174	702	670	38	3915.06	8700	2.22219
		BT_2735	375	343	95	19118.8	42898	2.24376
		BT_2565	465	433	5	797.099	1807	2.26697
		BT_4449	1068	1036	1	66.6301	154	2.31127
		BT_3231	843	811	1	85.1156	197	2.3145
		BT_1333	981	949	13	945.6	2204	2.3308
		BT_3911	942	910	55	4172.07	9842	2.35902
		BT_1672	1260	1228	47	2641.98	6242	2.36262
		BT_2059	684	652	33	3493.79	8494	2.43117
		BT_0766	804	772	9	804.74	1960	2.43557
		BT_1536	1248	1216	1	56.7671	143	2.51906
		BT_0900	1197	1165	35	2073.83	5243	2.52817
		BT_2173	1014	982	2	140.588	359	2.55356
		BT_1273	1776	1744	1	39.5807	103	2.60228
		BT_3922	552	520	3	398.243	1047	2.62905
		BT_1042	3294	3262	1	21.1615	56.2	2.65577
		BT_1153	1068	1036	12	799.561	2340	2.92661
		BT_1830	273	241	4	1145.71	3370	2.94141
		BT_1686	1554	1522	19	861.726	2593	3.00908
		BT_0350	1596	1564	5	220.68	665	3.01341
		BT_0347	2010	1978	24	837.558	2546	3.03979
		BT_1829	1638	1606	65	2793.82	8634	3.09039
		BT_1691	1005	973	72	5107.99	15928	3.11825
		BT_2264	2955	2923	6	141.694	446	3.14763
		BT_4368	1302	1270	37	2011.07	6343	3.15404
		BT_2519	381	349	6	1186.74	3787	3.19109
		BT_4671	2979	2947	1	23.4234	75.3	3.21473
		BT_4039	3102	3070	1	22.4849	73.6	3.27331
		BT_3527	2292	2260	1	30.5437	101	3.30674
		BT_3985	1077	1045	1	66.0562	220	3.3305
		BT_4495	270	238	1	290.037	996	3.43404
		BT_3823	513	481	1	143.511	500	3.48405
		BT_1911	780	748	1	92.2845	330	3.5759
		BT_1548	1746	1714	10	402.735	1485	3.68729
		BT_2518	516	484	4	570.486	2108	3.6951
		BT_3339	1176	1144	5	301.699	1119	3.70899
		BT_0373	972	940	15	1101.52	4087	3.71033
		BT_1579	1134	1102	8	501.116	1860	3.71172
		BT_1301	591	559	2	246.972	924	3.74131
		BT_0550	738	706	1	97.7745	366	3.74331
		BT_2493	981	949	18	1309.29	4940	3.77304
		BT_2071	1191	1159	1	59.5589	225	3.77777
		BT_0368	1983	1951	3	106.144	404	3.80615
		BT_0901	1122	1090	1	63.3291	242	3.82131
[truncated: 56 more rows]

## Sheet: B.thetaiotaomicron738
target_id	length	eff_length	est_counts	tpm	ppm	ppm/tpm		ppm/tpm (top 30%)	ppm/tpm (bottomm 30%)	ribosomal protein gene	Ribosomal protein gene contained in top 30% ppm/tpm	Ribosomal protein gene contained in bottom 30% ppm/tpm	Proportion of ribosomal protein gene in top 30% ppm/tpm:	24/55
[truncated: 768 more rows]

[truncated: 13 more sheets: B.thetaiotaomicron HEGs LEGs, L.interrogans246, L.interrogans952, L.interrogans HEGs LEGs, M.tuberculosis108, M.tuberculosis910, M.tuberculosis HEGs LEGs, S.enterica989, S.enterica668, S.enterica HEGs LEGs, Synechocystis sp. 145, Synechocystis sp.044, Synechocystis sp. HEGs LEGs]
